# Supplementary material for: Crystal structure of bis­[(phenyl­methanamine-κN)(phthalocyaninato-κ4 N)zinc] phenyl­methan­amine tris­olvate
Source: Acta Crystallogr E Crystallogr Commun. 2015 Aug 12;71(Pt 9):1026–31. doi: 10.1107/S2056989015014280 (PMC4555378; doi:10.1107/S2056989015014280)
Supplement: Supplementary file 1 [file e-71-01026-sup1.cif]

##############################################################################
#                                                                            #
# This CIF contains the data in a paper accepted for publication in          #
# Acta Crystallographica Section E. It conforms to the requirements of       #
# Notes for Authors for Acta Crystallographica Section E, and has been       #
# peer reviewed under the auspices of the IUCr Commission on Journals.       #
#                                                                            #
# Full details of the Crystallographic Information File format               #
# are given in the paper "The Crystallographic Information File (CIF):       #
# a New Standard Archive File for Crystallography" by S. R. Hall, F. H.      #
# Allen and I. D. Brown [Acta Cryst. (1991), A47, 655-685].                  #
#                                                                            #
# The current version of the core CIF dictionary is obtainable from          #
# ftp://ftp.iucr.org/pub/cif_core.dic.                                       #
#                                                                            #
# Software is freely available for graphical display of the structure(s)     #
# in this CIF. For information consult the CIF software page                 #
# http://www.iucr.org/resources/cif/software.                                #
#                                                                            #
# This file may be used for bona fide research purposes within the           #
# scientific community so long as proper attribution is given to the journal # 
# article from which it was obtained.                                        #
#                                                                            #
##############################################################################
data_I
_database_code_depnum_ccdc_archive 'CCDC 1415614'
_audit_creation_method     'SHELXL-2014/7'
_chemical_name_systematic
;\
Bis[(phenylmethanamine-\k<i>N</i>)(phthalocyaninato-\
\k^4^<i>N</i>)zinc] phenylmethanamine trisolvate
;
_chemical_name_common     ?
_chemical_formula_moiety     '2(C39 H25 N9 Zn), 3(C7 H9 N)'
_chemical_formula_sum     'C99 H77 N21 Zn2'
_chemical_formula_iupac     '2[Zn (C32 H16 N8) (C7 H9 N)], 3C7 H9 N'
_chemical_formula_weight     1691.60
_chemical_melting_point     ?
_shelx_space_group_comment
;
The symmetry employed for this shelxl refinement is uniquely defined
by the following loop, which should always be used as a source of
symmetry information in preference to the above space-group names.
They are only intended as comments.
;
_space_group_crystal_system     orthorhombic
_space_group_name_H-M_alt     'P 21 21 21'
_space_group_name_Hall     'P 2ac 2ab'
loop_
    _space_group_symop_operation_xyz
    'x, y, z'
    '-x+1/2, -y, z+1/2'
    '-x, y+1/2, -z+1/2'
    'x+1/2, -y+1/2, -z'
_cell_length_a     12.34440(10)
_cell_length_b     22.73020(10)
_cell_length_c     28.2140(2)
_cell_angle_alpha     90
_cell_angle_beta     90
_cell_angle_gamma     90
_cell_volume     7916.59(9)
_cell_formula_units_Z     4
_cell_measurement_reflns_used     29184
_cell_measurement_theta_min     3.13
_cell_measurement_theta_max     76.43
_cell_measurement_temperature     100(2)
_exptl_crystal_description     prism
_exptl_crystal_colour     blue
_exptl_crystal_size_max     0.30
_exptl_crystal_size_mid     0.20
_exptl_crystal_size_min     0.05
_exptl_crystal_density_diffrn     1.419
_exptl_crystal_density_meas     ?
_exptl_crystal_density_method     ?
_exptl_crystal_F_000     3512
_exptl_absorpt_coefficient_mu     1.271
_exptl_absorpt_correction_type     multi-scan
_exptl_absorpt_process_details
;
(CrysAlis PRO; Agilent, 2013)
;
_shelx_estimated_absorpt_T_min     0.702
_shelx_estimated_absorpt_T_max     0.939
_exptl_absorpt_correction_T_min     0.77547
_exptl_absorpt_correction_T_max     1.00000
_diffrn_ambient_temperature     100(2)
_diffrn_radiation_type     CuK\a
_diffrn_radiation_wavelength     1.54184
_diffrn_radiation_source     'SuperNova (Cu) X-ray Source'
_diffrn_radiation_monochromator     Mirror
_diffrn_measurement_device_type
                                 'Agilent SuperNova Dual with an Atlas detector'
_diffrn_measurement_method     '\w scan'
_diffrn_detector_area_resol_mean     10.4041
_diffrn_reflns_number     45901
_diffrn_reflns_av_R_equivalents     0.0267
_diffrn_reflns_theta_min     3.133
_diffrn_reflns_theta_max     76.626
_diffrn_reflns_theta_full     67.684
_diffrn_measured_fraction_theta_max     0.995
_diffrn_measured_fraction_theta_full     0.999
_diffrn_reflns_limit_h_min     -9
_diffrn_reflns_limit_h_max     15
_diffrn_reflns_limit_k_min     -28
_diffrn_reflns_limit_k_max     25
_diffrn_reflns_limit_l_min     -35
_diffrn_reflns_limit_l_max     35
_diffrn_standards_number     0
_diffrn_standards_interval_count     0
_diffrn_standards_interval_time     0
_diffrn_standards_decay_%     0
_refine_special_details     ?
_reflns_number_total     16493
_reflns_number_gt     16131
_reflns_threshold_expression     'I > 2\s(I)'
_refine_ls_structure_factor_coef     Fsqd
_refine_ls_matrix_type     full
_refine_ls_R_factor_all     0.0431
_refine_ls_R_factor_gt     0.0421
_refine_ls_wR_factor_gt     0.1129
_refine_ls_wR_factor_ref     0.1140
_refine_ls_goodness_of_fit_ref     1.048
_refine_ls_restrained_S_all     1.071
_refine_ls_number_reflns     16493
_refine_ls_number_parameters     1063
_refine_ls_number_restraints     144
_refine_ls_hydrogen_treatment     constr
_refine_ls_weighting_scheme     calc
_refine_ls_weighting_details
              'w=1/[\s^2^(Fo^2^)+(0.0628P)^2^+7.6343P] where P=(Fo^2^+2Fc^2^)/3'
_atom_sites_solution_hydrogens     geom
_atom_sites_solution_primary     ?
_atom_sites_solution_secondary     ?
_refine_ls_shift/su_max     0.001
_refine_ls_shift/su_mean     0.000
_refine_diff_density_max     0.835
_refine_diff_density_min     -0.503
_refine_ls_extinction_method     none
_refine_ls_extinction_coef     .
_refine_ls_abs_structure_details
;
Flack <i>x</i> determined using 7057 quotients
[(<i>I</i>^+^)-(<i>I</i>^-^)]/[(<i>I</i>^+^)+(<i>I</i>^-^)]
(Parsons <i>et al.</i>,  2013)
;
_refine_ls_abs_structure_Flack     -0.009(6)
loop_
    _atom_type_symbol
    _atom_type_description
    _atom_type_scat_dispersion_real
    _atom_type_scat_dispersion_imag
    _atom_type_scat_source
    'C' 'C' 0.0181 0.0091
                         'International Tables Vol C Tables 4.2.6.8 and 6.1.1.4'
    'H' 'H' 0.0000 0.0000
                         'International Tables Vol C Tables 4.2.6.8 and 6.1.1.4'
    'N' 'N' 0.0311 0.0180
                         'International Tables Vol C Tables 4.2.6.8 and 6.1.1.4'
    'Zn' 'Zn' -1.5491 0.6778
                         'International Tables Vol C Tables 4.2.6.8 and 6.1.1.4'
_computing_data_collection
;
CrysAlis PRO (Agilent, 2013)
;
_computing_cell_refinement
;
CrysAlis PRO (Agilent, 2013)
;
_computing_data_reduction
;
CrysAlis PRO (Agilent, 2013)
;
_computing_structure_solution
;
SHELXS97 (Sheldrick, 2008)
;
_computing_structure_refinement
;
SHELXL2014 (Sheldrick, 2015)
;
_computing_molecular_graphics
;
ORTEP-3 for Windows (Farrugia, 2012), <i>QMol</i> (Gans & Shalloway,
2001) and
DIAMOND (Brandenburg, 2006)
;
_computing_publication_material
;
publCIF (Westrip, 2010)
;
loop_
    _atom_site_type_symbol
    _atom_site_label
    _atom_site_fract_x
    _atom_site_fract_y
    _atom_site_fract_z
    _atom_site_U_iso_or_equiv
    _atom_site_adp_type
    _atom_site_calc_flag
    _atom_site_occupancy
    _atom_site_disorder_assembly
    _atom_site_disorder_group
    Zn Zn1 0.20862(4) 0.42414(2) 0.80233(2) 0.01424(11) Uani d 1 . .
    Zn Zn2 0.40263(4) 0.39302(2) 0.62074(2) 0.01546(11) Uani d 1 . .
    N N1 0.2812(2) 0.53377(13) 0.72557(10) 0.0149(6) Uani d 1 . .
    N N2 0.3399(2) 0.44202(13) 0.76127(11) 0.0152(6) Uani d 1 . .
    N N3 0.4559(2) 0.36031(13) 0.78398(11) 0.0163(6) Uani d 1 . .
    N N4 0.2737(2) 0.34238(13) 0.81266(11) 0.0161(6) Uani d 1 . .
    N N5 0.1209(3) 0.29345(13) 0.84997(11) 0.0172(6) Uani d 1 . .
    N N6 0.0633(2) 0.38642(13) 0.81593(11) 0.0162(6) Uani d 1 . .
    N N7 -0.0552(3) 0.46415(14) 0.78732(11) 0.0180(6) Uani d 1 . .
    N N8 0.1287(2) 0.48558(13) 0.76310(11) 0.0156(6) Uani d 1 . .
    N N9 0.2373(3) 0.47052(14) 0.86568(11) 0.0214(6) Uani d 1 . .
    H H9A 0.1752 0.4847 0.8759 0.026 Uiso calc 1 . .
    H H9B 0.2608 0.4455 0.8871 0.026 Uiso calc 1 . .
    N N10 0.6660(2) 0.35000(14) 0.63252(11) 0.0176(6) Uani d 1 . .
    N N11 0.5495(2) 0.42999(14) 0.60719(11) 0.0166(6) Uani d 1 . .
    N N12 0.4927(3) 0.52472(13) 0.57673(11) 0.0188(6) Uani d 1 . .
    N N13 0.3375(2) 0.47406(13) 0.61032(11) 0.0170(6) Uani d 1 . .
    N N14 0.1545(2) 0.45564(13) 0.63831(11) 0.0160(6) Uani d 1 . .
    N N15 0.2700(2) 0.37365(13) 0.66045(11) 0.0168(6) Uani d 1 . .
    N N16 0.3292(3) 0.28214(13) 0.69605(12) 0.0192(6) Uani d 1 . .
    N N17 0.4821(2) 0.33021(14) 0.65831(11) 0.0177(6) Uani d 1 . .
    N N18 0.3722(3) 0.34432(15) 0.55818(12) 0.0250(7) Uani d 1 . .
    H H18A 0.3346 0.3127 0.5654 0.030 Uiso calc 1 . .
    H H18B 0.3330 0.3658 0.5387 0.030 Uiso calc 1 . .
    N N19 0.3192(3) 0.37141(17) 0.93171(13) 0.0307(8) Uani d 1 . .
    H H19A 0.2929 0.3367 0.9241 0.037 Uiso calc 1 . .
    H H19B 0.3000 0.3803 0.9609 0.037 Uiso calc 1 . .
    N N20 0.3271(6) 0.2178(2) 0.5921(2) 0.0707(17) Uani d 1 . .
    H H20A 0.3042 0.2232 0.6213 0.085 Uiso calc 1 . .
    H H20B 0.3984 0.2176 0.5917 0.085 Uiso calc 1 . .
    N N21 0.5421(7) 0.5838(4) 0.4713(3) 0.107(3) Uani d 1 . .
    H H21A 0.4848 0.5961 0.4556 0.128 Uiso calc 1 . .
    H H21B 0.5212 0.5656 0.4972 0.128 Uiso calc 1 . .
    C C1 0.3548(3) 0.49267(15) 0.73636(12) 0.0141(6) Uani d 1 . .
    C C2 0.4687(3) 0.49656(16) 0.72149(13) 0.0158(7) Uani d 1 . .
    C C3 0.5271(3) 0.53928(15) 0.69741(14) 0.0180(7) Uani d 1 . .
    H H3 0.4928 0.5738 0.6857 0.022 Uiso calc 1 . .
    C C4 0.6378(3) 0.52986(17) 0.69096(14) 0.0202(7) Uani d 1 . .
    H H4 0.6802 0.5590 0.6755 0.024 Uiso calc 1 . .
    C C5 0.6876(3) 0.47796(17) 0.70706(13) 0.0202(7) Uani d 1 . .
    H H5 0.7628 0.4722 0.7018 0.024 Uiso calc 1 . .
    C C6 0.6283(3) 0.43491(16) 0.73063(13) 0.0189(7) Uani d 1 . .
    H H6 0.6615 0.3996 0.7412 0.023 Uiso calc 1 . .
    C C7 0.5188(3) 0.44533(15) 0.73814(13) 0.0159(7) Uani d 1 . .
    C C8 0.4358(3) 0.41171(15) 0.76301(12) 0.0152(7) Uani d 1 . .
    C C9 0.3805(3) 0.32860(15) 0.80602(13) 0.0162(6) Uani d 1 . .
    C C10 0.4031(3) 0.27186(15) 0.82796(12) 0.0162(6) Uani d 1 . .
    C C11 0.4980(3) 0.23900(16) 0.83262(14) 0.0193(7) Uani d 1 . .
    H H11 0.5641 0.2520 0.8189 0.023 Uiso calc 1 . .
    C C12 0.4928(3) 0.18654(16) 0.85802(14) 0.0204(7) Uani d 1 . .
    H H12 0.5566 0.1638 0.8624 0.025 Uiso calc 1 . .
    C C13 0.3946(3) 0.16677(15) 0.87730(14) 0.0214(7) Uani d 1 . .
    H H13 0.3933 0.1307 0.8943 0.026 Uiso calc 1 . .
    C C14 0.2994(3) 0.19848(16) 0.87211(13) 0.0186(7) Uani d 1 . .
    H H14 0.2329 0.1845 0.8847 0.022 Uiso calc 1 . .
    C C15 0.3053(3) 0.25219(15) 0.84744(13) 0.0172(7) Uani d 1 . .
    C C16 0.2247(3) 0.29752(15) 0.83693(12) 0.0164(7) Uani d 1 . .
    C C17 0.0471(3) 0.33448(16) 0.83940(13) 0.0158(6) Uani d 1 . .
    C C18 -0.0681(3) 0.32806(16) 0.84993(13) 0.0172(7) Uani d 1 . .
    C C19 -0.1279(3) 0.28465(16) 0.87336(14) 0.0196(7) Uani d 1 . .
    H H19 -0.0935 0.2511 0.8867 0.023 Uiso calc 1 . .
    C C20 -0.2389(3) 0.29217(17) 0.87647(15) 0.0237(8) Uani d 1 . .
    H H20 -0.2814 0.2634 0.8923 0.028 Uiso calc 1 . .
    C C21 -0.2901(3) 0.34192(18) 0.85654(14) 0.0239(8) Uani d 1 . .
    H H21 -0.3666 0.3458 0.8589 0.029 Uiso calc 1 . .
    C C22 -0.2311(3) 0.38496(17) 0.83374(14) 0.0201(7) Uani d 1 . .
    H H22 -0.2657 0.4185 0.8206 0.024 Uiso calc 1 . .
    C C23 -0.1191(3) 0.37770(15) 0.83056(13) 0.0169(7) Uani d 1 . .
    C C24 -0.0345(3) 0.41340(16) 0.80939(13) 0.0177(7) Uani d 1 . .
    C C25 0.0208(3) 0.49650(16) 0.76623(13) 0.0169(7) Uani d 1 . .
    C C26 -0.0035(3) 0.55148(15) 0.74165(13) 0.0166(7) Uani d 1 . .
    C C27 -0.1008(3) 0.58189(16) 0.73544(13) 0.0187(7) Uani d 1 . .
    H H27 -0.1672 0.5674 0.7478 0.022 Uiso calc 1 . .
    C C28 -0.0958(3) 0.63464(16) 0.71021(13) 0.0207(7) Uani d 1 . .
    H H28 -0.1604 0.6564 0.7049 0.025 Uiso calc 1 . .
    C C29 0.0024(3) 0.65614(16) 0.69253(13) 0.0203(7) Uani d 1 . .
    H H29 0.0031 0.6923 0.6756 0.024 Uiso calc 1 . .
    C C30 0.0988(3) 0.62576(15) 0.69916(13) 0.0170(6) Uani d 1 . .
    H H30 0.1653 0.6406 0.6871 0.020 Uiso calc 1 . .
    C C31 0.0948(3) 0.57301(15) 0.72392(12) 0.0158(6) Uani d 1 . .
    C C32 0.1772(3) 0.52946(15) 0.73773(12) 0.0144(6) Uani d 1 . .
    C C33 0.3149(4) 0.5191(2) 0.86246(16) 0.0353(10) Uani d 1 . .
    H H33A 0.2872 0.5477 0.8390 0.042 Uiso calc 1 . .
    H H33B 0.3839 0.5032 0.8499 0.042 Uiso calc 1 . .
    C C34 0.3395(3) 0.55204(19) 0.90801(15) 0.0266(8) Uani d 1 . .
    C C35 0.3733(4) 0.6101(2) 0.90566(16) 0.0288(8) Uani d 1 . .
    H H35 0.3804 0.6288 0.8757 0.035 Uiso calc 1 . .
    C C36 0.3968(4) 0.6412(2) 0.94679(18) 0.0357(10) Uani d 1 . .
    H H36 0.4204 0.6809 0.9448 0.043 Uiso calc 1 . .
    C C37 0.3862(4) 0.6146(2) 0.99079(16) 0.0343(10) Uani d 1 . .
    H H37 0.4023 0.6361 1.0188 0.041 Uiso calc 1 . .
    C C38 0.3520(4) 0.5568(2) 0.99388(16) 0.0321(10) Uani d 1 . .
    H H38 0.3439 0.5386 1.0240 0.038 Uiso calc 1 . .
    C C39 0.3296(4) 0.5255(2) 0.95286(15) 0.0298(9) Uani d 1 . .
    H H39 0.3071 0.4856 0.9551 0.036 Uiso calc 1 . .
    C C40 0.6464(3) 0.40162(16) 0.61196(12) 0.0171(7) Uani d 1 . .
    C C41 0.7317(3) 0.43827(16) 0.59143(12) 0.0178(7) Uani d 1 . .
    C C42 0.8430(3) 0.43036(18) 0.58768(13) 0.0216(7) Uani d 1 . .
    H H42 0.8768 0.3950 0.5978 0.026 Uiso calc 1 . .
    C C43 0.9028(3) 0.47652(18) 0.56840(14) 0.0245(8) Uani d 1 . .
    H H43 0.9792 0.4727 0.5657 0.029 Uiso calc 1 . .
    C C44 0.8530(3) 0.52840(19) 0.55293(15) 0.0251(8) Uani d 1 . .
    H H44 0.8962 0.5590 0.5399 0.030 Uiso calc 1 . .
    C C45 0.7412(3) 0.53600(17) 0.55635(14) 0.0213(7) Uani d 1 . .
    H H45 0.7073 0.5712 0.5458 0.026 Uiso calc 1 . .
    C C46 0.6810(3) 0.49007(17) 0.57587(13) 0.0188(7) Uani d 1 . .
    C C47 0.5665(3) 0.48336(16) 0.58626(13) 0.0176(7) Uani d 1 . .
    C C48 0.3883(3) 0.52005(15) 0.58851(13) 0.0171(7) Uani d 1 . .
    C C49 0.3092(3) 0.56648(15) 0.57896(12) 0.0166(7) Uani d 1 . .
    C C50 0.3171(3) 0.62178(15) 0.55771(13) 0.0185(7) Uani d 1 . .
    H H50 0.3844 0.6363 0.5463 0.022 Uiso calc 1 . .
    C C51 0.2226(3) 0.65480(16) 0.55392(13) 0.0202(7) Uani d 1 . .
    H H51 0.2256 0.6926 0.5395 0.024 Uiso calc 1 . .
    C C52 0.1238(3) 0.63388(16) 0.57067(13) 0.0195(7) Uani d 1 . .
    H H52 0.0606 0.6572 0.5668 0.023 Uiso calc 1 . .
    C C53 0.1157(3) 0.57936(16) 0.59303(12) 0.0180(7) Uani d 1 . .
    H H53 0.0486 0.5656 0.6052 0.022 Uiso calc 1 . .
    C C54 0.2097(3) 0.54599(15) 0.59678(12) 0.0157(6) Uani d 1 . .
    C C55 0.2313(3) 0.48778(15) 0.61685(12) 0.0153(6) Uani d 1 . .
    C C56 0.1744(3) 0.40352(15) 0.65873(13) 0.0164(7) Uani d 1 . .
    C C57 0.0914(3) 0.37041(15) 0.68342(12) 0.0170(7) Uani d 1 . .
    C C58 -0.0178(3) 0.38087(16) 0.69201(13) 0.0181(7) Uani d 1 . .
    H H58 -0.0514 0.4161 0.6815 0.022 Uiso calc 1 . .
    C C59 -0.0764(3) 0.33823(18) 0.71641(13) 0.0214(7) Uani d 1 . .
    H H59 -0.1513 0.3443 0.7225 0.026 Uiso calc 1 . .
    C C60 -0.0262(3) 0.28636(17) 0.73210(14) 0.0219(7) Uani d 1 . .
    H H60 -0.0681 0.2576 0.7483 0.026 Uiso calc 1 . .
    C C61 0.0834(3) 0.27611(17) 0.72452(13) 0.0206(7) Uani d 1 . .
    H H61 0.1172 0.2412 0.7356 0.025 Uiso calc 1 . .
    C C62 0.1417(3) 0.31873(16) 0.70013(14) 0.0187(7) Uani d 1 . .
    C C63 0.2548(3) 0.32293(16) 0.68553(13) 0.0180(7) Uani d 1 . .
    C C64 0.4335(3) 0.28689(16) 0.68440(13) 0.0175(7) Uani d 1 . .
    C C65 0.5156(3) 0.24327(15) 0.69792(14) 0.0180(7) Uani d 1 . .
    C C66 0.5097(3) 0.19127(17) 0.72401(14) 0.0214(7) Uani d 1 . .
    H H66 0.4429 0.1776 0.7366 0.026 Uiso calc 1 . .
    C C67 0.6058(4) 0.16010(17) 0.73092(14) 0.0251(8) Uani d 1 . .
    H H67 0.6047 0.1246 0.7487 0.030 Uiso calc 1 . .
    C C68 0.7035(3) 0.18029(17) 0.71207(14) 0.0238(8) Uani d 1 . .
    H H68 0.7676 0.1580 0.7170 0.029 Uiso calc 1 . .
    C C69 0.7094(3) 0.23215(17) 0.68628(14) 0.0216(7) Uani d 1 . .
    H H69 0.7763 0.2459 0.6739 0.026 Uiso calc 1 . .
    C C70 0.6140(3) 0.26331(16) 0.67921(13) 0.0186(7) Uani d 1 . .
    C C71 0.5901(3) 0.31830(15) 0.65449(13) 0.0170(7) Uani d 1 . .
    C C72 0.4720(4) 0.3266(2) 0.53419(16) 0.0315(9) Uani d 1 . .
    H H72A 0.5179 0.3053 0.5573 0.038 Uiso calc 1 . .
    H H72B 0.5116 0.3627 0.5248 0.038 Uiso calc 1 . .
    C C73 0.4592(4) 0.2880(2) 0.49033(15) 0.0285(9) Uani d 1 . .
    C C74 0.5524(4) 0.2696(2) 0.46750(16) 0.0329(10) Uani d 1 . .
    H H74 0.6212 0.2789 0.4806 0.039 Uiso calc 1 . .
    C C75 0.5461(5) 0.2380(2) 0.42595(17) 0.0378(11) Uani d 1 . .
    H H75 0.6108 0.2266 0.4102 0.045 Uiso calc 1 . .
    C C76 0.4468(5) 0.2228(2) 0.40686(17) 0.0413(12) Uani d 1 . .
    H H76 0.4428 0.2019 0.3777 0.050 Uiso calc 1 . .
    C C77 0.3539(5) 0.2383(3) 0.43065(18) 0.0444(12) Uani d 1 . .
    H H77 0.2853 0.2266 0.4186 0.053 Uiso calc 1 . .
    C C78 0.3597(4) 0.2711(2) 0.47240(18) 0.0400(11) Uani d 1 . .
    H H78 0.2951 0.2819 0.4885 0.048 Uiso calc 1 . .
    C C79 0.4376(4) 0.3700(2) 0.92841(17) 0.0329(10) Uani d 1 . .
    H H79A 0.4649 0.4100 0.9358 0.040 Uiso calc 1 . .
    H H79B 0.4571 0.3616 0.8951 0.040 Uiso calc 1 . .
    C C80 0.4982(2) 0.32636(11) 0.95981(9) 0.0303(9) Uani d 1 . .
    C C81 0.6005(2) 0.34133(11) 0.97652(11) 0.0357(10) Uani d 1 . .
    H H81 0.6335 0.3771 0.9667 0.043 Uiso calc 1 . .
    C C82 0.6545(2) 0.30400(15) 1.00758(11) 0.0462(13) Uani d 1 . .
    H H82 0.7244 0.3142 1.0190 0.055 Uiso calc 1 . .
    C C83 0.6062(3) 0.25171(14) 1.02193(11) 0.0468(13) Uani d 1 . .
    H H83 0.6431 0.2262 1.0432 0.056 Uiso calc 1 . .
    C C84 0.5040(3) 0.23673(11) 1.00522(11) 0.0435(12) Uani d 1 . .
    H H84 0.4710 0.2010 1.0150 0.052 Uiso calc 1 . .
    C C85 0.4500(2) 0.27406(12) 0.97416(11) 0.0326(10) Uani d 1 . .
    H H85 0.3801 0.2638 0.9627 0.039 Uiso calc 1 . .
    C C86 0.2883(10) 0.1639(5) 0.5750(4) 0.105(3) Uani d 1 . .
    H H86A 0.3128 0.1595 0.5417 0.126 Uiso calc 1 . .
    H H86B 0.2082 0.1657 0.5745 0.126 Uiso calc 1 . .
    C C87 0.3219(4) 0.10917(16) 0.60217(18) 0.078(2) Uani d 1 . .
    C C88 0.3443(4) 0.0648(2) 0.56968(13) 0.075(2) Uani d 1 . .
    H H88 0.3327 0.0714 0.5368 0.090 Uiso calc 1 . .
    C C89 0.3835(4) 0.01088(18) 0.58529(13) 0.0614(17) Uani d 1 . .
    H H89 0.3988 -0.0194 0.5631 0.074 Uiso calc 1 . .
    C C90 0.4004(3) 0.00127(14) 0.63338(15) 0.0484(13) Uani d 1 . .
    H H90 0.4272 -0.0356 0.6440 0.058 Uiso calc 1 . .
    C C91 0.3780(4) 0.04561(19) 0.66587(12) 0.0537(14) Uani d 1 . .
    H H91 0.3895 0.0390 0.6987 0.064 Uiso calc 1 . .
    C C92 0.3388(4) 0.09956(17) 0.65026(16) 0.074(2) Uani d 1 . .
    H H92 0.3235 0.1299 0.6725 0.089 Uiso calc 1 . .
    C C93 0.6023(8) 0.5445(4) 0.4425(3) 0.081(2) Uani d 1 . .
    H H93A 0.6675 0.5316 0.4602 0.097 Uiso calc 1 . .
    H H93B 0.6270 0.5656 0.4138 0.097 Uiso calc 1 . .
    C C94 0.5418(4) 0.49340(19) 0.42842(18) 0.074(2) Uani d 1 . .
    C C95 0.5789(4) 0.4687(2) 0.38638(17) 0.074(2) Uani d 1 . .
    H H95 0.6366 0.4867 0.3695 0.089 Uiso calc 1 . .
    C C96 0.5316(4) 0.4175(2) 0.36905(15) 0.084(2) Uani d 1 . .
    H H96 0.5569 0.4006 0.3403 0.101 Uiso calc 1 . .
    C C97 0.4472(4) 0.39111(19) 0.39375(16) 0.073(2) Uani d 1 . .
    H H97 0.4148 0.3562 0.3819 0.088 Uiso calc 1 . .
    C C98 0.4101(3) 0.4158(2) 0.43579(15) 0.0568(15) Uani d 1 . .
    H H98 0.3524 0.3978 0.4527 0.068 Uiso calc 1 . .
    C C99 0.4574(4) 0.46698(19) 0.45312(14) 0.069(2) Uani d 1 . .
    H H99 0.4321 0.4839 0.4819 0.083 Uiso calc 1 . .
loop_
    _atom_site_aniso_label
    _atom_site_aniso_U_11
    _atom_site_aniso_U_22
    _atom_site_aniso_U_33
    _atom_site_aniso_U_12
    _atom_site_aniso_U_13
    _atom_site_aniso_U_23
    Zn1 0.0136(2) 0.0130(2) 0.0162(2) 0.00064(16) -0.00001(16) 0.00188(17)
    Zn2 0.0145(2) 0.0136(2) 0.0184(2) 0.00129(17) -0.00184(18) 0.00110(17)
    N1 0.0151(13) 0.0146(13) 0.0151(13) -0.0009(11) -0.0005(11) -0.0015(10)
    N2 0.0133(13) 0.0140(13) 0.0182(14) 0.0001(11) 0.0002(11) 0.0007(11)
    N3 0.0160(14) 0.0148(13) 0.0182(14) -0.0007(11) -0.0016(11) 0.0018(11)
    N4 0.0148(14) 0.0147(13) 0.0187(14) 0.0000(11) 0.0006(11) 0.0037(11)
    N5 0.0189(15) 0.0164(14) 0.0164(14) -0.0013(11) 0.0003(11) 0.0014(11)
    N6 0.0141(13) 0.0143(14) 0.0201(14) -0.0005(11) 0.0016(11) 0.0020(11)
    N7 0.0156(14) 0.0159(14) 0.0225(15) 0.0009(11) 0.0027(12) 0.0023(12)
    N8 0.0140(13) 0.0147(13) 0.0181(14) 0.0001(11) 0.0002(11) 0.0022(11)
    N9 0.0260(16) 0.0219(15) 0.0164(14) 0.0009(13) -0.0001(12) -0.0022(12)
    N10 0.0168(14) 0.0173(14) 0.0187(14) 0.0015(11) -0.0026(11) 0.0002(11)
    N11 0.0155(13) 0.0149(14) 0.0194(14) 0.0031(11) -0.0005(11) 0.0015(11)
    N12 0.0187(15) 0.0159(14) 0.0218(15) 0.0005(12) -0.0002(12) 0.0022(12)
    N13 0.0159(14) 0.0161(14) 0.0190(15) 0.0004(11) -0.0012(11) 0.0010(11)
    N14 0.0183(14) 0.0146(14) 0.0151(14) 0.0022(11) -0.0008(11) -0.0002(11)
    N15 0.0159(14) 0.0119(13) 0.0225(15) 0.0001(11) -0.0019(11) 0.0046(11)
    N16 0.0199(14) 0.0162(14) 0.0215(15) 0.0012(11) -0.0036(12) 0.0033(12)
    N17 0.0145(14) 0.0164(14) 0.0222(15) 0.0019(11) -0.0021(12) 0.0021(12)
    N18 0.0236(16) 0.0263(17) 0.0251(17) 0.0052(13) -0.0043(13) -0.0085(13)
    N19 0.036(2) 0.0345(19) 0.0219(16) 0.0031(16) -0.0021(15) 0.0027(14)
    N20 0.084(4) 0.052(3) 0.076(4) -0.004(3) -0.020(3) -0.017(3)
    N21 0.104(6) 0.100(6) 0.117(6) 0.023(5) 0.001(5) 0.041(5)
    C1 0.0137(15) 0.0156(15) 0.0131(15) -0.0019(12) 0.0007(12) 0.0007(12)
    C2 0.0152(16) 0.0177(16) 0.0144(16) -0.0005(13) 0.0008(13) -0.0025(13)
    C3 0.0194(17) 0.0148(15) 0.0198(17) -0.0007(13) 0.0004(14) 0.0006(13)
    C4 0.0162(16) 0.0218(17) 0.0227(18) -0.0040(14) 0.0022(14) -0.0005(14)
    C5 0.0135(16) 0.0242(18) 0.0230(18) -0.0015(14) 0.0035(13) -0.0024(14)
    C6 0.0158(16) 0.0200(17) 0.0208(17) 0.0011(13) 0.0017(13) -0.0007(13)
    C7 0.0159(16) 0.0143(15) 0.0175(16) -0.0012(13) 0.0006(13) -0.0007(13)
    C8 0.0136(15) 0.0160(16) 0.0160(16) 0.0019(12) -0.0006(12) -0.0011(13)
    C9 0.0156(16) 0.0151(15) 0.0180(16) 0.0033(12) -0.0011(13) 0.0008(13)
    C10 0.0178(16) 0.0127(15) 0.0181(16) 0.0007(13) -0.0014(14) -0.0003(12)
    C11 0.0187(17) 0.0148(16) 0.0244(18) 0.0012(13) -0.0016(14) -0.0012(14)
    C12 0.0224(18) 0.0149(16) 0.0240(18) 0.0044(14) -0.0035(15) 0.0003(14)
    C13 0.0277(18) 0.0127(15) 0.0239(17) 0.0022(14) -0.0058(16) 0.0019(13)
    C14 0.0218(17) 0.0162(16) 0.0177(16) -0.0015(14) -0.0011(14) 0.0009(13)
    C15 0.0194(17) 0.0133(15) 0.0188(16) 0.0022(13) -0.0014(14) -0.0006(13)
    C16 0.0196(17) 0.0126(15) 0.0170(16) 0.0001(13) -0.0010(13) 0.0028(12)
    C17 0.0161(16) 0.0153(16) 0.0161(16) -0.0008(13) 0.0015(12) 0.0010(13)
    C18 0.0167(16) 0.0168(16) 0.0182(16) 0.0012(13) 0.0019(13) 0.0021(13)
    C19 0.0216(17) 0.0169(16) 0.0202(17) 0.0004(14) 0.0024(14) 0.0022(13)
    C20 0.0232(19) 0.0220(18) 0.0258(19) -0.0046(14) 0.0044(16) 0.0030(15)
    C21 0.0168(16) 0.0269(19) 0.0280(19) -0.0013(15) 0.0043(15) 0.0015(16)
    C22 0.0164(17) 0.0195(17) 0.0243(18) 0.0037(13) 0.0019(13) 0.0009(14)
    C23 0.0186(18) 0.0153(16) 0.0170(16) 0.0006(13) 0.0022(13) 0.0011(12)
    C24 0.0149(15) 0.0168(16) 0.0213(17) 0.0003(13) 0.0007(13) 0.0013(13)
    C25 0.0161(16) 0.0161(16) 0.0186(17) -0.0011(13) 0.0001(13) 0.0004(13)
    C26 0.0191(17) 0.0141(15) 0.0164(16) 0.0009(13) -0.0019(13) 0.0000(13)
    C27 0.0157(15) 0.0152(15) 0.0251(17) 0.0020(14) -0.0021(14) 0.0013(14)
    C28 0.0202(17) 0.0178(16) 0.0242(18) 0.0050(14) -0.0033(15) -0.0001(14)
    C29 0.0277(19) 0.0145(16) 0.0187(17) 0.0021(14) -0.0011(15) 0.0016(13)
    C30 0.0187(15) 0.0146(15) 0.0177(15) -0.0016(13) -0.0012(14) 0.0009(13)
    C31 0.0181(15) 0.0146(15) 0.0149(15) 0.0012(14) -0.0030(13) -0.0016(13)
    C32 0.0161(16) 0.0126(15) 0.0146(15) -0.0005(13) -0.0030(12) -0.0009(12)
    C33 0.046(3) 0.036(2) 0.024(2) -0.017(2) 0.0026(18) -0.0026(18)
    C34 0.029(2) 0.029(2) 0.0219(19) -0.0034(16) -0.0025(16) -0.0015(16)
    C35 0.030(2) 0.029(2) 0.028(2) -0.0023(17) -0.0021(16) -0.0029(17)
    C36 0.039(2) 0.028(2) 0.040(2) -0.0055(19) -0.004(2) -0.0070(18)
    C37 0.036(2) 0.041(2) 0.026(2) -0.004(2) -0.0049(18) -0.0098(18)
    C38 0.035(2) 0.040(2) 0.021(2) -0.0019(19) -0.0089(17) -0.0013(17)
    C39 0.037(2) 0.029(2) 0.023(2) -0.0036(18) -0.0028(17) 0.0009(16)
    C40 0.0163(16) 0.0192(16) 0.0157(16) 0.0012(13) -0.0018(13) -0.0010(13)
    C41 0.0183(17) 0.0207(17) 0.0144(15) -0.0013(13) -0.0003(13) -0.0005(13)
    C42 0.0182(17) 0.0255(19) 0.0212(17) 0.0023(14) -0.0022(14) -0.0004(15)
    C43 0.0162(16) 0.030(2) 0.0275(19) -0.0010(16) 0.0016(15) 0.0014(16)
    C44 0.0200(18) 0.030(2) 0.0255(19) -0.0049(16) 0.0017(15) 0.0039(16)
    C45 0.0212(18) 0.0225(18) 0.0201(17) 0.0003(14) 0.0007(14) 0.0018(14)
    C46 0.0173(17) 0.0231(18) 0.0161(16) 0.0018(14) 0.0002(13) 0.0012(14)
    C47 0.0163(16) 0.0197(17) 0.0167(16) 0.0004(13) 0.0013(13) -0.0005(13)
    C48 0.0197(17) 0.0122(15) 0.0195(16) 0.0001(13) -0.0025(13) 0.0001(12)
    C49 0.0188(16) 0.0162(16) 0.0149(15) -0.0004(13) -0.0019(13) 0.0009(12)
    C50 0.0201(17) 0.0160(16) 0.0194(16) 0.0004(13) -0.0014(13) 0.0012(13)
    C51 0.0285(19) 0.0147(16) 0.0173(16) 0.0031(14) -0.0033(14) 0.0016(13)
    C52 0.0223(18) 0.0160(16) 0.0202(17) 0.0067(14) -0.0033(14) -0.0003(13)
    C53 0.0191(16) 0.0169(16) 0.0180(16) 0.0013(14) -0.0037(13) -0.0012(13)
    C54 0.0208(16) 0.0134(15) 0.0130(15) -0.0008(13) -0.0014(13) 0.0009(12)
    C55 0.0156(16) 0.0142(15) 0.0162(15) 0.0012(12) -0.0018(13) 0.0005(13)
    C56 0.0160(15) 0.0160(16) 0.0170(16) 0.0014(13) -0.0019(13) -0.0003(12)
    C57 0.0197(17) 0.0156(15) 0.0157(15) -0.0015(14) -0.0020(13) -0.0009(12)
    C58 0.0190(16) 0.0187(16) 0.0167(16) 0.0016(13) -0.0004(13) -0.0003(13)
    C59 0.0190(17) 0.0262(18) 0.0189(17) -0.0001(14) -0.0007(13) -0.0006(14)
    C60 0.0224(18) 0.0236(18) 0.0196(18) -0.0044(15) 0.0013(14) 0.0024(14)
    C61 0.0215(18) 0.0198(17) 0.0205(17) -0.0015(14) -0.0007(15) 0.0015(14)
    C62 0.0173(16) 0.0197(17) 0.0190(17) 0.0010(13) -0.0019(14) -0.0004(14)
    C63 0.0179(16) 0.0164(16) 0.0198(17) -0.0022(13) -0.0013(13) 0.0018(13)
    C64 0.0181(17) 0.0162(16) 0.0183(16) 0.0011(13) -0.0037(13) 0.0015(13)
    C65 0.0182(16) 0.0143(15) 0.0214(17) 0.0010(13) -0.0032(14) 0.0006(14)
    C66 0.0253(19) 0.0182(17) 0.0206(18) 0.0025(15) -0.0022(15) 0.0024(14)
    C67 0.030(2) 0.0197(17) 0.0258(19) 0.0039(16) -0.0043(16) 0.0032(14)
    C68 0.0231(18) 0.0199(17) 0.0284(19) 0.0078(15) -0.0061(15) 0.0009(15)
    C69 0.0195(17) 0.0202(17) 0.0252(18) 0.0023(15) -0.0048(15) -0.0010(14)
    C70 0.0201(18) 0.0160(16) 0.0196(17) 0.0018(14) -0.0027(14) -0.0014(13)
    C71 0.0157(16) 0.0159(16) 0.0193(16) 0.0024(13) -0.0043(13) -0.0007(13)
    C72 0.026(2) 0.040(2) 0.029(2) 0.0031(18) -0.0020(16) -0.0124(18)
    C73 0.033(2) 0.031(2) 0.0219(19) 0.0009(17) -0.0016(16) -0.0057(16)
    C74 0.038(2) 0.035(2) 0.026(2) 0.0081(19) 0.0022(18) -0.0046(18)
    C75 0.055(3) 0.033(2) 0.026(2) 0.011(2) 0.006(2) -0.0030(18)
    C76 0.067(4) 0.030(2) 0.027(2) -0.001(2) 0.000(2) -0.0061(18)
    C77 0.055(3) 0.047(3) 0.031(2) -0.009(2) -0.007(2) -0.011(2)
    C78 0.037(2) 0.049(3) 0.034(2) -0.005(2) -0.003(2) -0.016(2)
    C79 0.036(2) 0.034(2) 0.029(2) 0.0029(18) -0.0010(18) 0.0044(17)
    C80 0.035(2) 0.034(2) 0.0219(18) 0.0098(18) 0.0002(16) -0.0065(16)
    C81 0.039(2) 0.041(2) 0.027(2) 0.008(2) -0.0002(19) -0.0074(18)
    C82 0.046(3) 0.059(3) 0.034(2) 0.021(2) -0.006(2) -0.011(2)
    C83 0.055(3) 0.054(3) 0.032(2) 0.032(3) -0.004(2) -0.004(2)
    C84 0.061(3) 0.035(2) 0.034(2) 0.023(2) 0.005(2) -0.0020(19)
    C85 0.043(2) 0.030(2) 0.0247(19) 0.0122(18) -0.0005(18) -0.0063(16)
    C86 0.108(6) 0.089(5) 0.118(6) -0.003(5) -0.025(5) 0.003(5)
    C87 0.073(4) 0.058(4) 0.104(5) -0.015(3) -0.043(4) 0.013(4)
    C88 0.078(4) 0.076(4) 0.071(4) -0.027(4) -0.025(3) 0.015(3)
    C89 0.054(3) 0.065(4) 0.065(4) -0.019(3) -0.006(3) -0.001(3)
    C90 0.039(2) 0.040(3) 0.065(3) -0.007(2) -0.001(2) 0.012(2)
    C91 0.046(3) 0.060(3) 0.055(3) -0.006(3) -0.010(2) 0.013(3)
    C92 0.066(4) 0.062(4) 0.094(5) 0.006(3) -0.032(4) -0.024(3)
    C93 0.076(4) 0.081(4) 0.085(4) 0.004(4) 0.018(4) 0.018(4)
    C94 0.072(4) 0.081(4) 0.069(4) -0.007(4) -0.018(3) 0.019(3)
    C95 0.069(4) 0.095(5) 0.059(4) 0.004(4) 0.006(3) 0.026(4)
    C96 0.079(4) 0.104(5) 0.071(4) 0.001(4) 0.005(4) 0.026(4)
    C97 0.074(4) 0.074(4) 0.071(4) 0.004(3) 0.002(3) 0.025(3)
    C98 0.061(3) 0.060(3) 0.049(3) 0.015(3) -0.006(3) 0.004(3)
    C99 0.057(3) 0.073(4) 0.077(4) -0.007(3) -0.012(3) 0.043(3)
_geom_special_details
;
All e.s.d.'s (except the e.s.d. in the dihedral angle between two l.s. planes)
are estimated using the full covariance matrix. The cell e.s.d.'s are taken
into account individually in the estimation of e.s.d.'s in distances, angles
and torsion angles; correlations between e.s.d.'s in cell parameters are only
used when they are defined by crystal symmetry. An approximate (isotropic)
treatment of cell e.s.d.'s is used for estimating e.s.d.'s involving l.s.
planes.
;
loop_
    _geom_bond_atom_site_label_1
    _geom_bond_atom_site_label_2
    _geom_bond_site_symmetry_2
    _geom_bond_distance
    _geom_bond_publ_flag
    Zn1 N2 . 2.033(3) y
    Zn1 N4 . 2.045(3) y
    Zn1 N6 . 2.025(3) y
    Zn1 N8 . 2.037(3) y
    Zn1 N9 . 2.105(3) y
    Zn2 N11 . 2.034(3) y
    Zn2 N13 . 2.031(3) y
    Zn2 N15 . 2.032(3) y
    Zn2 N17 . 2.031(3) y
    Zn2 N18 . 2.117(3) y
    N1 C32 . 1.333(5) ?
    N1 C1 . 1.338(5) ?
    N2 C1 . 1.361(4) ?
    N2 C8 . 1.371(4) ?
    N3 C9 . 1.331(5) ?
    N3 C8 . 1.333(5) ?
    N4 C9 . 1.367(4) ?
    N4 C16 . 1.369(5) ?
    N5 C16 . 1.337(5) ?
    N5 C17 . 1.337(5) ?
    N6 C24 . 1.366(5) ?
    N6 C17 . 1.369(5) ?
    N7 C25 . 1.333(5) ?
    N7 C24 . 1.336(5) ?
    N8 C25 . 1.358(5) ?
    N8 C32 . 1.366(5) ?
    N9 C33 . 1.465(5) ?
    N9 H9A . 0.8800 ?
    N9 H9B . 0.8800 ?
    N10 C40 . 1.331(5) ?
    N10 C71 . 1.335(5) ?
    N11 C47 . 1.365(5) ?
    N11 C40 . 1.366(5) ?
    N12 C48 . 1.335(5) ?
    N12 C47 . 1.336(5) ?
    N13 C55 . 1.360(4) ?
    N13 C48 . 1.366(5) ?
    N14 C56 . 1.340(5) ?
    N14 C55 . 1.342(5) ?
    N15 C56 . 1.363(5) ?
    N15 C63 . 1.366(5) ?
    N16 C64 . 1.334(5) ?
    N16 C63 . 1.338(5) ?
    N17 C71 . 1.366(5) ?
    N17 C64 . 1.368(5) ?
    N18 C72 . 1.462(5) ?
    N18 H18A . 0.8800 ?
    N18 H18B . 0.8800 ?
    N19 C79 . 1.465(6) ?
    N19 H19A . 0.8800 ?
    N19 H19B . 0.8800 ?
    N20 C86 . 1.401(11) ?
    N20 H20A . 0.8800 ?
    N20 H20B . 0.8800 ?
    N21 C93 . 1.418(12) ?
    N21 H21A . 0.8800 ?
    N21 H21B . 0.8800 ?
    C1 C2 . 1.470(5) ?
    C2 C3 . 1.387(5) ?
    C2 C7 . 1.400(5) ?
    C3 C4 . 1.396(5) ?
    C3 H3 . 0.9500 ?
    C4 C5 . 1.406(5) ?
    C4 H4 . 0.9500 ?
    C5 C6 . 1.391(5) ?
    C5 H5 . 0.9500 ?
    C6 C7 . 1.388(5) ?
    C6 H6 . 0.9500 ?
    C7 C8 . 1.459(5) ?
    C9 C10 . 1.458(5) ?
    C10 C11 . 1.395(5) ?
    C10 C15 . 1.401(5) ?
    C11 C12 . 1.393(5) ?
    C11 H11 . 0.9500 ?
    C12 C13 . 1.403(6) ?
    C12 H12 . 0.9500 ?
    C13 C14 . 1.386(5) ?
    C13 H13 . 0.9500 ?
    C14 C15 . 1.407(5) ?
    C14 H14 . 0.9500 ?
    C15 C16 . 1.463(5) ?
    C17 C18 . 1.460(5) ?
    C18 C19 . 1.399(5) ?
    C18 C23 . 1.403(5) ?
    C19 C20 . 1.384(5) ?
    C19 H19 . 0.9500 ?
    C20 C21 . 1.412(6) ?
    C20 H20 . 0.9500 ?
    C21 C22 . 1.379(5) ?
    C21 H21 . 0.9500 ?
    C22 C23 . 1.395(5) ?
    C22 H22 . 0.9500 ?
    C23 C24 . 1.452(5) ?
    C25 C26 . 1.460(5) ?
    C26 C27 . 1.397(5) ?
    C26 C31 . 1.402(5) ?
    C27 C28 . 1.396(5) ?
    C27 H27 . 0.9500 ?
    C28 C29 . 1.398(6) ?
    C28 H28 . 0.9500 ?
    C29 C30 . 1.389(5) ?
    C29 H29 . 0.9500 ?
    C30 C31 . 1.388(5) ?
    C30 H30 . 0.9500 ?
    C31 C32 . 1.472(5) ?
    C33 C34 . 1.518(6) ?
    C33 H33A . 0.9900 ?
    C33 H33B . 0.9900 ?
    C34 C35 . 1.385(6) ?
    C34 C39 . 1.407(6) ?
    C35 C36 . 1.390(6) ?
    C35 H35 . 0.9500 ?
    C36 C37 . 1.387(7) ?
    C36 H36 . 0.9500 ?
    C37 C38 . 1.383(7) ?
    C37 H37 . 0.9500 ?
    C38 C39 . 1.386(6) ?
    C38 H38 . 0.9500 ?
    C39 H39 . 0.9500 ?
    C40 C41 . 1.462(5) ?
    C41 C42 . 1.389(5) ?
    C41 C46 . 1.404(5) ?
    C42 C43 . 1.394(6) ?
    C42 H42 . 0.9500 ?
    C43 C44 . 1.400(6) ?
    C43 H43 . 0.9500 ?
    C44 C45 . 1.394(5) ?
    C44 H44 . 0.9500 ?
    C45 C46 . 1.395(5) ?
    C45 H45 . 0.9500 ?
    C46 C47 . 1.451(5) ?
    C48 C49 . 1.463(5) ?
    C49 C50 . 1.396(5) ?
    C49 C54 . 1.406(5) ?
    C50 C51 . 1.392(5) ?
    C50 H50 . 0.9500 ?
    C51 C52 . 1.392(6) ?
    C51 H51 . 0.9500 ?
    C52 C53 . 1.394(5) ?
    C52 H52 . 0.9500 ?
    C53 C54 . 1.391(5) ?
    C53 H53 . 0.9500 ?
    C54 C55 . 1.464(5) ?
    C56 C57 . 1.449(5) ?
    C57 C58 . 1.390(5) ?
    C57 C62 . 1.410(5) ?
    C58 C59 . 1.392(5) ?
    C58 H58 . 0.9500 ?
    C59 C60 . 1.404(6) ?
    C59 H59 . 0.9500 ?
    C60 C61 . 1.389(6) ?
    C60 H60 . 0.9500 ?
    C61 C62 . 1.390(5) ?
    C61 H61 . 0.9500 ?
    C62 C63 . 1.458(5) ?
    C64 C65 . 1.468(5) ?
    C65 C66 . 1.395(5) ?
    C65 C70 . 1.400(5) ?
    C66 C67 . 1.396(6) ?
    C66 H66 . 0.9500 ?
    C67 C68 . 1.396(6) ?
    C67 H67 . 0.9500 ?
    C68 C69 . 1.387(5) ?
    C68 H68 . 0.9500 ?
    C69 C70 . 1.389(5) ?
    C69 H69 . 0.9500 ?
    C70 C71 . 1.461(5) ?
    C72 C73 . 1.526(6) ?
    C72 H72A . 0.9900 ?
    C72 H72B . 0.9900 ?
    C73 C78 . 1.382(7) ?
    C73 C74 . 1.383(6) ?
    C74 C75 . 1.377(6) ?
    C74 H74 . 0.9500 ?
    C75 C76 . 1.384(8) ?
    C75 H75 . 0.9500 ?
    C76 C77 . 1.375(8) ?
    C76 H76 . 0.9500 ?
    C77 C78 . 1.397(7) ?
    C77 H77 . 0.9500 ?
    C78 H78 . 0.9500 ?
    C79 C80 . 1.527(5) ?
    C79 H79A . 0.9900 ?
    C79 H79B . 0.9900 ?
    C80 C81 . 1.3900 ?
    C80 C85 . 1.3900 ?
    C81 C82 . 1.3900 ?
    C81 H81 . 0.9500 ?
    C82 C83 . 1.3900 ?
    C82 H82 . 0.9500 ?
    C83 C84 . 1.3900 ?
    C83 H83 . 0.9500 ?
    C84 C85 . 1.3900 ?
    C84 H84 . 0.9500 ?
    C85 H85 . 0.9500 ?
    C86 C87 . 1.520(11) ?
    C86 H86A . 0.9900 ?
    C86 H86B . 0.9900 ?
    C87 C88 . 1.3900 ?
    C87 C92 . 1.3900 ?
    C88 C89 . 1.3900 ?
    C88 H88 . 0.9500 ?
    C89 C90 . 1.3900 ?
    C89 H89 . 0.9500 ?
    C90 C91 . 1.3900 ?
    C90 H90 . 0.9500 ?
    C91 C92 . 1.3900 ?
    C91 H91 . 0.9500 ?
    C92 H92 . 0.9500 ?
    C93 C94 . 1.436(10) ?
    C93 H93A . 0.9900 ?
    C93 H93B . 0.9900 ?
    C94 C95 . 1.3900 ?
    C94 C99 . 1.3900 ?
    C95 C96 . 1.3900 ?
    C95 H95 . 0.9500 ?
    C96 C97 . 1.3900 ?
    C96 H96 . 0.9500 ?
    C97 C98 . 1.3900 ?
    C97 H97 . 0.9500 ?
    C98 C99 . 1.3900 ?
    C98 H98 . 0.9500 ?
    C99 H99 . 0.9500 ?
loop_
    _geom_angle_atom_site_label_1
    _geom_angle_atom_site_label_2
    _geom_angle_atom_site_label_3
    _geom_angle_site_symmetry_1
    _geom_angle_site_symmetry_3
    _geom_angle
    _geom_angle_publ_flag
    N6 Zn1 N2 . . 153.99(13) y
    N6 Zn1 N8 . . 87.96(12) y
    N2 Zn1 N8 . . 86.50(12) y
    N6 Zn1 N4 . . 86.35(12) y
    N2 Zn1 N4 . . 87.12(12) y
    N8 Zn1 N4 . . 152.94(13) y
    N2 Zn1 N9 . . 104.47(13) y
    N4 Zn1 N9 . . 105.55(13) y
    N6 Zn1 N9 . . 101.55(13) y
    N8 Zn1 N9 . . 101.51(13) y
    N17 Zn2 N13 . . 154.73(13) y
    N17 Zn2 N15 . . 87.06(12) y
    N13 Zn2 N15 . . 87.56(12) y
    N17 Zn2 N11 . . 87.61(12) y
    N13 Zn2 N11 . . 87.19(12) y
    N15 Zn2 N11 . . 155.64(13) y
    N11 Zn2 N18 . . 102.55(13) y
    N13 Zn2 N18 . . 106.46(13) y
    N15 Zn2 N18 . . 101.75(13) y
    N17 Zn2 N18 . . 98.81(13) y
    C32 N1 C1 . . 123.0(3) ?
    C1 N2 C8 . . 109.1(3) ?
    C1 N2 Zn1 . . 124.8(2) ?
    C8 N2 Zn1 . . 124.6(2) ?
    C9 N3 C8 . . 123.5(3) ?
    C9 N4 C16 . . 108.9(3) ?
    C9 N4 Zn1 . . 124.6(2) ?
    C16 N4 Zn1 . . 125.1(2) ?
    C16 N5 C17 . . 122.9(3) ?
    C24 N6 C17 . . 108.9(3) ?
    C24 N6 Zn1 . . 124.5(2) ?
    C17 N6 Zn1 . . 125.9(2) ?
    C25 N7 C24 . . 123.3(3) ?
    C25 N8 C32 . . 109.3(3) ?
    C25 N8 Zn1 . . 124.4(2) ?
    C32 N8 Zn1 . . 125.0(2) ?
    C33 N9 Zn1 . . 115.8(3) ?
    C33 N9 H9A . . 108.3 ?
    Zn1 N9 H9A . . 108.3 ?
    C33 N9 H9B . . 108.3 ?
    Zn1 N9 H9B . . 108.3 ?
    H9A N9 H9B . . 107.4 ?
    C40 N10 C71 . . 123.4(3) ?
    C47 N11 C40 . . 109.1(3) ?
    C47 N11 Zn2 . . 125.8(2) ?
    C40 N11 Zn2 . . 124.5(2) ?
    C48 N12 C47 . . 123.5(3) ?
    C55 N13 C48 . . 109.2(3) ?
    C55 N13 Zn2 . . 124.7(2) ?
    C48 N13 Zn2 . . 125.3(2) ?
    C56 N14 C55 . . 123.1(3) ?
    C56 N15 C63 . . 108.6(3) ?
    C56 N15 Zn2 . . 124.8(2) ?
    C63 N15 Zn2 . . 125.4(2) ?
    C64 N16 C63 . . 123.5(3) ?
    C71 N17 C64 . . 109.1(3) ?
    C71 N17 Zn2 . . 124.7(3) ?
    C64 N17 Zn2 . . 125.1(2) ?
    C72 N18 Zn2 . . 112.4(3) ?
    C72 N18 H18A . . 109.1 ?
    Zn2 N18 H18A . . 109.1 ?
    C72 N18 H18B . . 109.1 ?
    Zn2 N18 H18B . . 109.1 ?
    H18A N18 H18B . . 107.9 ?
    C79 N19 H19A . . 109.5 ?
    C79 N19 H19B . . 109.5 ?
    H19A N19 H19B . . 109.5 ?
    C86 N20 H20A . . 109.5 ?
    C86 N20 H20B . . 109.5 ?
    H20A N20 H20B . . 109.5 ?
    C93 N21 H21A . . 109.5 ?
    C93 N21 H21B . . 109.5 ?
    H21A N21 H21B . . 109.5 ?
    N1 C1 N2 . . 128.0(3) ?
    N1 C1 C2 . . 122.8(3) ?
    N2 C1 C2 . . 109.1(3) ?
    C3 C2 C7 . . 121.1(3) ?
    C3 C2 C1 . . 132.8(3) ?
    C7 C2 C1 . . 106.1(3) ?
    C2 C3 C4 . . 117.8(3) ?
    C2 C3 H3 . . 121.1 ?
    C4 C3 H3 . . 121.1 ?
    C3 C4 C5 . . 121.0(3) ?
    C3 C4 H4 . . 119.5 ?
    C5 C4 H4 . . 119.5 ?
    C6 C5 C4 . . 121.0(3) ?
    C6 C5 H5 . . 119.5 ?
    C4 C5 H5 . . 119.5 ?
    C7 C6 C5 . . 117.7(3) ?
    C7 C6 H6 . . 121.1 ?
    C5 C6 H6 . . 121.1 ?
    C6 C7 C2 . . 121.4(3) ?
    C6 C7 C8 . . 131.9(3) ?
    C2 C7 C8 . . 106.6(3) ?
    N3 C8 N2 . . 128.1(3) ?
    N3 C8 C7 . . 122.8(3) ?
    N2 C8 C7 . . 109.1(3) ?
    N3 C9 N4 . . 127.9(3) ?
    N3 C9 C10 . . 122.9(3) ?
    N4 C9 C10 . . 109.3(3) ?
    C11 C10 C15 . . 121.1(3) ?
    C11 C10 C9 . . 132.4(3) ?
    C15 C10 C9 . . 106.5(3) ?
    C12 C11 C10 . . 117.9(4) ?
    C12 C11 H11 . . 121.0 ?
    C10 C11 H11 . . 121.0 ?
    C11 C12 C13 . . 120.9(3) ?
    C11 C12 H12 . . 119.5 ?
    C13 C12 H12 . . 119.5 ?
    C14 C13 C12 . . 121.7(3) ?
    C14 C13 H13 . . 119.2 ?
    C12 C13 H13 . . 119.2 ?
    C13 C14 C15 . . 117.4(3) ?
    C13 C14 H14 . . 121.3 ?
    C15 C14 H14 . . 121.3 ?
    C10 C15 C14 . . 121.0(3) ?
    C10 C15 C16 . . 106.4(3) ?
    C14 C15 C16 . . 132.6(3) ?
    N5 C16 N4 . . 127.8(3) ?
    N5 C16 C15 . . 123.2(3) ?
    N4 C16 C15 . . 109.0(3) ?
    N5 C17 N6 . . 127.6(3) ?
    N5 C17 C18 . . 123.3(3) ?
    N6 C17 C18 . . 109.1(3) ?
    C19 C18 C23 . . 120.9(3) ?
    C19 C18 C17 . . 132.9(3) ?
    C23 C18 C17 . . 106.1(3) ?
    C20 C19 C18 . . 117.8(4) ?
    C20 C19 H19 . . 121.1 ?
    C18 C19 H19 . . 121.1 ?
    C19 C20 C21 . . 121.1(4) ?
    C19 C20 H20 . . 119.4 ?
    C21 C20 H20 . . 119.4 ?
    C22 C21 C20 . . 121.1(4) ?
    C22 C21 H21 . . 119.4 ?
    C20 C21 H21 . . 119.4 ?
    C21 C22 C23 . . 118.0(4) ?
    C21 C22 H22 . . 121.0 ?
    C23 C22 H22 . . 121.0 ?
    C22 C23 C18 . . 121.0(3) ?
    C22 C23 C24 . . 132.4(3) ?
    C18 C23 C24 . . 106.7(3) ?
    N7 C24 N6 . . 128.3(3) ?
    N7 C24 C23 . . 122.4(3) ?
    N6 C24 C23 . . 109.2(3) ?
    N7 C25 N8 . . 128.3(3) ?
    N7 C25 C26 . . 122.6(3) ?
    N8 C25 C26 . . 109.1(3) ?
    C27 C26 C31 . . 121.8(3) ?
    C27 C26 C25 . . 131.3(3) ?
    C31 C26 C25 . . 106.9(3) ?
    C28 C27 C26 . . 116.8(3) ?
    C28 C27 H27 . . 121.6 ?
    C26 C27 H27 . . 121.6 ?
    C29 C28 C27 . . 121.4(3) ?
    C29 C28 H28 . . 119.3 ?
    C27 C28 H28 . . 119.3 ?
    C30 C29 C28 . . 121.4(3) ?
    C30 C29 H29 . . 119.3 ?
    C28 C29 H29 . . 119.3 ?
    C31 C30 C29 . . 117.9(3) ?
    C31 C30 H30 . . 121.1 ?
    C29 C30 H30 . . 121.1 ?
    C30 C31 C26 . . 120.8(3) ?
    C30 C31 C32 . . 133.6(3) ?
    C26 C31 C32 . . 105.6(3) ?
    N1 C32 N8 . . 127.6(3) ?
    N1 C32 C31 . . 123.2(3) ?
    N8 C32 C31 . . 109.1(3) ?
    N9 C33 C34 . . 116.8(4) ?
    N9 C33 H33A . . 108.1 ?
    C34 C33 H33A . . 108.1 ?
    N9 C33 H33B . . 108.1 ?
    C34 C33 H33B . . 108.1 ?
    H33A C33 H33B . . 107.3 ?
    C35 C34 C39 . . 118.5(4) ?
    C35 C34 C33 . . 119.3(4) ?
    C39 C34 C33 . . 122.2(4) ?
    C34 C35 C36 . . 120.5(4) ?
    C34 C35 H35 . . 119.7 ?
    C36 C35 H35 . . 119.7 ?
    C37 C36 C35 . . 120.4(4) ?
    C37 C36 H36 . . 119.8 ?
    C35 C36 H36 . . 119.8 ?
    C38 C37 C36 . . 120.0(4) ?
    C38 C37 H37 . . 120.0 ?
    C36 C37 H37 . . 120.0 ?
    C37 C38 C39 . . 119.7(4) ?
    C37 C38 H38 . . 120.2 ?
    C39 C38 H38 . . 120.2 ?
    C38 C39 C34 . . 120.9(4) ?
    C38 C39 H39 . . 119.5 ?
    C34 C39 H39 . . 119.5 ?
    N10 C40 N11 . . 128.2(3) ?
    N10 C40 C41 . . 123.0(3) ?
    N11 C40 C41 . . 108.8(3) ?
    C42 C41 C46 . . 121.7(4) ?
    C42 C41 C40 . . 131.9(4) ?
    C46 C41 C40 . . 106.3(3) ?
    C41 C42 C43 . . 117.1(4) ?
    C41 C42 H42 . . 121.4 ?
    C43 C42 H42 . . 121.4 ?
    C42 C43 C44 . . 121.6(4) ?
    C42 C43 H43 . . 119.2 ?
    C44 C43 H43 . . 119.2 ?
    C45 C44 C43 . . 121.2(4) ?
    C45 C44 H44 . . 119.4 ?
    C43 C44 H44 . . 119.4 ?
    C44 C45 C46 . . 117.5(4) ?
    C44 C45 H45 . . 121.2 ?
    C46 C45 H45 . . 121.2 ?
    C45 C46 C41 . . 120.9(3) ?
    C45 C46 C47 . . 132.6(4) ?
    C41 C46 C47 . . 106.5(3) ?
    N12 C47 N11 . . 127.4(3) ?
    N12 C47 C46 . . 123.3(3) ?
    N11 C47 C46 . . 109.3(3) ?
    N12 C48 N13 . . 128.0(3) ?
    N12 C48 C49 . . 122.8(3) ?
    N13 C48 C49 . . 109.2(3) ?
    C50 C49 C54 . . 120.9(3) ?
    C50 C49 C48 . . 133.0(3) ?
    C54 C49 C48 . . 106.1(3) ?
    C51 C50 C49 . . 117.4(3) ?
    C51 C50 H50 . . 121.3 ?
    C49 C50 H50 . . 121.3 ?
    C50 C51 C52 . . 121.6(3) ?
    C50 C51 H51 . . 119.2 ?
    C52 C51 H51 . . 119.2 ?
    C51 C52 C53 . . 121.3(3) ?
    C51 C52 H52 . . 119.3 ?
    C53 C52 H52 . . 119.3 ?
    C54 C53 C52 . . 117.3(3) ?
    C54 C53 H53 . . 121.3 ?
    C52 C53 H53 . . 121.3 ?
    C53 C54 C49 . . 121.4(3) ?
    C53 C54 C55 . . 132.4(3) ?
    C49 C54 C55 . . 106.2(3) ?
    N14 C55 N13 . . 128.2(3) ?
    N14 C55 C54 . . 122.5(3) ?
    N13 C55 C54 . . 109.3(3) ?
    N14 C56 N15 . . 127.9(3) ?
    N14 C56 C57 . . 122.4(3) ?
    N15 C56 C57 . . 109.7(3) ?
    C58 C57 C62 . . 120.7(3) ?
    C58 C57 C56 . . 132.9(3) ?
    C62 C57 C56 . . 106.4(3) ?
    C57 C58 C59 . . 118.1(3) ?
    C57 C58 H58 . . 120.9 ?
    C59 C58 H58 . . 120.9 ?
    C58 C59 C60 . . 120.7(4) ?
    C58 C59 H59 . . 119.6 ?
    C60 C59 H59 . . 119.6 ?
    C61 C60 C59 . . 121.5(4) ?
    C61 C60 H60 . . 119.3 ?
    C59 C60 H60 . . 119.3 ?
    C60 C61 C62 . . 117.6(4) ?
    C60 C61 H61 . . 121.2 ?
    C62 C61 H61 . . 121.2 ?
    C61 C62 C57 . . 121.2(3) ?
    C61 C62 C63 . . 133.0(3) ?
    C57 C62 C63 . . 105.8(3) ?
    N16 C63 N15 . . 127.2(3) ?
    N16 C63 C62 . . 123.3(3) ?
    N15 C63 C62 . . 109.5(3) ?
    N16 C64 N17 . . 127.9(3) ?
    N16 C64 C65 . . 123.2(3) ?
    N17 C64 C65 . . 108.9(3) ?
    C66 C65 C70 . . 121.3(3) ?
    C66 C65 C64 . . 132.4(4) ?
    C70 C65 C64 . . 106.3(3) ?
    C65 C66 C67 . . 117.4(4) ?
    C65 C66 H66 . . 121.3 ?
    C67 C66 H66 . . 121.3 ?
    C66 C67 C68 . . 121.0(4) ?
    C66 C67 H67 . . 119.5 ?
    C68 C67 H67 . . 119.5 ?
    C69 C68 C67 . . 121.6(4) ?
    C69 C68 H68 . . 119.2 ?
    C67 C68 H68 . . 119.2 ?
    C68 C69 C70 . . 117.7(4) ?
    C68 C69 H69 . . 121.2 ?
    C70 C69 H69 . . 121.2 ?
    C69 C70 C65 . . 121.0(3) ?
    C69 C70 C71 . . 132.5(4) ?
    C65 C70 C71 . . 106.5(3) ?
    N10 C71 N17 . . 128.0(3) ?
    N10 C71 C70 . . 122.8(3) ?
    N17 C71 C70 . . 109.2(3) ?
    N18 C72 C73 . . 116.5(4) ?
    N18 C72 H72A . . 108.2 ?
    C73 C72 H72A . . 108.2 ?
    N18 C72 H72B . . 108.2 ?
    C73 C72 H72B . . 108.2 ?
    H72A C72 H72B . . 107.3 ?
    C78 C73 C74 . . 119.0(4) ?
    C78 C73 C72 . . 123.3(4) ?
    C74 C73 C72 . . 117.7(4) ?
    C75 C74 C73 . . 120.5(5) ?
    C75 C74 H74 . . 119.8 ?
    C73 C74 H74 . . 119.8 ?
    C74 C75 C76 . . 120.8(5) ?
    C74 C75 H75 . . 119.6 ?
    C76 C75 H75 . . 119.6 ?
    C77 C76 C75 . . 119.0(4) ?
    C77 C76 H76 . . 120.5 ?
    C75 C76 H76 . . 120.5 ?
    C76 C77 C78 . . 120.4(5) ?
    C76 C77 H77 . . 119.8 ?
    C78 C77 H77 . . 119.8 ?
    C73 C78 C77 . . 120.1(5) ?
    C73 C78 H78 . . 119.9 ?
    C77 C78 H78 . . 119.9 ?
    N19 C79 C80 . . 117.8(4) ?
    N19 C79 H79A . . 107.9 ?
    C80 C79 H79A . . 107.9 ?
    N19 C79 H79B . . 107.9 ?
    C80 C79 H79B . . 107.9 ?
    H79A C79 H79B . . 107.2 ?
    C81 C80 C85 . . 120.0 ?
    C81 C80 C79 . . 118.9(3) ?
    C85 C80 C79 . . 121.0(3) ?
    C82 C81 C80 . . 120.0 ?
    C82 C81 H81 . . 120.0 ?
    C80 C81 H81 . . 120.0 ?
    C81 C82 C83 . . 120.0 ?
    C81 C82 H82 . . 120.0 ?
    C83 C82 H82 . . 120.0 ?
    C82 C83 C84 . . 120.0 ?
    C82 C83 H83 . . 120.0 ?
    C84 C83 H83 . . 120.0 ?
    C85 C84 C83 . . 120.0 ?
    C85 C84 H84 . . 120.0 ?
    C83 C84 H84 . . 120.0 ?
    C84 C85 C80 . . 120.0 ?
    C84 C85 H85 . . 120.0 ?
    C80 C85 H85 . . 120.0 ?
    N20 C86 C87 . . 116.7(8) ?
    N20 C86 H86A . . 108.1 ?
    C87 C86 H86A . . 108.1 ?
    N20 C86 H86B . . 108.1 ?
    C87 C86 H86B . . 108.1 ?
    H86A C86 H86B . . 107.3 ?
    C88 C87 C92 . . 120.0 ?
    C88 C87 C86 . . 108.4(6) ?
    C92 C87 C86 . . 131.5(6) ?
    C89 C88 C87 . . 120.0 ?
    C89 C88 H88 . . 120.0 ?
    C87 C88 H88 . . 120.0 ?
    C88 C89 C90 . . 120.0 ?
    C88 C89 H89 . . 120.0 ?
    C90 C89 H89 . . 120.0 ?
    C91 C90 C89 . . 120.0 ?
    C91 C90 H90 . . 120.0 ?
    C89 C90 H90 . . 120.0 ?
    C90 C91 C92 . . 120.0 ?
    C90 C91 H91 . . 120.0 ?
    C92 C91 H91 . . 120.0 ?
    C91 C92 C87 . . 120.0 ?
    C91 C92 H92 . . 120.0 ?
    C87 C92 H92 . . 120.0 ?
    N21 C93 C94 . . 113.3(8) ?
    N21 C93 H93A . . 108.9 ?
    C94 C93 H93A . . 108.9 ?
    N21 C93 H93B . . 108.9 ?
    C94 C93 H93B . . 108.9 ?
    H93A C93 H93B . . 107.7 ?
    C95 C94 C99 . . 120.0 ?
    C95 C94 C93 . . 113.1(5) ?
    C99 C94 C93 . . 126.8(5) ?
    C94 C95 C96 . . 120.0 ?
    C94 C95 H95 . . 120.0 ?
    C96 C95 H95 . . 120.0 ?
    C97 C96 C95 . . 120.0 ?
    C97 C96 H96 . . 120.0 ?
    C95 C96 H96 . . 120.0 ?
    C96 C97 C98 . . 120.0 ?
    C96 C97 H97 . . 120.0 ?
    C98 C97 H97 . . 120.0 ?
    C97 C98 C99 . . 120.0 ?
    C97 C98 H98 . . 120.0 ?
    C99 C98 H98 . . 120.0 ?
    C98 C99 C94 . . 120.0 ?
    C98 C99 H99 . . 120.0 ?
    C94 C99 H99 . . 120.0 ?
loop_
    _geom_torsion_atom_site_label_1
    _geom_torsion_atom_site_label_2
    _geom_torsion_atom_site_label_3
    _geom_torsion_atom_site_label_4
    _geom_torsion_site_symmetry_1
    _geom_torsion_site_symmetry_2
    _geom_torsion_site_symmetry_3
    _geom_torsion_site_symmetry_4
    _geom_torsion
    _geom_torsion_publ_flag
    C32 N1 C1 N2 . . . . -1.5(6) ?
    C32 N1 C1 C2 . . . . 177.8(3) ?
    C8 N2 C1 N1 . . . . 178.3(3) ?
    Zn1 N2 C1 N1 . . . . -15.3(5) ?
    C8 N2 C1 C2 . . . . -1.2(4) ?
    Zn1 N2 C1 C2 . . . . 165.2(2) ?
    N1 C1 C2 C3 . . . . 3.5(6) ?
    N2 C1 C2 C3 . . . . -177.0(4) ?
    N1 C1 C2 C7 . . . . -178.4(3) ?
    N2 C1 C2 C7 . . . . 1.0(4) ?
    C7 C2 C3 C4 . . . . -0.9(5) ?
    C1 C2 C3 C4 . . . . 176.9(4) ?
    C2 C3 C4 C5 . . . . 1.9(6) ?
    C3 C4 C5 C6 . . . . -1.1(6) ?
    C4 C5 C6 C7 . . . . -0.7(5) ?
    C5 C6 C7 C2 . . . . 1.8(5) ?
    C5 C6 C7 C8 . . . . -176.7(4) ?
    C3 C2 C7 C6 . . . . -1.0(6) ?
    C1 C2 C7 C6 . . . . -179.3(3) ?
    C3 C2 C7 C8 . . . . 177.8(3) ?
    C1 C2 C7 C8 . . . . -0.5(4) ?
    C9 N3 C8 N2 . . . . 2.4(6) ?
    C9 N3 C8 C7 . . . . -178.7(3) ?
    C1 N2 C8 N3 . . . . 179.8(3) ?
    Zn1 N2 C8 N3 . . . . 13.4(5) ?
    C1 N2 C8 C7 . . . . 0.8(4) ?
    Zn1 N2 C8 C7 . . . . -165.6(2) ?
    C6 C7 C8 N3 . . . . -0.6(6) ?
    C2 C7 C8 N3 . . . . -179.2(3) ?
    C6 C7 C8 N2 . . . . 178.5(4) ?
    C2 C7 C8 N2 . . . . -0.2(4) ?
    C8 N3 C9 N4 . . . . -2.3(6) ?
    C8 N3 C9 C10 . . . . 178.7(3) ?
    C16 N4 C9 N3 . . . . 179.8(4) ?
    Zn1 N4 C9 N3 . . . . -13.7(5) ?
    C16 N4 C9 C10 . . . . -1.1(4) ?
    Zn1 N4 C9 C10 . . . . 165.5(2) ?
    N3 C9 C10 C11 . . . . 1.4(6) ?
    N4 C9 C10 C11 . . . . -177.8(4) ?
    N3 C9 C10 C15 . . . . 179.8(3) ?
    N4 C9 C10 C15 . . . . 0.6(4) ?
    C15 C10 C11 C12 . . . . -1.2(5) ?
    C9 C10 C11 C12 . . . . 177.1(4) ?
    C10 C11 C12 C13 . . . . 1.5(6) ?
    C11 C12 C13 C14 . . . . -0.3(6) ?
    C12 C13 C14 C15 . . . . -1.2(6) ?
    C11 C10 C15 C14 . . . . -0.4(6) ?
    C9 C10 C15 C14 . . . . -179.0(3) ?
    C11 C10 C15 C16 . . . . 178.7(3) ?
    C9 C10 C15 C16 . . . . 0.0(4) ?
    C13 C14 C15 C10 . . . . 1.6(5) ?
    C13 C14 C15 C16 . . . . -177.2(4) ?
    C17 N5 C16 N4 . . . . 1.7(6) ?
    C17 N5 C16 C15 . . . . -178.6(3) ?
    C9 N4 C16 N5 . . . . -179.1(4) ?
    Zn1 N4 C16 N5 . . . . 14.4(5) ?
    C9 N4 C16 C15 . . . . 1.1(4) ?
    Zn1 N4 C16 C15 . . . . -165.4(2) ?
    C10 C15 C16 N5 . . . . 179.5(3) ?
    C14 C15 C16 N5 . . . . -1.6(6) ?
    C10 C15 C16 N4 . . . . -0.7(4) ?
    C14 C15 C16 N4 . . . . 178.3(4) ?
    C16 N5 C17 N6 . . . . -2.2(6) ?
    C16 N5 C17 C18 . . . . 174.6(3) ?
    C24 N6 C17 N5 . . . . 175.5(4) ?
    Zn1 N6 C17 N5 . . . . -13.6(5) ?
    C24 N6 C17 C18 . . . . -1.6(4) ?
    Zn1 N6 C17 C18 . . . . 169.2(2) ?
    N5 C17 C18 C19 . . . . 3.7(7) ?
    N6 C17 C18 C19 . . . . -179.0(4) ?
    N5 C17 C18 C23 . . . . -175.8(3) ?
    N6 C17 C18 C23 . . . . 1.5(4) ?
    C23 C18 C19 C20 . . . . 0.4(6) ?
    C17 C18 C19 C20 . . . . -179.0(4) ?
    C18 C19 C20 C21 . . . . 0.2(6) ?
    C19 C20 C21 C22 . . . . -0.7(6) ?
    C20 C21 C22 C23 . . . . 0.5(6) ?
    C21 C22 C23 C18 . . . . 0.1(6) ?
    C21 C22 C23 C24 . . . . 179.7(4) ?
    C19 C18 C23 C22 . . . . -0.6(6) ?
    C17 C18 C23 C22 . . . . 179.0(3) ?
    C19 C18 C23 C24 . . . . 179.7(3) ?
    C17 C18 C23 C24 . . . . -0.8(4) ?
    C25 N7 C24 N6 . . . . 2.1(6) ?
    C25 N7 C24 C23 . . . . -177.6(3) ?
    C17 N6 C24 N7 . . . . -178.5(4) ?
    Zn1 N6 C24 N7 . . . . 10.5(5) ?
    C17 N6 C24 C23 . . . . 1.2(4) ?
    Zn1 N6 C24 C23 . . . . -169.9(2) ?
    C22 C23 C24 N7 . . . . -0.2(6) ?
    C18 C23 C24 N7 . . . . 179.5(3) ?
    C22 C23 C24 N6 . . . . -179.9(4) ?
    C18 C23 C24 N6 . . . . -0.2(4) ?
    C24 N7 C25 N8 . . . . -0.3(6) ?
    C24 N7 C25 C26 . . . . 179.1(3) ?
    C32 N8 C25 N7 . . . . 179.0(4) ?
    Zn1 N8 C25 N7 . . . . -13.6(5) ?
    C32 N8 C25 C26 . . . . -0.5(4) ?
    Zn1 N8 C25 C26 . . . . 166.9(2) ?
    N7 C25 C26 C27 . . . . 1.6(6) ?
    N8 C25 C26 C27 . . . . -178.9(4) ?
    N7 C25 C26 C31 . . . . -179.8(3) ?
    N8 C25 C26 C31 . . . . -0.3(4) ?
    C31 C26 C27 C28 . . . . 0.7(5) ?
    C25 C26 C27 C28 . . . . 179.1(4) ?
    C26 C27 C28 C29 . . . . -0.7(5) ?
    C27 C28 C29 C30 . . . . 0.3(6) ?
    C28 C29 C30 C31 . . . . 0.1(5) ?
    C29 C30 C31 C26 . . . . -0.2(5) ?
    C29 C30 C31 C32 . . . . 180.0(4) ?
    C27 C26 C31 C30 . . . . -0.2(5) ?
    C25 C26 C31 C30 . . . . -179.0(3) ?
    C27 C26 C31 C32 . . . . 179.6(3) ?
    C25 C26 C31 C32 . . . . 0.9(4) ?
    C1 N1 C32 N8 . . . . 1.7(6) ?
    C1 N1 C32 C31 . . . . -176.8(3) ?
    C25 N8 C32 N1 . . . . -177.6(3) ?
    Zn1 N8 C32 N1 . . . . 15.0(5) ?
    C25 N8 C32 C31 . . . . 1.1(4) ?
    Zn1 N8 C32 C31 . . . . -166.3(2) ?
    C30 C31 C32 N1 . . . . -2.6(6) ?
    C26 C31 C32 N1 . . . . 177.5(3) ?
    C30 C31 C32 N8 . . . . 178.6(4) ?
    C26 C31 C32 N8 . . . . -1.2(4) ?
    Zn1 N9 C33 C34 . . . . -178.2(3) ?
    N9 C33 C34 C35 . . . . -153.6(4) ?
    N9 C33 C34 C39 . . . . 26.7(7) ?
    C39 C34 C35 C36 . . . . 0.1(7) ?
    C33 C34 C35 C36 . . . . -179.7(5) ?
    C34 C35 C36 C37 . . . . -0.4(7) ?
    C35 C36 C37 C38 . . . . 0.1(8) ?
    C36 C37 C38 C39 . . . . 0.6(7) ?
    C37 C38 C39 C34 . . . . -0.9(7) ?
    C35 C34 C39 C38 . . . . 0.6(7) ?
    C33 C34 C39 C38 . . . . -179.7(5) ?
    C71 N10 C40 N11 . . . . -3.4(6) ?
    C71 N10 C40 C41 . . . . 174.8(3) ?
    C47 N11 C40 N10 . . . . 176.6(4) ?
    Zn2 N11 C40 N10 . . . . -11.3(5) ?
    C47 N11 C40 C41 . . . . -1.8(4) ?
    Zn2 N11 C40 C41 . . . . 170.3(2) ?
    N10 C40 C41 C42 . . . . 0.6(6) ?
    N11 C40 C41 C42 . . . . 179.1(4) ?
    N10 C40 C41 C46 . . . . -176.6(3) ?
    N11 C40 C41 C46 . . . . 1.9(4) ?
    C46 C41 C42 C43 . . . . 1.0(6) ?
    C40 C41 C42 C43 . . . . -175.9(4) ?
    C41 C42 C43 C44 . . . . -0.7(6) ?
    C42 C43 C44 C45 . . . . 0.2(6) ?
    C43 C44 C45 C46 . . . . 0.2(6) ?
    C44 C45 C46 C41 . . . . 0.0(6) ?
    C44 C45 C46 C47 . . . . 177.5(4) ?
    C42 C41 C46 C45 . . . . -0.6(6) ?
    C40 C41 C46 C45 . . . . 176.9(3) ?
    C42 C41 C46 C47 . . . . -178.7(3) ?
    C40 C41 C46 C47 . . . . -1.2(4) ?
    C48 N12 C47 N11 . . . . 2.7(6) ?
    C48 N12 C47 C46 . . . . -176.3(4) ?
    C40 N11 C47 N12 . . . . -178.0(4) ?
    Zn2 N11 C47 N12 . . . . 10.0(5) ?
    C40 N11 C47 C46 . . . . 1.1(4) ?
    Zn2 N11 C47 C46 . . . . -170.9(2) ?
    C45 C46 C47 N12 . . . . 1.4(7) ?
    C41 C46 C47 N12 . . . . 179.2(3) ?
    C45 C46 C47 N11 . . . . -177.7(4) ?
    C41 C46 C47 N11 . . . . 0.1(4) ?
    C47 N12 C48 N13 . . . . -1.9(6) ?
    C47 N12 C48 C49 . . . . 178.3(3) ?
    C55 N13 C48 N12 . . . . 178.5(4) ?
    Zn2 N13 C48 N12 . . . . -11.5(5) ?
    C55 N13 C48 C49 . . . . -1.6(4) ?
    Zn2 N13 C48 C49 . . . . 168.4(2) ?
    N12 C48 C49 C50 . . . . 0.1(6) ?
    N13 C48 C49 C50 . . . . -179.9(4) ?
    N12 C48 C49 C54 . . . . -179.3(3) ?
    N13 C48 C49 C54 . . . . 0.8(4) ?
    C54 C49 C50 C51 . . . . -1.6(5) ?
    C48 C49 C50 C51 . . . . 179.2(4) ?
    C49 C50 C51 C52 . . . . 0.1(5) ?
    C50 C51 C52 C53 . . . . 1.5(6) ?
    C51 C52 C53 C54 . . . . -1.7(5) ?
    C52 C53 C54 C49 . . . . 0.3(5) ?
    C52 C53 C54 C55 . . . . -179.0(4) ?
    C50 C49 C54 C53 . . . . 1.4(5) ?
    C48 C49 C54 C53 . . . . -179.2(3) ?
    C50 C49 C54 C55 . . . . -179.2(3) ?
    C48 C49 C54 C55 . . . . 0.2(4) ?
    C56 N14 C55 N13 . . . . 2.4(6) ?
    C56 N14 C55 C54 . . . . -176.8(3) ?
    C48 N13 C55 N14 . . . . -177.6(3) ?
    Zn2 N13 C55 N14 . . . . 12.3(5) ?
    C48 N13 C55 C54 . . . . 1.8(4) ?
    Zn2 N13 C55 C54 . . . . -168.3(2) ?
    C53 C54 C55 N14 . . . . -2.5(6) ?
    C49 C54 C55 N14 . . . . 178.2(3) ?
    C53 C54 C55 N13 . . . . 178.1(4) ?
    C49 C54 C55 N13 . . . . -1.2(4) ?
    C55 N14 C56 N15 . . . . -2.1(6) ?
    C55 N14 C56 C57 . . . . 177.5(3) ?
    C63 N15 C56 N14 . . . . 178.8(3) ?
    Zn2 N15 C56 N14 . . . . -13.0(5) ?
    C63 N15 C56 C57 . . . . -0.8(4) ?
    Zn2 N15 C56 C57 . . . . 167.4(2) ?
    N14 C56 C57 C58 . . . . 0.3(6) ?
    N15 C56 C57 C58 . . . . 179.9(4) ?
    N14 C56 C57 C62 . . . . -179.8(3) ?
    N15 C56 C57 C62 . . . . -0.2(4) ?
    C62 C57 C58 C59 . . . . -1.7(5) ?
    C56 C57 C58 C59 . . . . 178.2(4) ?
    C57 C58 C59 C60 . . . . 0.4(6) ?
    C58 C59 C60 C61 . . . . 0.9(6) ?
    C59 C60 C61 C62 . . . . -1.0(6) ?
    C60 C61 C62 C57 . . . . -0.3(6) ?
    C60 C61 C62 C63 . . . . -179.3(4) ?
    C58 C57 C62 C61 . . . . 1.7(6) ?
    C56 C57 C62 C61 . . . . -178.3(3) ?
    C58 C57 C62 C63 . . . . -179.1(3) ?
    C56 C57 C62 C63 . . . . 1.0(4) ?
    C64 N16 C63 N15 . . . . 2.7(6) ?
    C64 N16 C63 C62 . . . . -177.3(4) ?
    C56 N15 C63 N16 . . . . -178.5(4) ?
    Zn2 N15 C63 N16 . . . . 13.4(5) ?
    C56 N15 C63 C62 . . . . 1.4(4) ?
    Zn2 N15 C63 C62 . . . . -166.7(2) ?
    C61 C62 C63 N16 . . . . -2.4(7) ?
    C57 C62 C63 N16 . . . . 178.4(3) ?
    C61 C62 C63 N15 . . . . 177.6(4) ?
    C57 C62 C63 N15 . . . . -1.5(4) ?
    C63 N16 C64 N17 . . . . -4.1(6) ?
    C63 N16 C64 C65 . . . . 177.1(4) ?
    C71 N17 C64 N16 . . . . -179.8(4) ?
    Zn2 N17 C64 N16 . . . . -10.6(6) ?
    C71 N17 C64 C65 . . . . -0.9(4) ?
    Zn2 N17 C64 C65 . . . . 168.2(2) ?
    N16 C64 C65 C66 . . . . -0.9(7) ?
    N17 C64 C65 C66 . . . . -179.8(4) ?
    N16 C64 C65 C70 . . . . 179.7(3) ?
    N17 C64 C65 C70 . . . . 0.8(4) ?
    C70 C65 C66 C67 . . . . 0.3(6) ?
    C64 C65 C66 C67 . . . . -179.1(4) ?
    C65 C66 C67 C68 . . . . -0.4(6) ?
    C66 C67 C68 C69 . . . . 0.7(6) ?
    C67 C68 C69 C70 . . . . -0.8(6) ?
    C68 C69 C70 C65 . . . . 0.6(6) ?
    C68 C69 C70 C71 . . . . 179.9(4) ?
    C66 C65 C70 C69 . . . . -0.4(6) ?
    C64 C65 C70 C69 . . . . 179.1(3) ?
    C66 C65 C70 C71 . . . . -179.8(3) ?
    C64 C65 C70 C71 . . . . -0.4(4) ?
    C40 N10 C71 N17 . . . . 3.2(6) ?
    C40 N10 C71 C70 . . . . -176.5(3) ?
    C64 N17 C71 N10 . . . . -179.0(4) ?
    Zn2 N17 C71 N10 . . . . 11.8(5) ?
    C64 N17 C71 C70 . . . . 0.7(4) ?
    Zn2 N17 C71 C70 . . . . -168.5(2) ?
    C69 C70 C71 N10 . . . . 0.2(6) ?
    C65 C70 C71 N10 . . . . 179.5(3) ?
    C69 C70 C71 N17 . . . . -179.5(4) ?
    C65 C70 C71 N17 . . . . -0.2(4) ?
    Zn2 N18 C72 C73 . . . . 176.3(3) ?
    N18 C72 C73 C78 . . . . 1.9(7) ?
    N18 C72 C73 C74 . . . . -178.8(4) ?
    C78 C73 C74 C75 . . . . 3.8(7) ?
    C72 C73 C74 C75 . . . . -175.6(4) ?
    C73 C74 C75 C76 . . . . -1.6(8) ?
    C74 C75 C76 C77 . . . . -1.7(8) ?
    C75 C76 C77 C78 . . . . 2.7(8) ?
    C74 C73 C78 C77 . . . . -2.8(8) ?
    C72 C73 C78 C77 . . . . 176.6(5) ?
    C76 C77 C78 C73 . . . . -0.5(9) ?
    N19 C79 C80 C81 . . . . -147.6(3) ?
    N19 C79 C80 C85 . . . . 28.2(5) ?
    C85 C80 C81 C82 . . . . 0.0 ?
    C79 C80 C81 C82 . . . . 175.9(3) ?
    C80 C81 C82 C83 . . . . 0.0 ?
    C81 C82 C83 C84 . . . . 0.0 ?
    C82 C83 C84 C85 . . . . 0.0 ?
    C83 C84 C85 C80 . . . . 0.0 ?
    C81 C80 C85 C84 . . . . 0.0 ?
    C79 C80 C85 C84 . . . . -175.8(3) ?
    N20 C86 C87 C88 . . . . -140.2(9) ?
    N20 C86 C87 C92 . . . . 35.1(14) ?
    C92 C87 C88 C89 . . . . 0.0 ?
    C86 C87 C88 C89 . . . . 176.0(6) ?
    C87 C88 C89 C90 . . . . 0.0 ?
    C88 C89 C90 C91 . . . . 0.0 ?
    C89 C90 C91 C92 . . . . 0.0 ?
    C90 C91 C92 C87 . . . . 0.0 ?
    C88 C87 C92 C91 . . . . 0.0 ?
    C86 C87 C92 C91 . . . . -174.9(8) ?
    N21 C93 C94 C95 . . . . 154.2(6) ?
    N21 C93 C94 C99 . . . . -28.7(10) ?
    C99 C94 C95 C96 . . . . 0.0 ?
    C93 C94 C95 C96 . . . . 177.3(6) ?
    C94 C95 C96 C97 . . . . 0.0 ?
    C95 C96 C97 C98 . . . . 0.0 ?
    C96 C97 C98 C99 . . . . 0.0 ?
    C97 C98 C99 C94 . . . . 0.0 ?
    C95 C94 C99 C98 . . . . 0.0 ?
    C93 C94 C99 C98 . . . . -176.9(6) ?
loop_
    _geom_hbond_atom_site_label_D
    _geom_hbond_atom_site_label_H
    _geom_hbond_atom_site_label_A
    _geom_hbond_site_symmetry_A
    _geom_hbond_distance_DH
    _geom_hbond_distance_HA
    _geom_hbond_distance_DA
    _geom_hbond_angle_DHA
    N9 H9B N19 . 0.88 2.22 3.093(5) 171
    N18 H18A N20 . 0.88 2.29 3.082(6) 150
    N20 H20A N16 . 0.88 2.52 3.277(6) 145
    N21 H21B N12 . 0.88 2.45 3.320(9) 169
    N9 H9A Cg1 2_565 0.88 2.85 3.710(4) 165
    N19 H19A Cg2 . 0.88 2.91 3.407(4) 117
_shelx_hkl_file
;
   0   0  -2 200359. 3605.44  10
   0   0  -3 7.41035 14.9615  10
   0   0  -4 115454. 2143.66  10
   0   0  -5 17.7756 25.6946  10
   0   0  -6 41809.6 979.875   2
   0   0  -6 42292.7 877.891  10
   0   0  -7 1163.63 119.805  10
   0   0  -7 2064.11 215.620   2
   0   0  -8 81152.0 1613.85  10
   0   0  -8 83159.5 1769.24   2
   0   0  -9 69.8273 74.3935   2
   0   0  -9 76.3916 33.4704  10
   0   0 -10 30660.2 869.537   2
   0   0 -10 30114.9 709.616  10
   0   0 -11 37.1582 68.8507   2
   0   0 -11 35.8364 33.1155  10
   0   0 -12 18503.6 510.443  10
   0   0 -12 19389.0 682.049   2
   0   0  12 18797.5 668.265   9
   0   0 -13 49.1899 37.6401  10
   0   0  13 87.2977 82.1286   9
   0   0 -13 68.1535 84.2123   2
   0   0 -14 4879.92 339.804   2
   0   0  14 4850.93 337.075   9
   0   0 -15 89.9110 107.748   2
   0   0  15 219.687 122.848   9
   0   0  16 41651.4 1260.52   9
   0   0  17 134.072 108.362   9
   0   0  18 9854.56 566.671   9
   0   0  19 95.8897 94.6533   9
   0   0  20 1161.84 216.361   9
   0   0  21-41.6159 94.1170   9
   0   0 -22 838.078 112.348   6
   0   0  22 996.865 205.433   9
   0   0 -23 104.115 90.1963   6
   0   0  23 96.5936 101.331   9
   0   0 -24 2467.31 202.506   6
   0   0  24 1440.26 250.202   9
   0   0 -25 361.891 101.577   6
   0   0 -26 43989.0 1123.14   6
   0   0 -27 434.452 124.962   6
   0   0 -28 59409.3 1407.09   6
   0   0 -29 248.065 98.6709   6
   0   0 -30 6993.79 333.686   6
   0   0 -31 14.4458 64.4434   6
   0   0 -32 2515.23 184.080   6
   0   0 -32 2165.17 160.233  13
   0   0 -33 72.6865 48.7732  13
   0   0 -33-80.6744 57.4093   6
   0   0 -34 418.145 58.6117  13
   0   0  35-39.5787 29.9089   7
   0   1   2 18565.9 400.635   9
   0   1   3 146.789 29.6396   9
   0   1   4 17430.5 434.674   9
   0   1   5 63115.7 1284.77   9
   0   1  -5 61842.8 1200.15  10
   0  -1  -5 63121.3 1299.39   2
   0   1   6 32385.5 759.178   9
   0   1  -6 31567.5 662.529  10
   0  -1  -6 29968.3 771.369   2
   0   1  -7 55441.7 1100.52  10
   0  -1  -7 52722.1 1246.65   2
   0   1   7 55703.2 1221.18   9
   0   1   8 194936. 3706.40   9
   0  -1  -8 186863. 3607.32  10
   0   1  -8 192047. 3545.33  10
   0  -1  -8 181805. 3734.25   2
   0   1  -9 62525.1 1392.81   2
   0   1  -9 58815.0 1210.59  10
   0  -1  -9 58123.4 1405.32   2
   0   1   9 60323.0 1375.37   9
   0  -1  -9 59016.2 1266.20  10
   0   1 -10 4676.81 281.697   2
   0  -1 -10 4648.19 220.768  10
   0   1  10 4703.39 277.699   9
   0  -1 -10 4736.58 296.931   2
   0   1  11 2814.73 230.172   9
   0   1 -11 2684.70 223.722   2
   0  -1 -11 2786.02 170.324  10
   0  -1 -11 2552.13 229.178   2
   0   1  12 1340.81 170.968   9
   0  -1 -12 954.462 101.312  10
   0  -1 -12 1194.53 169.372   2
   0   1 -12 1258.29 181.401   2
   0  -1 -13 414.780 71.5470  10
   0  -1 -13 458.451 118.914   2
   0   1  13 469.899 120.273   9
   0   1  14 965.459 162.624   9
   0  -1 -14 696.988 88.1986  10
   0  -1 -14 634.427 135.268   2
   0   1  15 12296.3 583.951   9
   0  -1  15 10473.2 533.446   9
   0  -1 -15 11281.8 553.801   2
   0   1  16 22321.4 859.486   9
   0  -1  16 24714.4 889.090   9
   0  -1 -16 22343.3 855.288   2
   0  -1 -17 6297.25 429.590   2
   0  -1  17 6205.84 426.674   9
   0   1  17 6520.70 448.354   9
   0   1  18 10066.7 575.179   9
   0  -1  18 10048.7 570.276   9
   0  -1  19 305.758 123.916   9
   0   1  19 697.466 165.969   9
   0   1  20 2266.23 285.187   9
   0  -1  20 2378.83 292.686   9
   0  -1  21 648.107 167.381   9
   0   1  21 503.419 151.987   9
   0   1 -22 7258.44 331.371   6
   0  -1  22 6311.85 498.447   9
   0   1  22 6654.16 517.270   9
   0  -1 -22 7005.91 324.497   6
   0  -1 -23 2698.82 207.919   6
   0  -1  23 2711.72 328.050   9
   0   1 -23 2716.12 206.236   6
   0   1  23 3032.72 349.016   9
   0   1 -24 672.399 118.207   6
   0   1  24 501.009 158.355   9
   0  -1 -24 540.578 104.676   6
   0  -1  24 863.298 199.756   9
   0   1 -25 698.788 116.060   6
   0  -1 -25 735.189 116.346   6
   0  -1 -26 290.205 96.3212   6
   0   1 -26 74.4007 89.7879   6
   0  -1 -27 3893.71 260.142   6
   0   1 -27 3994.27 261.933   6
   0   1 -28 9473.15 411.953   6
   0  -1 -28 8671.48 393.990   6
   0   1 -29 2788.33 216.784   6
   0  -1 -29 2699.05 207.783   6
   0   1 -30 4616.91 268.096   6
   0  -1 -30 4329.69 258.596   6
   0   1 -31 24.7054 62.9889   6
   0  -1 -31 66.4385 63.8210   6
   0  -1 -32 10161.9 381.630   6
   0   1 -32 10538.2 387.594   6
   0  -1 -32 10932.1 388.281  13
   0   1 -32 10514.9 366.492  13
   0  -1 -33 1996.39 145.915   6
   0   1 -33 1838.73 125.808  13
   0  -1 -33 1818.38 138.303  13
   0  -1 -34 369.244 59.2137  13
   0   1 -34 201.130 40.6513  13
   0  -1  35 171.460 37.4558   7
   0   2   0 166246. 3034.74   9
   0   2   1 429745. 7719.42   9
   0   2   2 20129.3 452.984   9
   0  -2  -3 21214.4 467.561   2
   0   2   3 21348.2 491.265   9
   0   2   4 2180.86 120.407   9
   0  -2  -4 2336.86 110.710   2
   0  -2  -5 272314. 4977.08   2
   0   2   5 269906. 5006.43   9
   0  -2  -6 799505. 14562.1   2
   0   2   6 818945. 14588.3   9
   0   2   7 99009.7 2011.66   9
   0  -2  -7 98157.5 2009.17   2
   0  -2  -8 8903.42 380.544   2
   0   2   8 10707.7 395.425   9
   0  -2  -9 463.833 108.165   2
   0   2   9 734.590 109.568   9
   0   2  10 2653.19 209.678   9
   0  -2 -10 2239.82 213.084   2
   0  -2 -11 21582.1 752.122   2
   0  -2 -11 21945.0 628.168  10
   0   2  11 23065.7 733.954   9
   0  -2 -12 864.439 104.846  10
   0  -2 -12 880.365 153.741   2
   0   2  12 920.301 142.793   9
   0  -2 -13 152.582 55.1707  10
   0   2  13 267.508 100.889   9
   0  -2 -13 207.056 110.466   2
   0   2  14 1278.99 203.491   9
   0  -2 -14 1231.00 198.984   2
   0  -2 -14 1166.84 122.692  10
   0   2  15 30768.1 1018.31   9
   0  -2 -15 30107.7 1010.11   2
   0  -2 -16 7393.70 457.518   2
   0   2  16 7607.15 469.149   9
   0  -2 -17 9103.11 522.130   2
   0  -2  17 8499.31 505.953   9
   0   2  17 8999.44 532.843   9
   0   2  18 712.809 157.048   9
   0  -2 -18 598.887 148.928   2
   0  -2  18 999.702 182.369   9
   0  -2  19-64.1166 97.2438   9
   0   2  19 108.475 115.140   9
   0  -2  20 6150.34 461.096   9
   0   2  20 6024.40 473.047   9
   0  -2  21 258.582 107.983   9
   0   2  21 340.190 141.410   9
   0   2  22 1783.77 273.070   9
   0   2 -22 2243.50 182.124   6
   0  -2  22 1826.63 269.108   9
   0  -2 -22 2035.11 171.114   6
   0  -2 -23 31594.3 849.998   6
   0   2 -23 30407.5 846.511   6
   0   2  23 30163.3 1209.99   9
   0  -2  23 28379.7 1156.08   9
   0  -2  24 680.499 175.927   9
   0   2  24 552.610 165.349   9
   0   2 -24 564.040 105.183   6
   0  -2 -24 616.182 115.426   6
   0   2 -25 17496.5 600.737   6
   0  -2 -25 17818.5 598.896   6
   0  -2 -26 839.997 129.771   6
   0   2 -26 1406.34 173.963   6
   0  -2 -27 12574.6 487.141   6
   0   2 -27 12304.7 486.857   6
   0  -2 -28 5442.09 305.621   6
   0   2 -28 6633.26 343.054   6
   0   2 -29 2155.76 188.335   6
   0  -2 -29 2000.06 182.478   6
   0   2 -30 2059.50 180.098   6
   0  -2 -30 2074.14 177.756   6
   0   2 -31 2183.51 176.881   6
   0   2 -31 2258.26 163.117  13
   0  -2 -31 2324.23 179.993   6
   0   2 -32 12739.8 402.464  13
   0  -2 -32 13389.0 447.305  13
   0  -2 -32 13405.2 443.536   6
   0   2 -33 342.965 55.0099  13
   0  -2 -33 368.106 73.5419  13
   0  -2 -33 260.698 66.9702   6
   0  -2 -34 790.710 82.0829  13
   0  -2  35 6.17687 20.8733   7
   0  -2 -35-29.9119 29.5225  13
   0   3   0 32.9951 29.3403   9
   0   3   1 44398.7 912.397   9
   0  -3  -1 43830.3 892.184   2
   0   3   2 2761.78 132.772   9
   0  -3  -2 2840.38 121.880   2
   0  -3  -3 1368.57 85.4603   2
   0   3   3 1401.88 97.1560   9
   0  -3  -4 22430.6 521.183   2
   0   3   4 22162.5 556.150   9
   0  -3  -5 534757. 9651.80   2
   0   3   5 534393. 9702.95   9
   0   3   6 19174.3 548.882   9
   0  -3  -6 20193.5 520.728   2
   0  -3  -7 999999. 17889.0   2
   0   3   7 993878. 17935.1   9
   0   3   8 37049.8 943.433   9
   0  -3  -8 37272.9 923.082   2
   0  -3  -9 17988.5 593.831   2
   0   3   9 18757.4 604.656   9
   0   3  10 7434.60 362.566   9
   0  -3 -10 6796.97 363.503   2
   0  -3 -11 13359.1 565.804   2
   0   3  11 14097.5 550.697   9
   0  -3 -12 175.273 100.786   2
   0  -3 -12 91.6466 55.2991  10
   0   3  12 171.538 89.3999   9
   0   3  13 794.019 150.114   9
   0  -3 -13 757.826 114.950  10
   0  -3 -13 651.457 141.805   2
   0   3  14 99722.4 2299.77   9
   0  -3 -14 97575.8 2082.71  10
   0  -3 -14 96262.7 2310.43   2
   0  -3 -15 14378.4 658.158   2
   0   3  15 14674.5 656.152   9
   0  -3 -15 14196.7 504.058  10
   0   3  16 254.800 115.685   9
   0  -3 -16 90.6360 86.8342   2
   0  -3 -17 18027.6 779.244   2
   0   3  17 19001.2 811.354   9
   0   3  18 1157.17 204.126   9
   0  -3  18 1026.44 191.708   9
   0  -3 -18 1046.68 187.901   2
   0  -3 -19 21505.1 890.452   2
   0   3  19 19913.0 898.200   9
   0  -3  19 21628.3 900.088   9
   0   3  20-45.6295 89.9848   9
   0  -3  20 14.6020 79.2596   9
   0  -3  21 39945.1 1368.70   9
   0   3  21 40555.1 1418.89   9
   0   3  22-136.380 112.936   9
   0  -3 -22 31.2450 63.3855   6
   0   3 -22 33.9364 61.1238   6
   0   3 -23 19805.7 631.116   6
   0   3  23 19589.9 953.916   9
   0  -3  23 18427.2 891.061   9
   0  -3 -23 19171.8 618.826   6
   0  -3 -24 53.4665 70.2200   6
   0   3 -24 30.1713 63.6248   6
   0  -3 -25 135.437 69.3341   6
   0   3 -25 160.249 80.1292   6
   0  -3 -26 5092.88 291.158   6
   0   3 -26 4508.45 282.601   6
   0   3 -27 70.2235 79.1017   6
   0  -3 -27 231.052 81.0842   6
   0   3 -28 781.404 124.666   6
   0  -3 -28 863.718 131.933   6
   0   3 -29 3284.51 233.097   6
   0  -3 -29 3717.03 240.239   6
   0  -3 -30 1168.05 137.492   6
   0   3 -30 1062.80 116.339  13
   0   3 -30 1164.05 142.174   6
   0   3 -31 2767.25 169.997  13
   0  -3 -31 2610.32 190.059   6
   0  -3 -32-37.4289 65.2632   6
   0  -3 -33 8995.58 327.466  13
   0  -3 -33 8683.77 318.604   6
   0  -3 -34 878.507 88.4354  13
   0  -3 -34 932.966 89.2784   6
   0  -3  34 889.598 76.6471   7
   0  -3 -35 154.225 35.4207  13
   0  -4   0 8247.43 190.259   1
   0   4   0 8103.57 272.011   9
   0   4   1 8631.44 284.062   9
   0   4   2 10413.7 326.064   9
   0  -4  -2 10257.6 305.726   2
   0   4   3 41458.4 921.701   9
   0  -4  -3 41344.8 883.780   2
   0   4   4 60894.1 1289.17   9
   0  -4  -4 60747.2 1242.08   2
   0   4   5 2042.40 145.375   9
   0  -4  -5 2022.49 127.408   2
   0   4   6 68387.3 1485.00   9
   0  -4  -6 69101.0 1418.17   2
   0   4   7 71069.8 1568.70   9
   0  -4  -7 72716.6 1507.18   2
   0   4   8 17222.9 564.601   9
   0  -4  -8 16981.1 522.859   2
   0   4   9 454.497 96.1471   9
   0  -4  -9 381.516 90.7241   2
   0  -4 -10 2138.94 195.105   2
   0   4  10 2299.08 204.351   9
   0  -4 -11 109254. 2444.39   2
   0   4  11 114415. 2450.48   9
   0  -4 -12 36725.1 1108.25   2
   0   4  12 38489.8 1104.71   9
   0  -4 -13 10729.6 552.607   2
   0   4  13 12334.7 562.841   9
   0  -4 -14 3160.38 301.783   2
   0   4  14 3251.45 290.079   9
   0  -4 -14 2904.72 226.879  10
   0   4  15 18584.1 771.411   9
   0  -4 -15 18535.2 635.306  10
   0  -4 -15 18181.4 775.503   2
   0   4  16 20410.3 844.736   9
   0  -4 -16 20697.3 842.944   2
   0   4  17 16549.0 764.215   9
   0  -4 -17 15126.0 720.134   2
   0  -4 -18 10762.7 599.611   2
   0   4  18 10304.4 609.766   9
   0  -4  19 98.3949 85.6206   9
   0   4  19 14.3449 77.3068   9
   0  -4 -19 192.602 107.121   2
   0   4  20 2888.09 334.084   9
   0  -4  20 2902.08 320.637   9
   0  -4 -20 2399.52 289.054   2
   0   4 -21 3223.61 218.734   6
   0   4  21 3526.32 380.239   9
   0  -4  21 3039.27 334.977   9
   0  -4 -21 3237.61 215.666   6
   0  -4  22 16480.8 828.221   9
   0  -4 -22 17716.6 577.768   6
   0   4 -22 17746.5 585.389   6
   0   4  22 18234.5 910.755   9
   0   4 -23 4778.48 281.356   6
   0  -4 -23 4572.92 268.254   6
   0  -4  23 4555.68 418.044   9
   0   4  23 4097.66 427.158   9
   0  -4 -24 645.808 116.524   6
   0   4 -24 726.654 119.130   6
   0   4 -25 7.09664 68.3009   6
   0  -4 -25-7.18581 69.2701   6
   0   4 -26 438.349 103.096   6
   0  -4 -26 377.962 97.2189   6
   0  -4 -27 1328.58 153.210   6
   0   4 -27 1217.11 145.664   6
   0  -4 -28 2771.12 217.861   6
   0   4 -28 2556.46 206.650   6
   0   4 -29 985.430 131.227   6
   0  -4 -29 1108.60 141.792   6
   0   4 -29 1087.55 119.986  13
   0  -4 -30 1441.09 150.725   6
   0  -4 -31 3895.61 228.648   6
   0  -4 -32 7675.59 311.585   6
   0  -4 -33 5237.26 239.387  13
   0  -4 -33 5321.98 235.380   6
   0  -4 -34 397.779 64.0455  13
   0  -4 -34 428.562 64.4260   6
   0  -4  34 243.739 40.3767   7
   0  -4 -35-19.7733 30.3361  13
   0   5   0-34.6482 43.2093   9
   0  -5   0 23.1974 14.4152   1
   0   5   1 28402.2 700.313   9
   0   5   2 73.0328 41.3294   9
   0  -5  -2 99.6647 45.5697   2
   0  -5  -3 2437.97 144.443   2
   0   5   3 2457.59 162.044   9
   0   5   4 14525.6 460.190   9
   0  -5  -4 14660.6 422.468   2
   0   5   5 68571.7 1490.60   9
   0  -5  -5 68741.3 1423.37   2
   0   5   6 147256. 2938.89   9
   0  -5  -6 148458. 2856.24   2
   0   5   7 1367.92 143.882   9
   0  -5  -7 1654.24 132.531   2
   0  -5  -8 27397.0 719.376   2
   0   5   8 25668.9 773.877   9
   0   5   9 11621.0 480.835   9
   0  -5  -9 11871.3 439.158   2
   0   5  10 117739. 2506.50   9
   0  -5 -10 113871. 2426.38   2
   0   5  11 30542.8 937.676   9
   0  -5 -11 29628.4 906.890   2
   0  -5 -12 2351.79 238.419   2
   0   5  12 2079.91 221.797   9
   0   5  13 204.169 101.776   9
   0  -5 -13 270.059 127.280   2
   0   5  14 996.758 163.338   9
   0  -5 -14 924.766 174.858   2
   0  -5 -15 1987.34 204.332  10
   0   5  15 1789.73 237.661   9
   0  -5 -15 1820.53 249.535   2
   0  -5 -16 21486.4 887.062   2
   0   5  16 21544.9 888.561   9
   0   5  17 1327.26 219.972   9
   0  -5 -17 1645.21 238.192   2
   0  -5 -18 356.440 135.520   2
   0   5  18 393.429 137.067   9
   0   5  19 340.408 131.147   9
   0  -5 -19-14.5873 101.182   2
   0  -5  20 4137.42 386.246   9
   0  -5 -20 4659.39 407.904   2
   0   5  20 4725.87 439.333   9
   0  -5 -21 1815.33 264.094   2
   0   5  21 1776.78 276.857   9
   0  -5 -21 1745.13 163.416   6
   0   5 -21 1939.60 171.556   6
   0  -5  21 1883.07 270.364   9
   0   5  22 17845.6 920.795   9
   0   5 -22 18300.6 607.125   6
   0  -5  22 18058.9 866.672   9
   0  -5 -22 18265.8 596.912   6
   0   5 -23 1671.86 167.068   6
   0  -5  23 1642.89 255.904   9
   0   5  23 1698.52 287.370   9
   0  -5 -23 1589.08 165.902   6
   0  -5 -24 42.7518 65.3609   6
   0   5 -24 76.5162 77.9635   6
   0  -5 -25 5783.34 315.676   6
   0   5 -25 5880.69 324.510   6
   0   5 -26 659.209 119.747   6
   0  -5 -26 723.426 121.354   6
   0   5 -27 9553.87 423.644   6
   0  -5 -27 9938.97 420.975   6
   0  -5 -28 1790.62 173.472   6
   0   5 -28 1682.57 171.413   6
   0  -5 -29 3415.17 232.034   6
   0  -5 -30 987.902 130.914   6
   0  -5 -31 1027.45 120.472   6
   0  -5 -32 5146.33 245.345   6
   0  -5 -33-15.1430 49.7057   6
   0  -5 -33 20.4338 53.9984  13
   0  -5  33 10.9877 28.1184   7
   0  -5 -34 2287.34 134.466  13
   0  -5 -34 2344.30 131.069   6
   0   6   0 256.779 63.2910   9
   0  -6   0 188.119 23.1048   1
   0   6   1 192.506 72.9005   9
   0  -6  -2 184.254 54.8335   2
   0   6   2 134.930 56.8147   9
   0  -6  -3 27148.9 687.749   2
   0   6   3 27138.9 729.687   9
   0   6   4 136.319 60.8664   9
   0  -6  -4 102.656 42.2197   2
   0   6   5 701.511 102.750   9
   0  -6  -5 909.277 100.370   2
   0  -6  -6 3313.45 192.398   2
   0   6   6 3061.93 217.258   9
   0   6   7 6356.41 328.792   9
   0  -6  -7 6594.08 286.410   2
   0   6   8 491.987 99.7282   9
   0  -6  -8 522.332 89.8012   2
   0   6   9 620.964 117.786   9
   0  -6  -9 710.304 104.305   2
   0   6  10 117845. 2580.96   9
   0  -6 -10 118012. 2474.23   2
   0   6  11 89.7158 85.3390   9
   0  -6 -11-26.6857 73.4148   2
   0  -6 -12 19341.6 730.168   2
   0   6  12 20904.2 782.209   9
   0  -6 -13 8130.45 479.176   2
   0   6  13 9142.52 506.983   9
   0  -6 -14 55153.7 1582.92   2
   0   6  14 57677.2 1600.21   9
   0   6  15 7396.17 489.175   9
   0  -6 -15 6594.04 469.244   2
   0   6  16 8961.27 555.954   9
   0  -6 -16 8391.78 539.416   2
   0  -6 -17-17.6508 103.229   2
   0   6  17-64.7049 108.999   9
   0  -6 -18 4604.05 408.880   2
   0   6  18 3891.64 385.390   9
   0   6  19 18249.7 893.403   9
   0  -6 -19 17868.1 834.226   2
   0  -6 -20 801.756 190.806   2
   0   6  20 945.996 222.931   9
   0  -6 -21 6897.40 335.805   6
   0   6  21 6459.06 537.658   9
   0  -6 -21 6733.71 499.183   2
   0   6 -21 6822.94 335.902   6
   0  -6  21 5891.82 477.026   9
   0   6  22 4726.56 461.585   9
   0  -6 -22 4724.41 276.275   6
   0  -6 -22 4884.90 423.015   2
   0  -6  22 4805.99 430.813   9
   0   6 -22 4649.24 278.918   6
   0   6 -23 1099.42 144.447   6
   0   6  23 1027.97 230.869   9
   0  -6  23 723.290 183.820   9
   0  -6 -23 1305.40 157.469   6
   0   6 -24 314.672 87.5852   6
   0  -6 -24 491.211 109.103   6
   0   6 -25 1191.31 149.021   6
   0  -6 -25 1348.52 158.504   6
   0  -6 -26 2047.38 189.421   6
   0   6 -26 1473.23 167.597   6
   0  -6 -27 1667.88 168.295   6
   0  -6 -28 7746.39 361.218   6
   0  -6 -29 2124.24 180.358   6
   0  -6 -30 5998.30 293.271   6
   0  -6 -31 4995.89 252.273   6
   0  -6 -32 27.2590 54.3954   6
   0  -6  32 146.585 45.3035   7
   0  -6 -32 32.5879 61.7009  13
   0  -6 -33 2900.92 157.096   6
   0  -6 -33 2910.50 166.146  13
   0  -6 -34 1635.30 104.874   6
   0  -6 -34 1611.94 108.473  13
   0  -7   0 7.55237 13.1437   1
   0   7   0 67.1941 55.4712   9
   0  -7  -1 29326.9 751.880   2
   0  -7   1 28426.8 592.794   1
   0   7   1 29645.8 786.545   9
   0  -7  -2 13370.3 445.466   2
   0   7   2 14121.3 486.113   9
   0   7   3 30843.9 837.558   9
   0  -7  -3 30983.6 787.834   2
   0   7   4 10466.0 423.214   9
   0  -7  -4 10488.4 382.300   2
   0  -7  -5 46068.5 1073.58   2
   0   7   5 45615.9 1148.64   9
   0   7   6 54411.5 1323.65   9
   0  -7  -6 53732.1 1229.97   2
   0   7   7 19055.1 662.256   9
   0  -7  -7 20001.3 594.876   2
   0   7   8 14669.3 576.246   9
   0  -7  -8 14432.9 493.199   2
   0  -7  -9 26522.4 760.278   2
   0   7   9 26067.0 853.516   9
   0   7  10 1092.71 168.549   9
   0  -7 -10 983.283 136.179   2
   0   7  11 4308.75 332.106   9
   0  -7 -11 4453.45 296.046   2
   0  -7 -12 24615.2 834.643   2
   0   7  12 23884.3 885.388   9
   0  -7 -13 21396.1 816.737   2
   0   7  13 22674.8 873.308   9
   0   7  14 67268.9 1819.38   9
   0  -7 -14 64502.1 1771.24   2
   0   7  15 4776.63 401.356   9
   0  -7 -15 4140.10 373.602   2
   0   7  16 27701.9 1074.62   9
   0  -7 -16 25791.2 1039.76   2
   0   7  17 9055.65 594.071   9
   0  -7 -17 8501.69 564.149   2
   0  -7 -18 2195.16 292.047   2
   0   7  18 1608.21 253.217   9
   0   7  19 8905.89 619.067   9
   0  -7 -19 7980.65 551.843   2
   0   7 -20 6348.53 317.654   6
   0  -7 -20 6006.03 461.834   2
   0   7  20 5749.31 509.033   9
   0   7  21 290.018 144.303   9
   0  -7 -21 193.419 117.260   2
   0   7 -21 367.675 82.7153   6
   0  -7  22 690.191 177.906   9
   0   7  22 896.308 215.676   9
   0   7 -22 886.903 134.043   6
   0  -7 -22 929.462 139.125   6
   0   7 -23 342.340 90.3686   6
   0  -7 -23 569.871 119.242   6
   0  -7 -24 13361.4 504.119   6
   0   7 -24 11857.1 492.525   6
   0  -7 -25 5841.79 320.745   6
   0  -7 -26 8020.88 377.808   6
   0  -7 -27 55.3031 88.5603   6
   0  -7 -28 253.339 91.4776   6
   0  -7 -29 12280.4 455.979   6
   0  -7 -30 3320.27 212.283   6
   0  -7 -31 588.481 95.1807   6
   0  -7  31 413.008 61.0577   7
   0  -7 -32 243.219 63.7545   6
   0  -7 -32 171.125 61.7259  13
   0  -7 -33 2567.78 152.865  13
   0  -7 -33 2739.44 150.299   6
   0  -7 -34-11.1878 34.8268  13
   0  -7 -34 50.2536 29.0910   6
   0   8   0 15869.7 545.115   9
   0  -8  -1 74616.4 1592.28   2
   0   8   1 76910.8 1645.00   9
   0   8   2 38808.7 1021.66   9
   0  -8  -2 39626.5 980.243   2
   0  -8  -3 140.085 78.9656   2
   0   8   3 88.2382 66.6038   9
   0  -8  -4 23058.2 668.466   2
   0   8   4 23405.6 732.894   9
   0  -8  -5 112.532 51.0566   2
   0   8   5 117.283 77.0293   9
   0   8   6 2.48593 51.2067   9
   0  -8  -6-32.3618 57.0468   2
   0   8   7-12.4565 62.2154   9
   0  -8  -7 70.4565 61.7163   2
   0  -8  -8 7165.90 336.987   2
   0   8   8 6620.67 383.392   9
   0  -8  -9 32753.0 903.580   2
   0   8   9 32954.3 1021.03   9
   0   8  10 1360.49 189.432   9
   0  -8 -10 1449.82 161.312   2
   0  -8 -11 8324.74 418.238   2
   0   8  11 8446.57 485.692   9
   0  -8 -12 1019.38 163.863   2
   0   8  12 1168.69 198.272   9
   0  -8 -13 816.124 161.447   2
   0   8  13 675.682 160.938   9
   0   8  14 1805.68 260.713   9
   0  -8 -14 2142.90 269.650   2
   0   8  15 67545.5 1908.29   9
   0  -8 -15 65442.4 1849.40   2
   0  -8 -16 10221.0 622.859   2
   0   8  16 10373.4 640.461   9
   0   8  17 3169.42 359.407   9
   0  -8 -17 3030.87 341.486   2
   0   8  18 15172.5 822.007   9
   0  -8 -18 14922.3 783.140   2
   0  -8 -19 1351.50 137.171   4
   0   8  19 1237.45 247.863   9
   0  -8 -19 1291.22 235.455   2
   0   8 -19 1323.04 144.140   6
   0  -8 -20 48497.6 1541.51   2
   0   8  20 51857.4 1711.83   9
   0   8 -20 47952.0 1172.71   6
   0   8  21 396.361 161.178   9
   0   8  22 5247.52 499.351   9
   0  -8  22 4024.74 399.201   9
   0  -8 -22 4873.01 293.473   6
   0  -8 -23 2721.72 219.223   6
   0  -8 -24 1107.74 149.828   6
   0  -8 -25 943.922 146.903   6
   0  -8 -26 889.016 136.301   6
   0   8 -27 35039.5 876.323  21
   0  -8 -27 37738.4 971.219   6
   0   8 -28 4892.85 230.778  21
   0  -8 -28 5538.41 295.903   6
   0  -8 -29 5565.24 287.914   6
   0  -8 -30 3929.89 224.573   6
   0  -8 -31 822.622 102.944   6
   0  -8 -32 67.6036 49.4896   6
   0  -8 -32 50.3289 52.3059  13
   0  -8 -33 1790.59 116.797   6
   0  -8 -33 1832.19 121.471  13
   0  -8 -34 136.323 35.6370  13
   0  -8 -34 83.9039 28.9542   6
   0   9   0 140.894 72.4220   9
   0  -9   1 100.455 18.2266   1
   0   9   1 92.5453 73.0761   9
   0  -9  -1 55.8810 53.1332   2
   0  -9  -2 1209.10 136.216   2
   0  -9   2 1082.54 69.1345   1
   0   9   2 1175.04 145.408   9
   0   9   3 3143.47 242.084   9
   0  -9  -3 3144.86 218.064   2
   0  -9  -4 17696.1 578.446   2
   0   9   4 17015.6 628.146   9
   0   9   5 1010.58 148.034   9
   0  -9  -5 1411.55 146.443   2
   0   9   6 2272.43 224.630   9
   0  -9  -6 2317.56 189.880   2
   0   9   7 10743.5 512.531   9
   0  -9  -7 11238.8 449.205   2
   0  -9  -8 27223.1 800.302   2
   0   9   8 27129.8 910.325   9
   0  -9  -9 270.193 80.4780   2
   0   9   9 164.816 91.3794   9
   0  -9 -10 30.6134 55.4193   2
   0   9  10 40.8646 79.5091   9
   0   9  11 1915.17 237.701   9
   0  -9 -11 1822.07 192.206   2
   0  -9 -12 1210.96 175.769   2
   0   9  12 1089.47 203.448   9
   0   9  13 22160.9 923.478   9
   0  -9 -13 23047.8 854.231   2
   0  -9 -14 33468.0 1147.10   2
   0   9  14 35111.3 1242.24   9
   0  -9 -15 7859.23 527.194   2
   0   9  15 8379.87 569.215   9
   0  -9 -16 176.032 110.905   2
   0   9  16 147.231 107.932   9
   0  -9 -17 4189.66 404.224   2
   0   9  17 5286.01 471.836   9
   0   9  18 2286.44 316.288   9
   0  -9 -18 2056.63 289.060   2
   0  -9 -19 4637.52 256.704   4
   0  -9 -19 4157.10 402.391   2
   0   9  19 4712.43 471.588   9
   0  -9 -20 8028.49 362.068   4
   0   9  20 9322.32 670.492   9
   0   9  21 6945.20 589.009   9
   0  -9 -21 6890.08 336.207   4
   0  -9 -22 2054.21 196.843   6
   0  -9 -23 1324.23 160.942   6
   0  -9 -24 14167.4 535.211   6
   0  -9 -25 6625.71 344.935   6
   0   9 -26 2375.42 177.723  21
   0  -9 -26 2692.13 216.759   6
   0   9 -27 164.473 62.3413  21
   0  -9 -27 188.873 93.3623   6
   0  -9 -28 13036.4 467.946   6
   0   9 -28 12149.7 398.401  21
   0   9 -29 63.0747 36.7451  21
   0  -9 -29 93.2707 73.3029   6
   0  -9 -30 2197.82 166.881   6
   0  -9 -31 69.8173 53.8447  13
   0   9 -31 81.6532 34.1002   8
   0  -9 -31 180.676 63.9101   6
   0  -9 -32 370.249 70.1786  13
   0  -9 -32 576.285 73.0665   6
   0  -9 -33 3645.83 163.819  13
   0  -9 -33 3923.68 164.374   6
   0 -10   0 5240.40 306.047   2
   0  10   1 173.148 78.9951   9
   0 -10  -1 208.047 72.3516   2
   0 -10  -2 762.353 116.356   2
   0  10   2 733.352 126.445   9
   0 -10  -3 2432.00 201.260   2
   0  10   3 2506.87 228.234   9
   0  10   4 66171.7 1635.92   9
   0 -10  -4 66166.4 1547.11   2
   0 -10  -5 10101.5 434.317   2
   0  10   5 10187.1 497.316   9
   0  10   6 308.700 102.954   9
   0 -10  -6 346.998 87.4981   2
   0  10   7 78748.4 1942.07   9
   0 -10  -7 79332.6 1799.67   2
   0 -10  -8 92469.7 2046.90   2
   0  10   8 91649.8 2209.35   9
   0  10   9 13085.0 625.998   9
   0 -10  -9 13012.0 527.885   2
   0  10  10 6430.49 436.350   9
   0 -10 -10 6179.64 357.285   2
   0  10  11 11863.3 630.873   9
   0 -10 -11 12686.4 547.993   2
   0  10  12 5469.91 429.542   9
   0 -10 -12 5684.77 369.964   2
   0 -10 -13 1412.37 202.551   2
   0  10  13 1719.63 256.790   9
   0 -10 -14 5944.31 455.398   2
   0  10  14 6390.11 509.865   9
   0 -10 -15 264.756 133.076   2
   0  10  15 291.889 128.478   9
   0 -10 -16 3311.98 365.645   2
   0  10  16 3295.18 374.432   9
   0  10  17 412.667 162.130   9
   0 -10 -17 128.980 101.321   2
   0 -10 -18 3763.34 223.544   4
   0  10  18 3418.87 396.682   9
   0 -10 -18 3575.22 384.457   2
   0 -10 -18 3599.90 194.641  12
   0  10  19 101622. 2765.31   9
   0 -10 -19 97517.2 2069.08   4
   0 -10 -20 9206.56 395.487   4
   0  10  20 9957.54 705.038   9
   0 -10 -21 29247.6 830.608   4
   0 -10 -22 1077.39 146.580   6
   0 -10 -23 2738.11 227.650   6
   0 -10 -24 6359.16 339.778   6
   0 -10 -25 1978.35 189.316   6
   0  10 -25 1827.76 160.977  21
   0 -10 -26 12409.6 482.893   6
   0  10 -26 13247.4 453.380  21
   0 -10 -27 11490.9 441.352   6
   0  10 -27 10439.2 379.809  21
   0 -10 -28 3312.05 222.680   6
   0  10 -28 3687.43 195.903  21
   0 -10 -29 5551.20 269.719   6
   0  10 -29 5387.13 221.670  21
   0  10 -30 689.046 74.4316   8
   0 -10 -30 748.452 103.652   6
   0 -10 -31 971.707 103.174  13
   0 -10 -31 936.734 100.978   6
   0 -10 -32 198.827 52.2785  13
   0 -10 -32 278.755 58.2085   6
   0 -10 -33 177.522 36.5832  13
   0  10 -33 104.854 28.0885  17
   0 -11   0 80.1245 103.990   2
   0  11   1 25442.9 848.927   9
   0 -11  -1 24590.3 789.956   2
   0  11   2 112.154 102.481   9
   0 -11  -2 335.677 95.4041   2
   0 -11  -3 31965.6 930.537   2
   0  11   3 32211.0 1006.77   9
   0  11   4 24479.0 850.871   9
   0 -11  -4 24260.0 774.284   2
   0  11   5 2411.67 245.687   9
   0 -11  -5 2721.76 224.212   2
   0 -11  -6 50211.6 1281.15   2
   0  11   6 48886.0 1395.90   9
   0  11   7 4616.93 356.790   9
   0 -11  -7 4478.14 294.791   2
   0  11   8 19750.2 805.459   9
   0 -11  -8 20031.4 696.480   2
   0 -11  -9 35960.8 1035.10   2
   0  11   9 36063.9 1190.55   9
   0 -11 -10 10573.0 492.960   2
   0  11  10 10142.9 582.637   9
   0  11  11 5979.46 456.098   9
   0 -11 -11 6206.23 381.022   2
   0  11  12 2854.20 317.473   9
   0 -11 -12 2860.00 268.427   2
   0 -11 -13 64982.2 1730.16   2
   0  11  13 65208.8 1909.48   9
   0  11  14 2773.66 334.240   9
   0 -11 -14 2335.71 269.479   2
   0 -11 -15 3338.08 344.757   2
   0  11  15 2707.64 341.335   9
   0 -11 -16 3638.37 396.031   2
   0  11  16 3972.56 428.118   9
   0 -11 -17 1373.30 135.303   4
   0 -11 -17 1433.90 118.716  12
   0  11  17 1068.76 229.940   9
   0 -11 -17 1216.51 242.527   2
   0 -11 -18 688.685 94.4470  12
   0  11  18 828.364 215.022   9
   0 -11 -18 459.410 92.7126   4
   0 -11 -19 701.490 115.308   4
   0  11  19 278.802 144.687   9
   0  11  20 19861.8 1023.34   9
   0 -11 -20 18003.3 601.220   4
   0 -11 -21 286.860 91.6040   4
   0 -11 -23 10198.4 444.714   6
   0 -11 -24 569.138 124.000   6
   0  11 -24 508.969 102.202  21
   0  11 -25 17171.1 555.715  21
   0 -11 -25 18014.4 602.863   6
   0 -11 -26 29.1531 73.8821   6
   0  11 -26 21.2418 52.1253  21
   0  11 -27 1547.28 136.234  21
   0 -11 -27 1176.72 142.801   6
   0  11 -28 3909.38 199.903  21
   0  11 -28 3713.82 190.557   8
   0  11 -29 9480.59 309.634  21
   0 -11 -29 9942.97 363.775   6
   0 -11 -30 47.5519 55.4404   6
   0 -11 -30 3.76968 47.4907  13
   0  11 -30 2.97512 28.1688  21
   0 -11 -31 66.3540 38.3516  13
   0 -11 -31 158.071 52.6288   6
   0  11 -32 4407.68 167.359  17
   0 -11 -32 4283.87 172.131  13
   0 -12   0 3741.63 282.092   2
   0 -12   1 249.826 96.5456   2
   0 -12  -1 495.820 107.947   2
   0  12   2 16085.1 669.827   9
   0 -12  -2 15602.2 612.536   2
   0  12   3 7736.44 449.213   9
   0 -12  -3 7148.02 393.765   2
   0 -12  -4 7695.38 403.137   2
   0  12   4 7599.25 452.427   9
   0 -12  -5 12243.1 527.970   2
   0  12   5 12386.1 599.459   9
   0 -12  -6 355.374 102.032   2
   0  12   6 335.725 106.873   9
   0 -12  -7 680.212 118.270   2
   0  12   7 618.372 144.304   9
   0 -12  -8 5782.85 350.316   2
   0  12   8 5523.83 417.859   9
   0  12   9 5490.71 423.652   9
   0 -12  -9 5442.71 348.171   2
   0  12  10 1364.52 224.608   9
   0 -12 -10 1363.38 174.898   2
   0  12  11 1974.61 268.023   9
   0 -12 -11 1905.76 214.658   2
   0 -12 -12 906.467 163.202   2
   0  12  12 664.234 175.788   9
   0 -12 -13 274.302 103.592   2
   0  12  13 239.541 133.418   9
   0  12  14 115.833 101.791   9
   0 -12 -14 92.4849 103.993   2
   0  12  15 15462.8 851.361   9
   0 -12 -15 14469.0 745.398   2
   0 -12 -16 3184.93 200.193   4
   0  12  16 3517.20 405.785   9
   0 -12 -16 3192.54 183.639  12
   0 -12 -17 382.970 75.0700  12
   0 -12 -17 394.976 95.7041   4
   0  12  17 526.378 195.038   9
   0 -12 -18 17781.8 526.897  12
   0 -12 -18 18085.9 573.759   4
   0  12  18 18560.9 988.139   9
   0  12  19 16870.1 945.785   9
   0 -12 -19 15810.7 541.284   4
   0 -12 -20 2020.87 181.115   4
   0 -12 -21 1157.64 149.895   4
   0 -12 -22 1889.02 194.225   4
   0 -12 -23 29321.0 856.956   6
   0  12 -23 29618.4 823.357  21
   0  12 -24 3001.62 210.959  21
   0 -12 -24 3067.01 231.812   6
   0  12 -25 1024.43 124.245  21
   0 -12 -25 972.193 141.011   6
   0  12 -26 11939.4 402.460   8
   0 -12 -26 13507.5 480.640   6
   0  12 -26 12751.1 437.262  21
   0 -12 -27 4759.74 257.675   6
   0  12 -27 4118.29 216.947  21
   0 -12 -28 1376.86 134.566   6
   0  12 -28 1317.18 113.078  21
   0 -12 -29 763.499 93.3094  13
   0  12 -29 517.073 65.2688  21
   0 -12 -29 836.034 98.7243   6
   0 -12 -30 413.579 66.7667  13
   0  12 -30 424.507 50.6334  21
   0 -12 -30 526.556 76.5734   6
   0  12 -31 3196.04 146.458  17
   0 -12 -31 3205.74 148.826  13
   0 -12 -31 3618.45 163.818   6
   0 -12 -32 691.647 62.1561   6
   0 -13   0 58.4962 76.5362   2
   0 -13   1 10959.5 529.200   2
   0 -13  -1 10590.1 510.371   2
   0 -13  -2 20163.7 741.982   2
   0  13   3 16775.9 724.937   9
   0 -13  -3 16469.1 655.216   2
   0  13   4 22829.6 885.036   9
   0 -13  -4 23366.7 803.095   2
   0 -13  -5 24105.1 828.273   2
   0  13   5 25178.2 940.222   9
   0 -13  -6 6234.04 377.818   2
   0  13   6 6388.29 447.176   9
   0 -13  -7 3526.02 281.243   2
   0  13   7 3353.70 324.686   9
   0 -13  -8 4131.12 308.450   2
   0  13   8 3940.64 361.962   9
   0  13   9 1797.11 253.371   9
   0 -13  -9 1237.10 171.758   2
   0 -13 -10 12807.8 583.680   2
   0  13  10 13026.7 710.134   9
   0 -13 -11 7063.33 428.209   2
   0  13  11 7136.31 526.505   9
   0  13  12 22180.4 1002.54   9
   0 -13 -12 22488.0 850.360   2
   0  13  13 5773.85 497.619   9
   0 -13 -13 5188.50 393.761   2
   0 -13 -14 55823.4 1244.51   4
   0 -13 -14 54777.5 1622.47   2
   0  13  14 56620.8 1827.34   9
   0  13  15 11940.8 755.969   9
   0 -13 -15 11928.2 418.681   4
   0 -13 -15 11547.7 388.577  12
   0 -13 -15 12244.5 408.687  14
   0  13  16 13033.1 807.423   9
   0 -13 -16 13664.9 464.061   4
   0 -13 -16 13566.7 433.769  12
   0 -13 -17 845.878 104.823  12
   0  13  17 887.637 211.773   9
   0 -13 -17 758.913 112.220   4
   0 -13 -18 4096.40 248.144   4
   0 -13 -18 4014.87 219.391  12
   0 -13 -19 4289.70 259.907   4
   0 -13 -20 5804.83 312.084   4
   0  13 -20 6222.66 323.809  21
   0  13 -21 47189.7 1149.00  21
   0 -13 -21 43299.1 1129.52   4
   0  13 -22 14795.8 520.896  21
   0 -13 -22 12929.0 507.638   4
   0 -13 -23 106.330 102.654   6
   0  13 -23 36.0831 65.7945  21
   0 -13 -24 34948.6 932.695   6
   0  13 -24 32952.8 883.131  21
   0  13 -25 4617.35 251.351  21
   0 -13 -25 5311.92 289.460   6
   0  13 -26 5132.33 252.684  21
   0 -13 -26 5430.52 284.655   6
   0 -13 -27 931.930 118.697   6
   0  13 -27 861.295 99.9145  21
   0 -13 -28 189.710 57.3835  13
   0 -13 -28 139.404 60.3886   6
   0  13 -28 76.8496 41.8957  21
   0  13 -29 1071.12 87.3050  21
   0  13 -29 1237.86 105.956  17
   0 -13 -29 1322.17 118.060   6
   0 -13 -29 1102.87 98.9830  13
   0 -13 -30 2229.87 121.546  13
   0  13 -30 1905.49 96.2733  21
   0  13 -30 2239.52 122.992  17
   0 -13 -31 489.573 57.3288   6
   0  13 -31 471.593 48.6485  17
   0 -14   0 3275.30 287.610   2
   0 -14   1 13822.6 634.400   2
   0 -14  -1 15197.4 647.442   2
   0 -14  -2 5057.75 355.391   2
   0 -14   2 5289.49 379.091   2
   0 -14  -3 25.5075 62.2287   2
   0 -14  -4 46411.9 1316.13   2
   0  14   4 48489.0 1455.53   9
   0  14   5 571.841 153.782   9
   0 -14  -5 674.712 137.584   2
   0  14   6 21374.8 899.303   9
   0 -14  -6 20828.8 777.556   2
   0  14   7-60.8385 81.9828   9
   0 -14  -7 19.0493 64.7258   2
   0  14   8 11170.9 642.603   9
   0 -14  -8 11050.3 538.454   2
   0 -14  -9 1001.35 155.431   2
   0  14   9 1106.81 206.878   9
   0  14  10 11073.9 668.522   9
   0 -14 -10 9987.08 519.608   2
   0  14  11 13573.8 759.690   9
   0 -14 -11 12801.4 608.511   2
   0  14  12 4717.63 450.336   9
   0 -14 -12 4501.42 359.500   2
   0 -14 -13 1201.59 122.387   4
   0 -14 -13 1096.81 114.231  14
   0  14  13 868.730 208.494   9
   0 -14 -13 1209.54 110.777  12
   0 -14 -14 4740.88 244.886   4
   0 -14 -14 4928.02 239.836  14
   0  14  14 4115.98 437.094   9
   0 -14 -14 4492.39 222.303  12
   0  14  15 1239.72 252.185   9
   0 -14 -15 1461.09 134.142  14
   0 -14 -15 1456.56 141.678   4
   0 -14 -15 1344.40 125.671  12
   0  14 -16 501.959 102.669  21
   0 -14 -16 547.428 91.7587   4
   0  14  16 333.112 152.133   9
   0 -14 -16 467.752 81.8096  12
   0 -14 -17 1557.89 136.731  12
   0 -14 -17 1615.47 151.676   4
   0  14 -17 1866.64 177.257  21
   0  14 -18 13505.7 509.549  21
   0 -14 -18 13516.3 446.241  12
   0 -14 -18 13803.3 490.176   4
   0 -14 -19 138.556 77.7249   4
   0  14 -19 112.253 74.4354  21
   0  14 -20 554.954 117.632  21
   0 -14 -20 116.803 79.8216   4
   0  14 -21 6023.20 318.878  21
   0 -14 -21 5932.37 319.350   4
   0  14 -22 5446.58 293.415  21
   0 -14 -22 4474.37 274.421   4
   0  14 -23 143.760 80.0230  21
   0 -14 -23 256.817 97.6613   6
   0 -14 -24 3550.03 238.063   6
   0  14 -24 3195.17 212.515  21
   0  14 -25 19.4239 52.4631  21
   0 -14 -25-16.3175 74.0644   6
   0  14 -26 24.0881 48.7452  21
   0 -14 -26 85.9320 71.1523   6
   0  14 -27-63.1591 50.6161  17
   0 -14 -27-18.2117 41.6630  13
   0 -14 -27 32.1193 56.1661   6
   0  14 -27-5.86500 44.9096  21
   0  14 -28 1131.33 101.749  17
   0 -14 -28 1154.73 97.9154  13
   0  14 -28 1075.78 94.0085  21
   0 -14 -29 26.1965 28.6691  13
   0  14 -29 61.2082 30.7676  21
   0 -14 -29 59.1722 46.5858   6
   0  14 -29 122.264 40.3099  17
   0  14 -30 5747.07 192.759  17
   0 -14 -30 6997.95 226.187   6
   0 -14 -31 168.475 34.5136   6
   0 -15   0 201.585 110.643   2
   0 -15  -1 532.487 127.493   2
   0 -15   1 906.279 169.326   2
   0 -15   2 9858.24 548.799   2
   0 -15  -2 10156.8 527.580   2
   0 -15   3 24027.8 930.549   2
   0 -15  -3 24904.5 886.436   2
   0 -15  -4 376.279 88.0504   2
   0 -15   4 412.438 109.860   2
   0  15   5 10202.4 605.341   9
   0 -15  -5 9772.53 511.636   2
   0 -15  -6 2762.24 266.573   2
   0  15   6 2924.90 323.652   9
   0  15   7 414.379 140.111   9
   0 -15  -7 239.941 89.9634   2
   0  15   8 4927.30 432.063   9
   0 -15  -8 4989.03 359.718   2
   0  15   9 8748.11 594.491   9
   0 -15  -9 8971.66 492.400   2
   0  15  10 331.412 143.743   9
   0 -15 -10 88.1150 85.7931   2
   0 -15 -11 549.696 80.4454  12
   0  15  11 411.020 172.861   9
   0 -15 -11 493.426 100.382   4
   0  15 -11 543.028 93.6726  21
   0 -15 -11 645.622 87.5819  14
   0  15  12 580.135 176.729   9
   0  15 -12 791.432 102.070  17
   0 -15 -12 885.196 101.338  14
   0 -15 -12 867.205 107.739   4
   0 -15 -12 1005.18 103.160  12
   0  15 -12 963.859 124.556  21
   0 -15 -13 13704.6 456.276   4
   0 -15 -13 14239.9 450.239  14
   0  15 -13 12644.8 484.103  21
   0  15  13 12971.1 789.282   9
   0 -15 -13 13484.8 427.998  12
   0 -15 -14 26440.5 720.279   4
   0 -15 -14 26982.6 706.128  14
   0  15 -14 24733.3 753.779  21
   0  15  14 26568.7 1188.33   9
   0 -15 -14 25418.6 677.337  12
   0  15  15 4587.74 475.589   9
   0 -15 -15 4778.82 235.450  12
   0 -15 -15 4409.08 247.813   4
   0  15 -15 4406.78 273.795  21
   0 -15 -15 4499.33 240.057  14
   0  15 -16 81.5380 58.9559  21
   0 -15 -16 113.482 61.5777   4
   0 -15 -16 147.072 54.1416  12
   0  15 -17 484.499 102.646  21
   0 -15 -17 532.289 88.4008  12
   0 -15 -17 570.223 99.4492   4
   0  15 -18 6570.89 337.595  21
   0 -15 -18 6540.48 318.763   4
   0 -15 -18 6248.05 282.686  12
   0 -15 -19 2460.03 196.085   4
   0  15 -19 2318.90 200.431  21
   0 -15 -20 10328.9 428.580   4
   0  15 -20 10753.8 444.736  21
   0  15 -21 1125.49 141.094  21
   0 -15 -21 883.412 131.082   4
   0 -15 -21 705.880 113.548  16
   0 -15 -22 31.3501 73.6330   4
   0  15 -22 12.8948 59.8924  21
   0  15 -23 1933.19 170.345  21
   0 -15 -23 2188.90 193.363   6
   0  15 -24 6990.82 317.636  17
   0 -15 -24 7134.83 334.239   6
   0  15 -24 7303.80 319.626  21
   0 -15 -25 9209.21 329.667  13
   0 -15 -25 10194.8 385.992   6
   0  15 -25 9373.73 359.195  17
   0  15 -25 9375.32 356.015  21
   0  15 -26 4114.56 211.736  17
   0 -15 -26 4221.97 196.647  13
   0 -15 -26 4544.61 232.673   6
   0  15 -26 4210.29 211.832  21
   0  15 -27 628.546 77.3356  21
   0  15 -27 641.926 79.7122  17
   0 -15 -27 712.936 95.7621   6
   0  15 -28 100.676 38.6510  21
   0  15 -28 129.768 41.3918  17
   0 -15 -28 130.740 50.0956   6
   0  15 -29 3305.17 137.103  17
   0  15 -29 3316.18 135.043  21
   0 -15 -30 2079.17 103.447   6
   0 -16   0 5091.47 388.469   2
   0 -16   1 1251.81 203.951   2
   0 -16  -1 1067.50 179.179   2
   0 -16  -2 2409.82 259.214   2
   0 -16   2 2440.56 274.553   2
   0 -16   3 19918.6 847.672   2
   0 -16  -3 19473.8 787.050   2
   0 -16  -4 2758.03 273.238   2
   0 -16   4 2917.32 311.685   2
   0 -16  -5 4526.42 347.353   2
   0 -16   5 4052.32 371.815   2
   0  16   6-20.3938 86.5919   9
   0 -16  -6 109.366 74.3003   2
   0  16   7 75.0403 93.2770   9
   0 -16  -7 419.133 127.514   2
   0  16   8 1654.12 261.764   9
   0 -16  -8 1627.13 135.923   4
   0 -16  -8 1505.14 201.512   2
   0 -16  -9 19598.3 557.118  14
   0  16  -9 20488.2 617.032  21
   0 -16  -9 20599.5 584.097   4
   0 -16  -9 20677.1 549.636  12
   0  16   9 19863.9 952.175   9
   0  16  10 1276.55 236.653   9
   0 -16 -10 1060.49 109.115  14
   0  16 -10 1043.31 114.859  17
   0 -16 -10 1099.56 118.651   4
   0 -16 -10 1160.30 105.727  12
   0  16 -10 1154.31 130.093  21
   0  16 -11 5209.33 279.150  17
   0 -16 -11 5455.67 267.359   4
   0  16  11 5747.86 505.890   9
   0  16 -11 5700.48 300.083  21
   0 -16 -11 5574.47 255.679  14
   0 -16 -11 5605.74 247.126  12
   0  16 -12 25224.6 739.398  21
   0 -16 -12 25537.2 688.320   4
   0 -16 -12 24640.9 651.280  12
   0 -16 -12 24647.5 664.947  14
   0  16  12 25129.0 1130.61   9
   0  16 -12 23205.5 705.869  17
   0 -16 -13 598.277 99.4348   4
   0  16 -13 403.676 90.2133  17
   0  16 -13 621.825 110.850  21
   0  16  13 740.333 208.269   9
   0 -16 -13 763.767 100.857  14
   0 -16 -13 710.483 92.1211  12
   0 -16 -14 1304.56 129.537  14
   0  16 -14 1105.20 131.743  17
   0  16 -14 1175.16 143.358  21
   0 -16 -14 1517.81 144.620   4
   0 -16 -14 1344.24 124.470  12
   0  16 -15 511.838 104.514  21
   0 -16 -15 582.857 100.434   4
   0 -16 -15 556.106 91.0251  14
   0  16 -15 452.419 86.3546  17
   0 -16 -15 772.860 100.383  12
   0  16 -16 1072.17 129.950  17
   0 -16 -16 1224.76 123.031  12
   0  16 -16 1158.39 144.136  21
   0 -16 -16 1158.84 133.348   4
   0  16 -17 218.906 64.5652  17
   0 -16 -17 335.935 87.7003   4
   0 -16 -17 295.747 76.1773  12
   0  16 -18 181.276 71.5284  17
   0  16 -18 89.4296 69.7885  21
   0 -16 -18 174.805 78.3783   4
   0 -16 -19 15305.6 528.458   4
   0  16 -19 15721.8 556.694  21
   0  16 -19 14271.6 523.826  17
   0  16 -20 219.212 61.7802  17
   0  16 -20 109.611 75.6693  21
   0 -16 -20 88.2796 67.4559   4
   0  16 -21 7112.90 338.664  21
   0 -16 -21 6192.04 309.389  16
   0  16 -21 6599.91 322.002  17
   0 -16 -21 6299.95 318.940   4
   0  16 -22 1431.59 148.145  21
   0 -16 -22 1302.57 142.341   4
   0  16 -22 1424.00 143.471  17
   0 -16 -22 1080.74 116.755  16
   0  16 -23 307.231 81.1680  21
   0  16 -23 310.135 74.9891  17
   0 -16 -23 497.068 105.661   6
   0  16 -24 185.532 59.6911  17
   0 -16 -24 218.644 80.7858   6
   0  16 -24 217.635 68.8625  21
   0 -16 -25 898.453 112.917   6
   0  16 -25 815.241 99.8346  21
   0  16 -25 831.969 96.4992  17
   0  16 -26 681.999 84.3350  21
   0 -16 -26 726.662 95.5993   6
   0  16 -26 730.542 82.1804  17
   0  16 -27-11.9316 32.1742  17
   0  16 -27-33.9735 38.6202  21
   0  16 -28 999.225 72.0273  17
   0  16 -28 1055.59 79.0327  21
   0 -16 -29 5535.90 187.355   6
   0 -17   0-41.2869 91.8666   2
   0 -17   1 15868.7 740.395   2
   0 -17  -1 15596.7 720.144   2
   0 -17   2 2444.23 278.561   2
   0 -17  -2 2574.81 270.640   2
   0 -17  -3 11947.3 604.318   2
   0 -17   3 10976.1 624.320   2
   0 -17  -4 2584.51 270.409   2
   0 -17   4 2888.15 312.547   2
   0 -17  -5 473.553 78.8977   4
   0 -17   5 362.892 112.394   2
   0 -17  -6 3695.97 320.397   2
   0 -17  -6 4142.40 222.609   4
   0  17  -6 3811.03 219.544  21
   0 -17   6 3500.91 360.513   2
   0 -17  -6 3824.08 202.399  14
   0 -17  -7 835.374 86.2966  12
   0 -17  -7 1041.81 112.311   4
   0 -17  -7 895.144 98.3785  14
   0  17  -7 936.657 114.043  21
   0 -17  -8 243.134 52.5108  12
   0 -17  -8 278.277 69.1067   4
   0  17  -8 296.414 72.3383  21
   0  17  -8 328.950 72.0549  17
   0  17   8 278.976 135.282   9
   0 -17  -8 309.623 64.8927  14
   0  17  -9 15602.0 516.077  17
   0  17   9 16514.1 868.884   9
   0 -17  -9 16810.3 498.540  14
   0 -17  -9 16840.4 518.613   4
   0 -17  -9 16040.9 475.715  12
   0  17  -9 16664.0 548.588  21
   0 -17 -10 2403.24 176.319   4
   0 -17 -10 2662.20 164.972  12
   0 -17 -10 2598.61 174.301  14
   0  17 -10 2790.57 206.983  21
   0  17 -10 2476.84 184.378  17
   0 -17 -11 499.735 83.8108  14
   0 -17 -11 427.799 78.8408  12
   0  17 -11 492.043 98.1148  21
   0 -17 -11 683.227 100.369   4
   0  17  11 742.338 200.070   9
   0  17 -11 507.050 91.8646  17
   0 -17 -12 843.036 105.595  14
   0 -17 -12 733.087 95.2397  12
   0  17 -12 816.377 118.591  17
   0 -17 -12 782.145 110.040   4
   0  17  12 767.038 203.725   9
   0  17 -12 771.224 121.381  21
   0 -17 -13 886.508 105.838  12
   0 -17 -13 1114.12 129.213   4
   0 -17 -13 1053.85 120.183  14
   0  17 -13 880.231 121.087  17
   0  17 -13 975.114 136.600  21
   0 -17 -14 2769.55 193.779   4
   0  17 -14 2482.88 206.959  21
   0 -17 -14 2242.60 169.933  14
   0 -17 -14 2458.22 169.839  12
   0 -17 -15 4765.20 238.075  12
   0  17 -15 4015.73 251.922  17
   0  17 -15 4360.55 275.648  21
   0 -17 -15 4692.06 261.244   4
   0 -17 -16 499.282 94.3138  12
   0  17 -16 280.268 83.6940  17
   0  17 -16 374.232 97.4244  21
   0  17 -17 67.7683 59.3329  17
   0 -17 -17 108.816 57.1066  12
   0  17 -17 96.8523 71.0327  21
   0 -17 -17 42.1528 65.0705   4
   0 -17 -18 117.062 66.4386   4
   0  17 -18 154.789 73.5329  21
   0  17 -18 158.584 71.8946  17
   0 -17 -19 142.477 66.9826   4
   0  17 -19 177.697 70.7956  17
   0  17 -19 111.465 66.1696  21
   0 -17 -20 17.0015 62.7820  16
   0  17 -20 97.5021 71.3060  21
   0 -17 -20-68.0522 74.0372   4
   0  17 -20 82.2170 63.0633  17
   0 -17 -21 208.479 76.0793   4
   0  17 -21 440.895 86.1729  17
   0  17 -21 249.061 75.9674  21
   0 -17 -21 230.967 74.2937  16
   0  17 -22 1937.13 165.071  21
   0  17 -22 1817.16 150.369  17
   0 -17 -22 1688.96 142.446  16
   0  17 -23 1096.86 122.170  21
   0 -17 -23 850.111 117.009   6
   0  17 -23 942.974 107.598  17
   0  17 -24 1168.25 107.711  17
   0 -17 -24 1376.07 133.540   6
   0  17 -24 1280.86 121.354  21
   0  17 -25 6493.90 247.345  17
   0  17 -25 6374.82 262.106  21
   0 -17 -25 7138.71 280.393   6
   0 -17 -26 286.337 61.7109   6
   0  17 -26 270.114 55.7341  21
   0  17 -26 258.793 47.0780  17
   0  17 -27 416.886 46.2105  17
   0  17 -27 611.934 63.8898  21
   0 -17 -27 571.967 69.1008   6
   0  17 -28 774.951 59.7098  21
   0 -17 -28 915.098 71.3959   6
   0 -18   0 6314.66 447.730   2
   0 -18   1 5082.02 406.108   2
   0 -18  -1 5438.08 411.860   2
   0 -18  -2 556.351 80.2511  14
   0 -18   2 466.602 134.363   2
   0 -18  -2 654.889 145.122   2
   0 -18   3 4257.40 388.394   2
   0 -18  -3 4615.52 367.560   2
   0 -18  -3 4603.79 229.490  14
   0 -18   4 8094.82 547.849   2
   0 -18  -4 8655.73 328.656  14
   0  18  -4 8319.04 334.944  21
   0 -18  -4 8789.59 348.208   4
   0 -18  -5 7026.95 306.882   4
   0 -18  -5 7121.93 294.571  14
   0 -18   5 6696.78 500.165   2
   0  18  -5 6550.41 299.661  21
   0 -18  -6 24.0079 47.4273  14
   0  18  -6 81.4873 51.4379  17
   0  18  -6 57.0021 60.3734  21
   0 -18   6 101.893 84.2598   2
   0 -18  -6 57.8865 35.8259  12
   0 -18  -6 61.3743 52.1656   4
   0 -18  -7 7238.21 296.240  14
   0 -18   7 6542.28 512.488   2
   0 -18  -7 7058.41 276.281  12
   0  18  -7 6491.49 297.325  17
   0  18  -7 7075.11 323.532  21
   0 -18  -7 7381.14 317.049   4
   0  18  -8 29634.0 811.249  17
   0 -18  -8 32182.6 798.078  14
   0 -18  -8 32964.5 830.951   4
   0 -18   8 30053.5 1224.26   2
   0  18  -8 32118.4 857.068  21
   0 -18  -8 32188.4 775.799  12
   0  18  -9 23073.1 682.899  17
   0 -18  -9 25232.7 648.102  12
   0 -18  -9 25403.1 691.193   4
   0 -18  -9 24391.1 660.642  14
   0  18  -9 25078.7 723.600  21
   0  18 -10 13.8305 66.2477  21
   0 -18 -10 75.2630 54.0899   4
   0 -18 -10 14.3830 44.8625  12
   0 -18 -10 71.4050 50.6715  14
   0  18 -10 35.6800 52.8941  17
   0  18 -11 916.339 122.134  17
   0 -18 -11 1047.66 109.239  12
   0 -18 -11 984.237 111.201  14
   0 -18 -11 913.454 115.425   4
   0  18 -11 1059.23 133.937  21
   0  18 -12 3453.60 228.708  17
   0  18 -12 3864.63 251.740  21
   0 -18 -12 3571.99 218.604   4
   0 -18 -12 3637.55 211.406  14
   0 -18 -12 3455.95 199.342  12
   0 -18 -13 8856.01 340.174  12
   0 -18 -13 9467.53 358.160  14
   0  18 -13 8690.93 379.676  17
   0 -18 -13 9148.69 371.541   4
   0  18 -13 9171.81 406.289  21
   0 -18 -14 15239.1 481.326  12
   0  18 -14 15347.0 531.027  17
   0 -18 -14 16529.6 525.992   4
   0  18 -14 15114.2 554.059  21
   0 -18 -14 15602.6 496.255  14
   0 -18 -15 893.478 119.535   4
   0  18 -15 811.440 126.148  21
   0 -18 -15 918.148 107.771  12
   0  18 -15 672.195 99.8595  17
   0  18 -16 119.219 78.4481  21
   0  18 -16 34.1969 50.9547  17
   0  18 -17 10.9186 56.9978  17
   0  18 -17 18.1333 69.2572  21
   0 -18 -17 5.01891 61.4373   4
   0 -18 -18 3334.02 219.762   4
   0  18 -18 3409.77 218.641  17
   0  18 -18 3288.65 231.242  21
   0  18 -19 4048.67 235.274  17
   0 -18 -19 4266.27 252.696   4
   0  18 -19 4299.46 259.674  21
   0 -18 -20 7828.91 341.786   4
   0 -18 -20 7168.99 335.165  16
   0  18 -20 7676.84 325.762  17
   0  18 -20 8256.94 356.939  21
   0 -18 -21 4076.33 228.595  16
   0  18 -21 4313.21 244.024  21
   0  18 -21 4242.29 223.065  17
   0 -18 -21 3803.67 228.526   4
   0  18 -22 1022.43 118.871  21
   0 -18 -22 878.751 100.131  16
   0  18 -22 912.236 98.3139  17
   0  18 -23 590.778 79.3463  17
   0  18 -23 539.171 87.7496  21
   0 -18 -23 679.691 98.3345   6
   0  18 -24 213.123 59.4186  21
   0 -18 -24 228.180 64.3059   6
   0  18 -24 206.540 45.5609  17
   0  18 -25 1992.04 111.124  17
   0  18 -25 2137.07 134.266  21
   0 -18 -25 2280.02 140.989   6
   0 -18 -26 706.840 73.6189   6
   0  18 -26 762.646 74.1047  21
   0  18 -27 3553.88 139.688  21
   0 -18 -27 3818.47 150.307   6
   0 -19   0-208.222 97.4327   2
   0 -19  -1 10226.0 370.216  14
   0 -19   1 9388.86 569.069   2
   0 -19  -2 176.232 55.5183  14
   0 -19   2-24.8819 68.7392   2
   0 -19  -3 669.764 92.3006  14
   0 -19  -3 780.850 107.224   4
   0 -19   3 841.526 169.119   2
   0 -19  -4 4227.46 235.382   4
   0  19  -4 3656.88 216.499  21
   0 -19   4 3740.06 369.519   2
   0 -19  -4 3768.47 211.773  14
   0 -19  -5 163.766 55.8188  14
   0 -19  -5 140.127 62.8728   4
   0  19  -5 112.858 56.2974  21
   0 -19  -5 215.807 58.5451  12
   0 -19  -6 1075.36 122.788   4
   0  19  -6 1155.46 127.735  21
   0 -19  -6 1178.81 115.984  14
   0 -19  -6 1079.94 104.038  12
   0 -19  -7 3758.80 208.523  14
   0 -19  -7 3468.37 189.578  12
   0  19  -7 3749.83 231.204  21
   0 -19  -7 3628.34 222.447   4
   0 -19  -8 1364.02 116.436  12
   0 -19  -8 1602.69 145.394   4
   0  19  -8 1571.18 156.752  21
   0 -19  -8 1435.09 128.795  14
   0  19  -8 1307.76 134.308  17
   0 -19  -9 15448.6 503.845   4
   0  19  -9 14839.1 502.742  17
   0  19  -9 15279.3 532.311  21
   0 -19  -9 15359.4 466.439  12
   0 -19  -9 15526.8 481.656  14
   0 -19 -10 21020.2 601.204  14
   0  19 -10 22216.3 676.940  21
   0 -19 -10 21872.8 593.803  12
   0  19 -10 20519.6 628.633  17
   0 -19 -10 21795.3 632.627   4
   0 -19 -11 230.471 70.9734  14
   0 -19 -11 118.364 51.3330  12
   0  19 -11 353.367 101.515  21
   0 -19 -11 265.035 72.6344   4
   0  19 -11 329.181 85.7745  17
   0 -19 -12 3210.87 210.199   4
   0  19 -12 3195.38 213.970  17
   0 -19 -12 3222.47 197.508  14
   0 -19 -12 3044.83 186.991  12
   0  19 -12 3413.09 238.813  21
   0 -19 -13 1209.47 123.576  14
   0 -19 -13 1293.78 124.247  12
   0 -19 -13 1211.54 138.874   4
   0  19 -13 1127.95 142.712  21
   0  19 -13 1202.09 134.638  17
   0 -19 -14 42523.2 1016.97  14
   0  19 -14 42961.4 1103.94  21
   0 -19 -14 44781.0 1057.25   4
   0  19 -14 41449.4 1052.32  17
   0 -19 -14 44040.7 1008.47  12
   0  19 -15 1362.07 140.502  17
   0  19 -15 1561.48 166.829  21
   0 -19 -15 1362.31 126.965  12
   0 -19 -15 1710.13 155.701   4
   0  19 -16 411.496 86.2038  17
   0 -19 -16 290.984 84.2881   4
   0  19 -16 296.986 85.9816  21
   0 -19 -16 176.099 56.7720  12
   0  19 -17 162.775 75.5856  21
   0  19 -17 348.907 76.1589  17
   0  19 -18 983.843 114.938  17
   0 -19 -18 1009.19 124.058   4
   0  19 -18 888.101 123.584  21
   0  19 -19 45.0720 67.8811  21
   0 -19 -19-48.8448 62.6740   4
   0  19 -19 90.6428 48.8436  17
   0  19 -20 101.070 65.3111  21
   0 -19 -20 70.0547 61.5668   4
   0 -19 -20 2.06472 57.6448  16
   0  19 -20-18.5328 38.7310  17
   0  19 -21 58.6003 38.7927  17
   0 -19 -21 55.4241 53.0274  16
   0  19 -21 86.9045 59.2481  21
   0 -19 -21-36.2536 58.3099   4
   0 -19 -22 996.418 113.248   6
   0  19 -22 999.927 91.7502  17
   0  19 -22 1068.01 110.986  21
   0 -19 -22 801.460 86.2942  16
   0 -19 -23 37.9857 48.5579   6
   0  19 -23-17.6529 28.9980  17
   0  19 -23-0.36839 46.2425  21
   0  19 -24 3083.89 159.549  21
   0 -19 -24 2939.67 157.798   6
   0 -19 -25 241.052 48.9519   6
   0  19 -25 227.128 45.1897  21
   0 -19 -26 3835.71 148.071   6
   0  19 -26 3499.42 140.449  21
   0 -20   0 33271.4 837.105  14
   0 -20  -1 39554.6 943.576  14
   0 -20   1 37549.0 929.997  14
   0 -20  -2 4626.83 250.808  14
   0 -20  -2 4625.76 269.049   4
   0 -20  -3 1175.77 144.022   4
   0 -20  -3 706.228 110.487  14
   0 -20  -4 5695.96 264.572  14
   0  20  -4 5233.17 264.035  21
   0 -20  -4 6039.16 289.289   4
   0  20  -5 632.932 98.9351  21
   0 -20  -5 668.469 102.695   4
   0 -20  -5 489.750 76.5689  12
   0 -20  -5 539.570 83.8168  14
   0 -20  -6 674.638 91.7128  14
   0  20  -6 756.143 109.411  21
   0 -20  -6 693.561 99.8669   4
   0 -20  -6 789.288 94.6143  12
   0 -20  -7 1625.27 148.853   4
   0 -20  -7 1669.31 132.344  12
   0 -20  -7 1450.74 131.253  14
   0  20  -7 1662.66 158.156  21
   0 -20  -8 66110.4 1401.65  12
   0 -20  -8 65085.8 1422.83  14
   0  20  -8 65902.5 1491.48  21
   0 -20  -8 65756.3 1458.29   4
   0 -20  -9 3287.60 197.587  14
   0  20  -9 3249.95 226.216  21
   0 -20  -9 3240.67 188.114  12
   0 -20  -9 3389.42 212.287   4
   0 -20 -10 14818.7 491.929   4
   0  20 -10 14487.0 520.571  21
   0 -20 -10 14778.8 457.386  12
   0 -20 -10 14874.0 471.141  14
   0 -20 -11 690.203 90.6577  12
   0 -20 -11 655.413 93.2452  14
   0  20 -11 708.396 114.745  21
   0 -20 -11 715.006 107.978   4
   0  20 -11 761.004 105.264  17
   0 -20 -12 431.227 85.4593  14
   0 -20 -12 235.856 64.5557  12
   0  20 -12 677.765 130.128  21
   0 -20 -12 247.668 83.1438   4
   0  20 -12 863.262 122.601  17
   0  20 -13 405.529 98.1973  21
   0 -20 -13 300.372 70.0398  12
   0  20 -13 273.710 72.1757  17
   0 -20 -13 143.594 59.4357  14
   0 -20 -13 257.604 79.0284   4
   0 -20 -14-6.96600 47.4795  12
   0  20 -14 59.8256 73.2222  21
   0  20 -14-49.5519 49.3179  17
   0 -20 -14 72.9881 68.9418   4
   0 -20 -15 6921.36 281.560  12
   0  20 -15 7068.99 339.663  21
   0  20 -15 6617.68 297.985  17
   0 -20 -15 6869.31 308.139   4
   0 -20 -16 893.747 120.743   4
   0  20 -16 675.788 112.240  21
   0  20 -16 606.559 90.3332  17
   0  20 -17 401.654 87.9167  21
   0  20 -17 409.625 76.1907  17
   0 -20 -18 9125.76 354.489   4
   0  20 -18 9259.76 375.144  21
   0  20 -18 8758.12 328.163  17
   0 -20 -19 1486.72 138.008   4
   0  20 -19 1405.81 114.519  17
   0 -20 -19 1237.34 137.873  16
   0  20 -19 1587.68 145.904  21
   0 -20 -20 3744.28 209.922  16
   0  20 -20 4068.78 221.265  21
   0  20 -20 4006.96 187.550  17
   0 -20 -20 3973.62 212.636   4
   0  20 -21 976.793 106.604  21
   0 -20 -21 878.047 94.4803  16
   0  20 -21 969.194 83.0226  17
   0 -20 -22 745.017 93.1550   6
   0  20 -22 675.118 85.4666  21
   0 -20 -22 579.952 65.9240  16
   0  20 -23 593.837 75.3405  21
   0 -20 -23 498.573 69.8322   6
   0 -20 -24 336.552 52.1820   6
   0  20 -24 321.763 52.8881  21
   0  20 -25 998.465 70.7672  21
   0 -20 -25 998.610 70.9239   6
   0 -21   0 43.8091 45.3645  14
   0 -21  -1 14921.5 503.846   4
   0 -21  -1 14580.0 472.018  14
   0 -21   1 14451.3 470.657  14
   0 -21  -2 1752.31 149.990  14
   0 -21   2 1446.55 135.613  14
   0 -21  -2 1601.45 158.843   4
   0 -21  -3 2968.38 207.501   4
   0 -21  -3 3121.03 193.756  14
   0 -21  -4 6629.73 310.798   4
   0 -21  -4 6829.63 290.516  14
   0  21  -5 4830.71 250.683  21
   0 -21  -5 4539.06 231.960  14
   0 -21  -5 4612.11 251.955   4
   0 -21  -5 4361.53 210.796  12
   0 -21  -6 3007.75 201.988   4
   0  21  -6 2700.06 191.116  21
   0 -21  -6 2807.90 168.005  12
   0 -21  -6 2836.03 179.867  14
   0 -21  -7 13770.3 422.095  12
   0  21  -7 13661.6 477.062  21
   0 -21  -7 13378.8 438.020  14
   0 -21  -7 13476.2 465.712   4
   0 -21  -8 11099.5 370.881  12
   0 -21  -8 10875.6 382.808  14
   0  21  -8 10588.0 417.953  21
   0 -21  -8 11279.3 411.739   4
   0 -21  -9 27194.9 694.963  12
   0 -21  -9 27935.3 746.787   4
   0 -21  -9 27996.1 721.039  14
   0  21  -9 27588.9 775.333  21
   0  21 -10 5.34414 59.3142  21
   0 -21 -10 67.6913 48.5008  14
   0 -21 -10 38.6423 47.0188  12
   0 -21 -10 91.6217 65.8266   4
   0  21 -11 970.656 126.700  21
   0 -21 -11 1053.66 107.417  12
   0 -21 -11 939.298 115.230   4
   0 -21 -11 906.871 105.023  14
   0  21 -12 431.801 96.1486  21
   0 -21 -12 646.770 102.360   4
   0 -21 -12 468.981 86.5076  14
   0 -21 -12 555.595 78.6454  12
   0 -21 -13 1901.13 140.668  12
   0 -21 -13 1852.53 155.146   4
   0  21 -13 2000.99 175.794  21
   0 -21 -14 4386.31 236.910   4
   0 -21 -14 4355.54 209.931  12
   0  21 -14 4108.32 249.287  21
   0  21 -15 7972.28 353.270  21
   0 -21 -15 8306.01 332.873   4
   0  21 -16 3174.70 209.236  21
   0 -21 -16 2984.17 190.535   4
   0  21 -17 2142.27 167.813  21
   0 -21 -17 1953.87 155.316   4
   0 -21 -18 104.170 67.7655   4
   0 -21 -18-15.5227 62.2362  16
   0  21 -18 82.2420 63.0002  21
   0 -21 -19 201.288 62.4130   4
   0 -21 -19 314.305 74.7556  16
   0  21 -19 258.044 66.8421  21
   0 -21 -20 101.770 52.4668  16
   0  21 -20 74.6796 49.9520  21
   0 -21 -20 35.4495 51.0387   4
   0 -21 -21 1133.90 90.3947  16
   0 -21 -21 1210.61 107.315   6
   0  21 -21 1228.42 106.033  21
   0 -21 -22 375.028 63.1586   6
   0 -21 -22 187.987 33.8793  16
   0  21 -22 324.819 55.2228  21
   0 -21 -23-9.58863 29.4228   6
   0  21 -23-9.06608 29.8813  21
   0  21 -24 701.112 57.6929  21
   0 -21 -24 808.359 60.8871   6
   0 -22   0 21594.9 636.161   4
   0 -22   0 20765.6 593.795  14
   0 -22   1 1673.63 141.582  14
   0 -22  -1 1688.50 154.920   4
   0 -22   1 1920.00 166.982   4
   0 -22  -1 2008.01 155.577  14
   0 -22  -2 675.729 112.536   4
   0 -22  -2 453.634 101.131  14
   0 -22  -3 3973.66 234.503   4
   0 -22   3 3803.43 213.638  14
   0 -22  -3 3935.01 211.651  14
   0 -22  -4 13083.2 425.232  14
   0 -22   4 12265.5 426.072  14
   0 -22  -4 13400.7 459.323   4
   0  22  -5 8698.45 341.192  21
   0 -22   5 8187.53 330.196  14
   0 -22  -5 8849.93 356.255   4
   0 -22  -5 8417.57 324.366  14
   0 -22  -6 130.081 48.7643  12
   0 -22  -6 227.059 67.0103  14
   0 -22  -6 58.4488 62.5270   4
   0  22  -6 104.267 62.3396  21
   0  22  -7 40295.9 989.174  21
   0 -22  -7 39846.7 917.501  12
   0 -22  -7 40940.7 949.679  14
   0 -22  -7 41101.1 986.806   4
   0  22  -8 377.630 83.1180  21
   0 -22  -8 492.844 90.7487   4
   0 -22  -8 405.813 75.8756  14
   0 -22  -8 451.917 75.4859  12
   0 -22  -9 10221.7 357.854  14
   0 -22  -9 10229.3 380.240   4
   0  22  -9 10428.4 399.823  21
   0 -22  -9 10068.8 342.817  12
   0  22 -10 3533.68 220.669  21
   0 -22 -10 3378.57 189.748  14
   0 -22 -10 3409.94 204.417   4
   0 -22 -10 3380.04 183.517  12
   0 -22 -11 853.588 93.1206  12
   0  22 -11 894.811 112.336  21
   0 -22 -11 751.016 100.353   4
   0 -22 -11 911.325 99.5310  14
   0 -22 -12 899.584 109.748   4
   0 -22 -12 746.838 86.4364  12
   0  22 -12 781.521 107.878  21
   0 -22 -13 197.859 69.0401   4
   0  22 -13 170.651 65.6079  21
   0  22 -14 226.030 65.7294  21
   0 -22 -14 214.116 71.2191   4
   0 -22 -15 2947.78 182.296   4
   0  22 -15 3138.42 198.268  21
   0  22 -16 6144.43 279.233  21
   0 -22 -16 6404.26 269.411   4
   0 -22 -17 720.200 95.9462   4
   0  22 -17 718.932 96.0976  21
   0 -22 -17 575.713 101.964  16
   0  22 -18 75.2523 52.2107  21
   0 -22 -18 31.5970 48.4039   4
   0 -22 -18 27.2836 55.8030  16
   0  22 -19 16885.0 464.195  21
   0 -22 -19 15744.3 452.803  16
   0 -22 -19 15324.6 442.643   4
   0 -22 -20 65.0111 48.1784   6
   0 -22 -20 50.5711 37.5549  16
   0  22 -20 61.3388 40.6022  21
   0  22 -21 1933.48 115.545  21
   0 -22 -21 1866.07 112.660   6
   0  22 -22 288.056 45.1294  21
   0 -22 -22 271.694 43.6454   6
   0 -23   0 139.690 61.8430  14
   0 -23   0 330.479 93.8300   4
   0 -23   1 26475.8 728.445   4
   0 -23   1 25034.0 674.649  14
   0 -23  -1 27141.6 729.100   4
   0 -23  -1 26529.6 682.525  14
   0 -23   2 10443.8 404.287   4
   0 -23  -2 11251.3 408.889   4
   0 -23   2 10369.6 371.240  14
   0 -23  -2 11273.7 378.705  14
   0 -23  -3 32495.3 824.481   4
   0 -23  -3 32157.5 780.967  14
   0 -23   3 30523.5 778.043  14
   0 -23  -4 16559.5 513.224   4
   0 -23  -4 16303.0 476.789  14
   0 -23   4 15113.2 473.284  14
   0 -23   5 4383.13 221.795  14
   0 -23  -5 4670.86 222.437  14
   0 -23  -5 4592.48 243.852   4
   0 -23  -6 7392.35 310.009   4
   0 -23  -6 7125.69 281.487  14
   0  23  -6 7632.15 302.022  21
   0 -23  -7 1841.72 123.786  12
   0 -23   7 1746.04 133.086  14
   0 -23  -7 2087.62 144.675  14
   0 -23  -7 2232.70 163.136   4
   0  23  -7 2054.42 155.494  21
   0 -23  -8 2230.75 148.252  14
   0 -23  -8 1991.40 129.561  12
   0 -23  -8 2344.60 162.520   4
   0  23  -8 2233.91 161.470  21
   0  23  -9-27.4062 45.5406  21
   0 -23  -9-39.4335 59.1553   4
   0 -23  -9 12.0546 43.7576  14
   0 -23  -9 63.8455 42.6530  12
   0  23 -10 1415.51 132.895  21
   0 -23 -10 1226.80 101.387  12
   0 -23 -10 1430.93 129.675   4
   0 -23 -10 1440.38 116.212  14
   0 -23 -11 56.9910 57.6970   4
   0  23 -11 35.8219 48.4391  21
   0 -23 -11 4.50029 36.8118  12
   0 -23 -12 124.931 60.4439   4
   0  23 -12 238.433 65.3475  21
   0 -23 -13 3066.45 178.924   4
   0  23 -13 2855.84 182.394  21
   0  23 -14 3707.52 204.452  21
   0 -23 -14 3891.74 200.067   4
   0 -23 -15 4697.50 217.412   4
   0  23 -15 4690.46 226.558  21
   0 -23 -16 34.5666 44.0504   4
   0 -23 -16-20.5928 57.4304  16
   0  23 -16 35.0671 42.1986  21
   0 -23 -17 947.564 105.130  16
   0 -23 -17 1002.34 95.4725   4
   0 -23 -18 4358.54 194.378   4
   0 -23 -18 4809.11 209.199  16
   0  23 -18 5096.71 208.051  21
   0 -23 -19 112.937 41.3028  16
   0  23 -19 117.718 42.1147  21
   0 -23 -20 2830.39 131.462   6
   0  23 -20 3050.97 133.692  21
   0 -23 -21 543.133 51.5331   6
   0  23 -21 543.804 50.1833  21
   0 -24   0 595.633 98.8323   4
   0 -24   0 441.443 67.6562  14
   0 -24  -1 1418.45 138.251   4
   0 -24   1 1400.07 138.413   4
   0 -24   1 1133.55 104.035  14
   0 -24  -1 1640.67 124.909  14
   0 -24  -2 9010.32 344.343   4
   0 -24   2 8346.38 303.411  14
   0 -24   2 8709.35 344.316   4
   0 -24  -2 8458.02 304.533  14
   0 -24  -3 2153.46 157.526   4
   0 -24   3 1967.94 136.293  14
   0 -24  -3 2009.64 136.193  14
   0 -24   3 1844.51 153.713   4
   0 -24   4 3466.63 206.072   4
   0 -24  -4 3783.44 208.644   4
   0 -24   4 3052.08 170.653  14
   0 -24  -4 3487.92 180.078  14
   0 -24   5 9158.70 357.473   4
   0 -24  -5 9840.69 324.379  14
   0 -24  -5 10091.8 357.798   4
   0 -24  -6 9695.69 342.287   4
   0 -24  -6 9457.24 311.268  14
   0  24  -7 549.304 78.7325  21
   0 -24  -7 619.632 77.4497  14
   0 -24  -7 604.007 91.4344   4
   0 -24  -8 10774.4 341.207  14
   0  24  -8 10549.5 357.506  21
   0 -24  -8 10781.8 368.285   4
   0  24  -9 4313.86 211.035  21
   0 -24  -9 4086.52 190.473  14
   0 -24  -9 4789.81 222.758   4
   0  24 -10 873.120 95.2590  21
   0 -24 -10 880.962 98.6538   4
   0  24 -11 4930.94 225.312  21
   0 -24 -11 4767.61 220.285   4
   0  24 -12 255.966 61.9946  21
   0 -24 -12 444.254 72.0762   4
   0 -24 -13 546.841 78.4423   4
   0  24 -13 413.479 67.1680  21
   0  24 -14 1099.28 99.3007  21
   0 -24 -14 1462.40 111.541   4
   0 -24 -15 27.0608 53.9963  16
   0  24 -15-59.2336 42.8190  21
   0  24 -16 82.3446 40.0396  21
   0 -24 -16 10.0003 45.7286  16
   0 -24 -16 79.0577 38.2674   4
   0 -24 -17 1434.71 100.224   4
   0  24 -17 1632.44 103.532  21
   0 -24 -17 1452.21 109.195  16
   0 -24 -18 557.747 59.5252  16
   0  24 -18 596.499 58.9846  21
   0 -24 -19 560.328 53.9607   6
   0  24 -19 545.196 48.3576  21
   0 -25   0 125.249 48.5942  14
   0 -25   0 183.432 61.0123   4
   0 -25   1 1621.56 112.464  14
   0 -25  -1 2075.52 127.632  14
   0 -25   1 1712.16 140.375   4
   0 -25  -1 2309.26 156.431   4
   0 -25  -2 10865.8 361.026   4
   0 -25  -2 9933.48 312.961  14
   0 -25   2 10379.1 359.890   4
   0 -25   3 65.4689 54.8874   4
   0 -25  -3 62.4641 55.9571   4
   0 -25  -3 147.614 47.8591  14
   0 -25  -4 6228.54 259.271   4
   0 -25  -4 6110.73 227.357  14
   0 -25   4 5713.45 256.590   4
   0 -25  -5 17008.2 476.005   4
   0 -25  -5 16146.2 429.538  14
   0 -25  -6 78.9309 38.7658  14
   0 -25   6 56.7107 52.3211   4
   0 -25  -6 102.995 55.3836   4
   0 -25  -7 2137.40 123.657  14
   0 -25  -7 2352.96 147.748   4
   0 -25   8 743.709 88.1739   4
   0 -25  -8 994.482 97.9437   4
   0  25  -9 4537.30 187.056  21
   0 -25  -9 4713.57 205.162   4
   0  25 -10 808.452 79.5702  21
   0 -25 -10 778.667 85.7672   4
   0  25 -11 4670.27 188.637  21
   0 -25 -11 4910.27 202.731   4
   0  25 -12 4086.88 171.559  21
   0 -25 -12 4378.26 186.434   4
   0 -25 -13 1634.88 109.475   4
   0 -25  13 1045.79 83.6633   4
   0  25 -13 1517.27 98.9386  21
   0 -25 -13 1191.78 119.409  16
   0 -25  14 42.6752 25.0334   4
   0  25 -14 162.017 40.4992  21
   0  25 -15 417.973 48.7569  21
   0 -25  15 312.799 38.7019   4
   0 -25 -15 516.970 72.9375  16
   0 -25 -16 1468.04 91.9618   4
   0  25 -16 1688.39 86.6574  21
   0 -25 -16 1645.11 104.178  16
   0 -25 -17 2107.00 101.525   6
   0 -25 -17 1950.80 97.8606  16
   0 -26   0 2630.49 152.704   4
   0 -26  -1 519.878 73.7025   4
   0 -26   1 299.640 67.7743   4
   0 -26  -2 2458.35 147.151   4
   0 -26   2 2434.71 146.637   4
   0 -26   3 1329.86 109.841   4
   0 -26  -3 1516.61 116.695   4
   0 -26   4 1399.90 111.172   4
   0 -26  -4 1451.32 111.272   4
   0 -26   5 2434.86 146.837   4
   0 -26  -5 3250.67 162.425   4
   0 -26   6 1302.01 105.262   4
   0 -26  -6 1632.41 113.785   4
   0 -26  -7 5852.51 218.773   4
   0 -26   7 4529.59 198.913   4
   0 -26   8 2580.57 141.350   4
   0 -26  -8 3528.37 162.535   4
   0 -26  -9 117.640 45.6744   4
   0 -26   9 122.855 39.8259   4
   0 -26  10 2934.64 142.005   4
   0 -26 -10 4243.06 171.649   4
   0 -26 -11 17881.6 410.565   4
   0 -26 -11 15629.3 450.190  16
   0 -26 -12 5844.70 230.644  16
   0 -26 -12 6019.88 198.755   4
   0 -26 -13 505.080 56.1947   4
   0 -26 -13 555.886 70.9641  16
   0 -26 -14 143.529 34.0306   4
   0 -26 -14 240.715 45.9005  16
   0 -27   0 81.7690 37.0526   4
   0 -27   1 2723.43 137.911   4
   0 -27  -1 2635.10 136.013   4
   0 -27   2 75.8312 39.8464   4
   0 -27  -2 244.939 58.4589   4
   0 -27  -3 2525.97 130.545   4
   0 -27   3 2260.68 122.948   4
   0 -27  -4 901.389 76.8981   4
   0 -27   4 752.338 70.7600   4
   0 -27   5 320.512 49.3230   4
   0 -27  -5 288.180 47.8013   4
   0 -27  -6 4143.20 160.838   4
   0 -27   6 2875.68 134.796   4
   0 -27   7 122.673 33.5296   4
   0 -27  -7 205.211 43.2817   4
   0 -27  -7 113.697 45.4475  16
   0 -27   8 325.217 43.4760   4
   0 -27  -8 468.959 54.2603   4
   0 -27  -8 411.928 66.4377  16
   0 -27   9 286.783 37.6322   4
   0 -27  -9 354.129 59.5765  16
   0 -27  -9 426.368 51.6682   4
   0 -27 -10 4263.66 154.532   4
   0 -27 -10 3918.00 172.994  16
   0 -27 -11 2251.39 102.170   4
   0 -27 -11 2236.09 118.729  16
   0 -28   0 2233.07 102.658   4
   0 -28   1 346.532 42.1786   4
   0 -28  -1 409.670 45.2415   4
   0 -28   2 1208.96 72.2897   4
   0 -28  -2 1460.94 81.7392   4
   0 -28  -3 1940.46 93.5913   4
   0 -28   3 1537.95 80.4913   4
   0 -28  -4 1769.88 88.9370   4
   0 -28  -5 436.978 44.0655   4
  -1   0   0 67.9489 12.1620   2
   1   0   1 26248.5 499.588   9
   1   0   1 27114.7 514.483  10
  -1   0  -1 25852.2 521.513   2
   1   0   2 430.667 32.3655   9
   1   0   3 93132.5 1744.10   9
   1   0  -4 46345.2 971.615  10
   1   0   4 44853.5 930.193   9
   1   0  -5 28694.1 639.795   2
   1   0   5 27463.7 640.635   9
   1   0  -5 27159.7 663.517  10
   1   0  -6 198203. 3675.35  10
   1   0  -6 202377. 3658.83   2
  -1   0  -6 193037. 3498.87  10
   1   0   6 191231. 3656.89   9
  -1   0  -7 36020.3 701.330  10
   1   0  -7 37958.5 862.841   2
   1   0  -7 36453.2 857.766  10
   1   0   7 35653.0 856.749   9
   1   0  -8 4483.01 229.588   2
   1   0  -8 4070.02 213.582  10
   1   0   8 4080.61 224.840   9
  -1   0  -8 4000.13 125.760  10
   1   0  -9 5586.53 275.394   2
   1   0  -9 5539.55 254.646  10
  -1   0  -9 5001.23 307.825   2
   1   0   9 5587.49 279.439   9
  -1   0  -9 5074.94 155.667  10
  -1   0 -10 511.726 124.604   2
   1   0 -10 735.103 113.403   2
   1   0  10 662.747 107.561   9
   1   0 -10 597.846 88.6027  10
   1   0  11 607.297 117.596   9
   1   0 -11 476.426 108.371   2
  -1   0 -11 556.250 124.886   2
   1   0 -11 580.904 89.6307  10
  -1   0 -12 3330.44 280.871   2
   1   0  12 3683.55 264.641   9
   1   0 -12 3097.27 203.801  10
   1   0 -13 1149.75 137.700  10
  -1   0 -13 922.841 195.752   2
  -1   0 -14 5521.48 381.416   2
   1   0  14 5499.30 359.794   9
   1   0 -14 5522.83 282.134  10
  -1   0  14 5839.28 379.657   9
  -1   0  15 7595.18 450.430   9
  -1   0 -15 7184.93 449.766   2
   1   0  15 7128.77 425.401   9
   1   0 -15 7495.30 338.679  10
  -1   0 -16 38495.0 1214.42   2
  -1   0  16 36281.5 1177.29   9
   1   0  16 38329.8 1176.56   9
  -1   0  17 1901.73 261.355   9
   1   0  17 1714.00 227.542   9
  -1   0 -17 1488.82 225.195   2
  -1   0  18 1385.90 215.768   9
   1   0  18 1548.70 225.877   9
  -1   0  19 8611.40 544.120   9
   1   0  19 8484.66 531.891   9
  -1   0  20 9629.96 594.904   9
   1   0  20 9296.51 575.787   9
  -1   0  21 6537.00 503.699   9
   1   0  21 7038.12 505.971   9
   1   0  22 23634.6 1018.37   9
  -1   0  22 23978.7 1037.30   9
   1   0 -22 25418.3 727.587   6
  -1   0 -22 25555.6 718.861   6
  -1   0 -23 6958.16 330.284   6
   1   0 -23 6642.11 331.110   6
  -1   0  23 6734.85 520.873   9
   1   0  23 7041.66 529.926   9
  -1   0 -24 280.000 85.4024   6
  -1   0  24 318.502 140.766   9
   1   0  24 182.880 126.126   9
   1   0 -24 174.892 79.6806   6
   1   0 -25 906.790 130.827   6
  -1   0 -25 777.297 124.257   6
   1   0 -26 2437.01 208.082   6
  -1   0 -26 2178.69 193.949   6
  -1   0 -27 3173.67 233.363   6
   1   0 -27 3720.61 257.203   6
   1   0 -28 2033.00 188.868   6
  -1   0 -28 2015.82 186.376   6
  -1   0 -29 695.521 119.081   6
   1   0 -29 542.663 121.419   6
   1   0 -30 1252.85 145.104  13
  -1   0 -30 1187.15 135.381   6
   1   0 -30 1117.47 140.018   6
   1   0 -31 1862.87 166.727   6
  -1   0 -31 1988.06 164.523   6
   1   0 -31 2145.50 171.639  13
   1   0 -32 3501.27 200.234  13
  -1   0 -32 3305.31 200.365   6
   1   0 -32 3057.67 199.039   6
   1   0 -33 1696.74 125.793  13
  -1   0 -33 1730.80 125.599  13
   1   0 -34 33.5018 34.7857  13
  -1   0 -34 8.32880 31.1556  13
   1   0  35 88.2454 32.7521   7
   1  -1  35 772.530 65.0754   7
   1  -1  34 728.824 76.6967   7
   1   1 -34 568.105 58.8405  13
  -1  -1 -34 729.907 75.8655  13
  -1  -1 -33 623.171 83.7048   6
  -1  -1 -33 870.498 94.1972  13
   1   1 -33 749.215 83.1808  13
   1   1 -32 593.372 87.5216  13
   1   1 -32 640.756 97.0417   6
  -1  -1 -32 558.365 91.4517   6
   1   1 -31 69.4443 56.7273  13
  -1  -1 -31 46.7590 59.0345   6
   1   1 -31 10.3156 69.4074   6
   1   1 -30 5305.14 280.750  13
   1   1 -30 5694.19 304.853   6
  -1  -1 -30 5221.42 278.137   6
  -1  -1 -29 4823.76 275.484   6
   1   1 -29 4943.16 287.418   6
  -1  -1 -28 12901.0 489.118   6
   1   1 -28 13667.7 513.250   6
   1   1 -27 8636.48 398.439   6
  -1  -1 -27 8493.00 384.567   6
  -1  -1 -26 15323.1 545.413   6
   1   1 -26 15454.3 559.982   6
   1   1 -25 14655.7 537.697   6
  -1  -1 -25 14441.0 523.737   6
  -1   1  24 2888.37 346.202   9
   1  -1  24 2837.57 333.179   9
   1   1 -24 2922.67 221.572   6
  -1  -1 -24 2909.16 214.123   6
  -1  -1 -23 7587.18 349.687   6
   1   1 -23 8203.03 366.617   6
  -1   1  23 7279.31 550.045   9
   1  -1  23 7318.88 535.303   9
  -1  -1 -22 5340.99 276.999   6
   1  -1  22 5010.08 432.646   9
  -1   1  22 4732.41 435.514   9
   1   1 -22 5235.62 284.515   6
  -1   1  21 14853.6 776.745   9
   1  -1  21 13964.1 729.674   9
   1  -1  20 7057.75 491.180   9
  -1   1  20 6984.25 504.823   9
   1  -1  19 1951.05 252.009   9
  -1  -1 -19 1877.49 265.046   2
  -1   1  19 1664.16 251.285   9
   1  -1  18 1976.35 247.066   9
  -1  -1 -18 1907.52 253.423   2
  -1   1  18 1991.76 263.816   9
  -1   1  17 14680.8 696.029   9
  -1  -1 -17 14260.7 695.712   2
   1  -1  17 14189.8 659.501   9
  -1   1  16 21099.8 833.341   9
   1  -1  16 21897.9 821.997   9
  -1  -1 -16 21154.1 852.579   2
  -1  -1 -15 5212.46 401.573   2
  -1   1  15 5859.16 408.448   9
   1  -1  15 4806.40 349.506   9
   1  -1  14 7861.80 436.533   9
  -1  -1 -14 8913.35 516.483   2
  -1   1  13 32528.3 991.735   9
  -1  -1 -13 31333.8 1027.93   2
   1  -1  13 31677.7 955.752   9
  -1   1  12 17330.5 640.636   9
  -1  -1 -12 15631.7 658.573   2
   1   1 -12 16433.5 508.471  10
  -1  -1 -12 15889.6 406.126  10
   1  -1  12 16262.3 600.140   9
  -1   1  11 5892.95 333.616   9
   1   1 -11 5611.75 258.665  10
  -1  -1 -11 5347.14 192.934  10
  -1  -1 -11 5076.84 350.462   2
  -1  -1 -10 7006.57 227.460  10
  -1  -1 -10 6690.96 383.933   2
   1   1 -10 7192.13 292.894  10
  -1   1  10 7393.25 361.356   9
   1   1  -9 13224.0 412.433  10
  -1  -1  -9 12221.7 504.789   2
  -1  -1  -9 12352.9 333.824  10
  -1  -1  -8 2956.85 130.249  10
   1   1  -8 2971.20 169.783  10
   1   1  -7 36349.8 833.230  10
   1   1  -6 3976.56 185.375  10
   1   1  -5 54680.4 1133.14  10
   1   1  -4 60073.6 1209.05  10
  -1   1   1 104469. 1902.58   9
   1   1   0 258888. 4647.30   1
   1   1   0 247291. 4644.71   9
   1   1   1 104281. 1916.88   9
  -1   1  -1 103507. 1920.25   2
   1  -1  -2 104951. 1896.79   2
  -1   1  -2 101267. 1970.86   2
   1   1   2 105173. 1936.73   9
   1   1   3 56853.7 1103.94   9
   1  -1  -3 55552.9 1086.48   2
   1   1   4 59732.6 1182.64   9
   1  -1  -4 58436.4 1175.56   2
   1  -1  -5 54420.3 1140.31   2
   1   1   5 55675.2 1141.40   9
   1  -1  -6 3503.03 185.313   2
   1   1   6 4585.27 205.468   9
   1  -1  -7 36815.2 862.022   2
   1   1   7 35673.5 852.925   9
   1  -1  -7 34741.5 866.738  10
   1   1   8 3174.62 196.469   9
   1  -1  -8 3207.03 196.943   2
   1  -1  -8 2928.03 192.474  10
   1  -1  -9 13170.2 453.692  10
   1  -1  -9 13074.1 462.592   2
  -1   1  -9 13934.6 519.280   2
   1   1   9 12901.6 461.632   9
  -1   1 -10 6735.79 360.656   2
   1  -1 -10 6659.12 307.574  10
   1   1  10 6783.87 331.850   9
   1  -1 -10 6840.00 330.345   2
   1  -1 -11 5426.71 281.034  10
  -1   1 -11 5490.05 337.836   2
   1  -1 -11 5706.16 308.797   2
   1   1  11 5208.25 306.153   9
   1  -1 -12 16189.9 586.910   2
   1   1  12 15220.4 589.168   9
  -1   1 -12 16314.0 637.629   2
   1  -1 -12 15826.7 532.192  10
   1  -1 -13 33645.1 975.401   2
   1  -1 -13 33178.0 888.270  10
   1   1  13 32523.6 986.214   9
  -1   1 -13 34002.7 1036.20   2
   1  -1 -14 8696.86 384.274  10
  -1   1 -14 8419.22 471.896   2
   1   1  14 9691.72 494.775   9
   1  -1 -14 8422.38 444.184   2
  -1   1 -15 5031.07 375.406   2
   1  -1 -15 5089.63 287.206  10
   1  -1 -16 20517.2 644.276  10
   1   1  16 20278.0 801.005   9
  -1  -1  16 19781.5 816.162   9
  -1  -1  17 14059.4 677.141   9
   1   1  17 14485.8 679.426   9
  -1  -1  18 2173.97 264.976   9
   1   1  18 2186.84 266.545   9
   1   1  19 1460.84 221.523   9
  -1  -1  19 1824.87 253.837   9
  -1  -1  20 7468.11 520.091   9
   1   1  20 7074.50 504.173   9
   1   1  21 14649.4 758.680   9
  -1  -1  21 13731.9 737.546   9
  -1   1 -22 4894.31 265.621   6
   1  -1 -22 4403.99 259.146   6
  -1  -1  22 4537.94 426.770   9
   1   1  22 4304.30 411.705   9
   1   1  23 7867.66 566.408   9
  -1  -1  23 7773.77 565.573   9
  -1   1 -23 8401.42 366.974   6
   1  -1 -23 8152.13 367.060   6
   1  -1 -24 2550.46 204.012   6
  -1  -1  24 2317.24 317.419   9
   1   1  24 2425.64 315.025   9
  -1   1 -24 2575.12 203.788   6
   1  -1 -25 15686.9 556.476   6
  -1   1 -25 15640.0 550.509   6
  -1   1 -26 15073.0 546.199   6
   1  -1 -26 15811.5 559.857   6
  -1   1 -27 8869.93 398.464   6
   1  -1 -27 8970.69 404.762   6
  -1   1 -28 12633.3 485.858   6
   1  -1 -28 12701.0 490.615   6
   1  -1 -29 4795.87 281.342   6
  -1   1 -29 4751.30 276.046   6
  -1   1 -30 5390.03 284.752   6
   1  -1 -30 5382.08 289.613   6
   1  -1 -31 65.8960 66.9437  13
  -1   1 -31 11.2158 65.2926   6
   1  -1 -31 34.5995 63.5183   6
   1  -1 -32 642.233 97.7895  13
  -1   1 -32 535.760 87.4871   6
  -1   1 -32 667.716 90.1358  13
   1  -1 -32 650.545 102.133   6
  -1   1 -33 625.569 75.2833  13
   1  -1 -33 538.710 79.9384  13
   1  -1 -33 546.531 86.8575   6
  -1   1 -34 565.614 57.6798  13
   1  -1 -34 753.995 76.2375  13
   1   1  35 916.286 74.0401   7
   1  -2  35 494.106 49.9528   7
  -1  -2 -34 2874.11 149.163  13
   1  -2  34 2818.97 146.411   7
  -1  -2 -33 5443.55 237.403   6
   1   2 -33 5398.96 209.117  13
  -1  -2 -33 5659.12 244.966  13
  -1  -2 -32 1109.71 118.202   6
   1   2 -32 1313.04 115.091  13
   1   2 -31 1134.05 136.746   6
   1   2 -31 1172.20 119.840  13
  -1  -2 -31 1185.28 128.100   6
   1   2 -30-96.8987 87.6634   6
   1   2 -30 31.7245 55.9365  13
  -1  -2 -30 150.897 79.0564   6
  -1  -2 -29 3024.55 218.405   6
   1   2 -29 3025.53 215.190  13
   1   2 -29 3012.23 224.766   6
   1   2 -28 1600.77 173.418   6
  -1  -2 -28 1973.55 178.689   6
  -1  -2 -27 4187.51 262.946   6
   1   2 -27 4306.05 277.413   6
  -1  -2 -26 7840.46 366.471   6
   1   2 -26 7878.49 381.662   6
   1   2 -25 51.7012 72.8850   6
  -1  -2 -25 150.202 74.9504   6
  -1   2  24 1848.68 275.296   9
   1  -2  24 1628.53 254.624   9
  -1  -2 -24 1905.37 175.153   6
   1   2 -24 1965.28 183.072   6
  -1   2  23 10966.5 690.187   9
   1   2 -23 11203.3 447.839   6
  -1  -2 -23 11113.9 434.679   6
   1  -2  23 10256.2 634.837   9
  -1  -2 -22 25140.0 709.684   6
   1   2 -22 24238.0 716.072   6
  -1   2  22 24542.8 1060.45   9
   1  -2  22 22831.6 987.130   9
  -1   2  21 14155.4 760.704   9
   1  -2  21 13315.7 708.040   9
  -1  -2 -20 16839.9 818.577   2
  -1   2  20 17678.4 838.326   9
   1  -2  20 16519.5 779.936   9
  -1  -2 -19 4568.98 404.445   2
   1  -2  19 4504.26 381.248   9
  -1   2  19 4937.30 414.728   9
  -1   2  18 6762.08 475.427   9
  -1  -2 -18 6892.73 483.283   2
   1  -2  18 6714.93 451.838   9
  -1   2  17 21251.7 864.880   9
  -1  -2 -17 20613.7 869.998   2
   1  -2  17 20900.3 824.414   9
   1  -2  16 14297.9 644.676   9
  -1   2  16 14444.3 671.179   9
  -1  -2 -16 14107.8 689.145   2
  -1   2  15 26667.9 934.910   9
   1  -2  15 26471.3 902.684   9
  -1  -2 -15 26081.5 974.704   2
  -1   2  14 61227.4 1568.90   9
  -1  -2 -14 56016.2 1600.58   2
  -1   2  13 7817.23 428.155   9
  -1  -2 -13 6813.09 441.798   2
  -1  -2 -12 27626.4 671.758  10
  -1   2  12 29309.9 891.692   9
  -1  -2 -12 26539.3 923.567   2
  -1  -2 -11 18503.1 706.535   2
  -1  -2 -11 18475.8 502.375  10
  -1  -2 -10 9036.38 439.594   2
  -1   2  10 9296.91 412.443   9
  -1   2   9 611.505 106.877   9
  -1  -2  -9 669.176 125.981   2
  -1   2   8 81516.3 1729.76   9
  -1  -2  -8 78824.2 1737.93   2
  -1   2   7 282859. 5302.24   9
  -1   2   6 116062. 2294.73   9
  -1   2   5 6838.17 256.367   9
  -1   2   4 7436.42 248.522   9
  -1   2   3 24615.9 551.720   9
  -1   2   2 13252.4 318.818   9
  -1   2   1 3717.70 119.172   9
  -1   2   0 33939.5 647.994   9
   1   2   0 32020.7 688.499   9
   1   2   0 32976.2 635.791   1
   1   2   1 3763.90 142.998   9
   1  -2  -1 3714.17 98.5409   2
   1  -2  -1 3851.71 139.228   1
   1  -2  -2 13904.5 285.688   2
   1   2   2 13602.9 350.635   9
   1   2   3 23653.4 553.480   9
   1  -2  -3 24030.0 495.852   2
  -1   2  -3 25111.3 564.397   2
   1   2   4 9028.15 282.772   9
  -1   2  -4 9125.26 296.901   2
   1  -2  -4 8718.46 250.153   2
   1  -2  -5 7705.08 263.851   2
   1   2   5 7923.12 274.340   9
   1   2   6 111470. 2156.05   9
   1  -2  -6 106133. 2144.32   2
   1   2   7 285465. 5158.85   9
   1  -2  -7 265422. 5149.44   2
   1   2   8 80217.3 1681.98   9
   1  -2  -8 76773.8 1684.85   2
   1  -2  -9 1040.14 130.239   2
   1   2   9 717.772 113.306   9
  -1   2  -9 917.736 136.259   2
  -1   2 -10 9906.78 436.331   2
   1  -2 -10 8971.35 388.796  10
   1  -2 -10 9274.31 402.725   2
   1   2  10 9042.93 398.725   9
   1   2  11 19785.6 669.809   9
   1  -2 -11 19550.6 637.061  10
   1  -2 -11 20485.4 673.067   2
  -1   2 -11 21527.5 718.349   2
  -1   2 -12 29251.7 904.514   2
   1  -2 -12 28510.3 848.983   2
   1   2  12 27019.2 853.811   9
   1  -2 -12 26566.0 793.924  10
   1   2  13 7252.00 408.325   9
   1  -2 -13 7498.65 400.334   2
   1  -2 -13 7470.09 360.142  10
   1  -2 -14 59944.9 1501.80   2
   1   2  14 57844.3 1527.81   9
   1  -2 -14 58273.3 1405.38  10
   1   2  15 29348.0 980.361   9
   1  -2 -15 29419.4 940.896   2
   1  -2 -15 28646.1 838.948  10
   1   2  16 13939.8 649.426   9
   1  -2 -16 13646.7 521.397  10
   1  -2 -16 14423.9 626.246   2
   1   2  17 19849.3 823.737   9
   1   2  18 6367.49 453.253   9
  -1  -2  18 5598.12 426.228   9
   1   2  19 5060.27 416.891   9
  -1  -2  19 5112.16 417.905   9
   1   2  20 16789.3 812.691   9
  -1  -2  20 16621.7 804.504   9
   1   2  21 13909.8 745.504   9
  -1  -2  21 13063.3 722.555   9
   1   2  22 22875.2 1018.23   9
  -1  -2  22 23883.9 1026.29   9
  -1   2 -22 23834.2 696.121   6
   1  -2 -22 24213.4 702.812   6
   1   2  23 10999.3 684.238   9
  -1  -2  23 11039.5 679.661   9
   1  -2 -23 11858.7 452.824   6
  -1   2 -23 11277.2 442.395   6
   1  -2 -24 1543.22 160.421   6
   1   2  24 1629.87 259.977   9
  -1   2 -24 1713.12 170.721   6
  -1  -2  24 1673.05 256.432   9
  -1   2 -25 325.536 94.8025   6
   1  -2 -25 220.961 88.2913   6
   1  -2 -26 7273.48 358.111   6
  -1   2 -26 7755.77 368.711   6
   1  -2 -27 4404.10 272.559   6
  -1   2 -27 3998.06 262.738   6
   1  -2 -28 1531.30 163.195   6
  -1   2 -28 1403.35 153.595   6
  -1   2 -29 3246.24 224.579   6
   1  -2 -29 3172.60 225.755   6
   1  -2 -30 21.3247 71.1469   6
  -1   2 -30-31.6759 67.7169   6
   1  -2 -31 1294.18 139.155   6
   1  -2 -31 1363.92 146.639  13
  -1   2 -31 1292.29 134.183   6
   1  -2 -32 1141.83 123.437  13
   1  -2 -32 1021.06 118.154   6
  -1   2 -32 1339.69 112.171  13
   1  -2 -33 5762.81 249.602   6
  -1   2 -33 5018.15 197.207  13
   1  -2 -33 5526.47 243.576  13
   1  -2 -34 2895.90 152.466  13
   1   2  35 497.451 56.3775   7
   1  -3  34 50.4745 31.1762   7
  -1  -3 -34 36.2644 38.7333   6
  -1  -3 -34 104.440 45.3374  13
   1  -3  33 4399.05 200.502   7
  -1  -3 -33 4036.96 200.010   6
   1   3 -32 2723.91 152.191  13
  -1  -3 -32 3048.95 185.083   6
   1   3 -31 96.3991 45.8077  13
  -1  -3 -31 170.556 69.0680   6
  -1  -3 -30 2140.55 177.323   6
   1   3 -30 2017.71 158.751  13
   1   3 -30 2106.53 182.467   6
  -1  -3 -29 1927.45 174.878   6
   1   3 -29 1748.45 160.230  13
   1   3 -29 1884.09 179.795   6
  -1  -3 -28 577.314 109.266   6
   1   3 -28 496.763 117.200   6
   1   3 -27 4591.22 289.069   6
  -1  -3 -27 4911.45 285.167   6
  -1  -3 -26 4948.57 284.001   6
   1   3 -26 4674.19 290.938   6
  -1  -3 -25 4789.34 278.546   6
   1   3 -25 4706.53 287.687   6
  -1  -3 -24 2447.35 194.299   6
   1   3 -24 2733.58 214.374   6
   1  -3  24 2110.76 278.714   9
   1   3 -23 10959.9 445.596   6
  -1  -3 -23 10696.4 428.178   6
   1  -3  23 10320.0 634.454   9
  -1   3  23 11388.5 704.667   9
   1   3 -22 8148.06 367.791   6
  -1   3  22 7736.82 571.773   9
   1  -3  22 8230.77 556.752   9
  -1  -3 -22 8633.92 366.094   6
   1   3 -21 5163.16 277.926   6
   1  -3  21 5244.29 430.944   9
  -1   3  21 5454.90 462.761   9
  -1  -3 -21 5443.11 277.192   6
  -1  -3 -21 5295.24 453.059   2
  -1   3  20 2408.72 302.845   9
  -1  -3 -20 2512.17 309.999   2
   1  -3  20 2304.50 285.010   9
   1  -3  19 3401.40 333.770   9
  -1   3  19 3317.82 345.751   9
  -1  -3 -19 3374.95 352.481   2
   1  -3  18 4098.70 348.749   9
  -1  -3 -18 3621.74 359.708   2
  -1   3  18 3553.28 348.408   9
  -1   3  17 36356.9 1208.15   9
  -1  -3 -17 34440.0 1219.20   2
   1  -3  17 35880.5 1156.27   9
  -1  -3 -16 23605.3 951.005   2
  -1   3  16 24609.9 924.114   9
  -1   3  15 58672.1 1566.80   9
  -1  -3 -15 52817.4 1590.86   2
  -1  -3 -14 4575.64 379.776   2
  -1   3  14 4669.32 346.788   9
  -1  -3 -13 30466.7 769.371  10
  -1  -3 -13 28564.9 1013.78   2
  -1  -3 -12 4394.25 339.290   2
  -1   3  12 5002.66 325.042   9
  -1   3  11 26639.8 821.590   9
  -1  -3 -11 24934.8 848.496   2
  -1  -3 -10 51417.9 1314.72   2
  -1   3  10 52610.7 1297.34   9
  -1   3   9 94135.3 2017.43   9
  -1  -3  -9 93092.5 2014.16   2
  -1   3   8 445834. 8311.13   9
  -1  -3  -8 453025. 8298.07   2
  -1   3   7 615412. 11242.0   9
  -1  -3  -7 618210. 11216.2   2
  -1   3   6 3681.35 200.192   9
  -1   3   5 149070. 2853.95   9
  -1   3   4 29221.2 676.506   9
  -1   3   3 37108.9 797.985   9
  -1   3   2 92368.7 1765.13   9
  -1   3   1 19601.4 450.819   9
   1   3   0 12922.1 356.454   9
  -1   3   0 13314.5 324.063   9
   1  -3  -1 21650.6 487.347   1
   1   3   1 21228.4 517.146   9
   1   3   2 93985.4 1800.34   9
   1  -3  -2 91161.4 1708.00   2
   1   3   3 37983.5 825.588   9
   1  -3  -3 36522.6 736.975   2
   1   3   4 28425.2 674.692   9
   1  -3  -4 27612.4 592.944   2
   1  -3  -5 145067. 2711.44   2
   1   3   5 144568. 2795.40   9
   1  -3  -6 4017.10 186.642   2
   1   3   6 3438.57 195.486   9
   1   3   7 602904. 10864.0   9
   1  -3  -7 589016. 10818.6   2
   1   3   8 445109. 8018.05   9
   1  -3  -8 421390. 7988.09   2
   1   3   9 87688.3 1865.32   9
   1  -3  -9 83016.3 1852.35   2
   1   3  10 51853.5 1274.06   9
   1  -3 -10 50673.0 1270.79   2
   1  -3 -11 26199.7 812.833   2
   1   3  11 26338.6 817.595   9
   1  -3 -12 4813.01 300.799  10
   1  -3 -12 5289.01 325.763   2
   1   3  12 5147.67 329.891   9
   1  -3 -13 31789.5 929.776  10
   1  -3 -13 32738.0 979.199   2
   1   3  13 31757.6 991.470   9
   1  -3 -14 4548.55 320.724   2
   1   3  14 4200.30 321.681   9
   1  -3 -14 4252.66 284.978  10
   1  -3 -15 56520.9 1410.32  10
   1   3  15 55967.3 1546.17   9
   1  -3 -15 57360.2 1502.65   2
   1  -3 -16 26141.5 895.729   2
   1   3  16 24566.3 925.508   9
   1  -3 -16 24558.8 787.828  10
   1  -3 -17 36755.1 1146.06   2
   1   3  17 35392.5 1197.88   9
   1   3  18 3897.61 358.980   9
  -1  -3  19 3598.78 351.606   9
   1   3  19 3976.51 374.762   9
  -1  -3  20 2769.52 323.326   9
   1   3  20 3102.92 343.921   9
  -1  -3  21 5479.04 454.063   9
   1  -3 -21 5149.69 272.796   6
   1   3  21 4843.18 434.660   9
   1   3  22 8842.85 607.491   9
   1  -3 -22 8688.76 374.439   6
  -1  -3  22 8372.73 581.627   9
  -1   3 -22 8753.71 375.921   6
   1   3  23 10703.6 681.668   9
   1  -3 -23 10751.7 432.878   6
  -1  -3  23 10371.1 657.391   9
  -1   3 -23 11202.6 439.448   6
   1  -3 -24 2794.73 215.244   6
  -1   3 -24 2897.69 218.017   6
  -1   3 -25 4400.26 272.172   6
   1  -3 -25 4492.14 275.340   6
   1  -3 -26 5426.91 303.816   6
  -1   3 -26 4602.32 284.678   6
  -1   3 -27 5244.11 301.076   6
   1  -3 -27 5771.84 314.960   6
  -1   3 -28 415.208 102.089   6
   1  -3 -28 465.934 108.910   6
  -1   3 -29 1744.55 169.329   6
   1  -3 -29 2030.95 182.904   6
  -1   3 -30 2371.95 185.949   6
   1  -3 -30 2626.85 199.242   6
  -1   3 -31 117.723 51.1500  13
   1  -3 -31 137.526 83.7155  13
   1  -3 -31 30.4632 62.6884   6
   1  -3 -32 3078.19 191.983   6
   1  -3 -32 2826.39 190.696  13
   1  -3 -33 4499.90 218.612  13
   1  -3 -33 4231.78 210.103   6
   1  -3 -34-2.97529 44.0266   6
   1  -3 -34 121.048 44.5353  13
   1   3  35 123.861 33.3516   7
   1  -3 -35 77.6708 31.8022  13
  -1  -4 -34 2228.34 126.559   6
  -1  -4 -34 2452.77 139.202  13
   1  -4  34 2034.44 110.315   7
   1  -4  33 1227.74 99.7614   7
  -1  -4 -33 1048.82 102.310   6
  -1  -4 -32 2589.05 169.248   6
  -1  -4 -31 1943.08 158.097   6
  -1  -4 -30 966.786 122.997   6
  -1  -4 -29 86.3017 67.7256   6
   1   4 -29 56.7096 51.3289  13
   1   4 -29-18.7816 77.1559   6
   1   4 -28 1040.07 122.508  13
  -1  -4 -28 898.974 129.657   6
   1   4 -28 682.782 117.179   6
   1   4 -27 2938.64 228.493   6
  -1  -4 -27 3011.91 222.504   6
   1   4 -26 721.200 121.319   6
  -1  -4 -26 664.145 121.224   6
  -1  -4 -25 4349.31 265.829   6
   1   4 -25 3902.96 266.727   6
   1   4 -24 307.725 93.9243   6
  -1  -4 -24 353.092 100.455   6
   1   4 -23 6199.58 327.817   6
  -1  -4 -23 6418.27 321.586   6
   1  -4  23 5688.00 464.129   9
  -1   4  23 6762.72 546.718   9
  -1  -4 -22 1940.57 284.518   2
   1  -4  22 1760.09 257.726   9
   1   4 -22 1913.70 174.283   6
  -1  -4 -22 2184.60 177.750   6
  -1   4  22 1855.13 286.665   9
  -1  -4 -21 6355.62 501.920   2
  -1  -4 -21 6857.59 315.587   6
   1   4 -21 6404.55 316.922   6
   1  -4  21 5780.77 452.821   9
  -1   4  21 6110.16 499.504   9
  -1   4  20 7340.05 539.964   9
   1  -4  20 7571.87 505.468   9
  -1  -4 -20 6983.51 516.627   2
   1  -4  19 41818.2 1344.00   9
  -1  -4 -19 42626.3 1427.88   2
  -1   4  19 42490.7 1424.78   9
   1  -4  18 29206.5 1051.37   9
  -1  -4 -18 30931.0 1158.05   2
  -1   4  18 30565.2 1131.97   9
  -1   4  17 9889.30 578.819   9
  -1  -4 -17 9107.00 584.400   2
  -1  -4 -16 525.428 168.825   2
  -1   4  16 508.423 134.645   9
  -1  -4 -15 7751.33 520.088   2
  -1   4  15 8497.18 497.468   9
  -1  -4 -14 276.457 135.278   2
  -1   4  14 347.998 122.418   9
  -1  -4 -13 14470.5 665.423   2
  -1   4  13 15667.7 645.558   9
  -1   4  12 9144.14 458.772   9
  -1  -4 -12 8205.51 462.815   2
  -1   4  11 6443.51 363.559   9
  -1  -4 -11 5944.59 357.367   2
  -1  -4 -10 40158.2 1071.60   2
  -1   4  10 40462.9 1082.29   9
  -1  -4  -9 302148. 5715.05   2
  -1   4   9 300803. 5745.68   9
  -1  -4  -8 462405. 8515.51   2
  -1   4   8 461486. 8553.77   9
  -1  -4  -7 201091. 3795.60   2
  -1   4   7 195488. 3827.19   9
  -1   4   6 219012. 4190.98   9
  -1  -4  -6 222866. 4169.02   2
  -1   4   5 147520. 2853.64   9
  -1   4   4 17552.3 484.694   9
  -1   4   3 170433. 3210.08   9
  -1   4   2 156448. 2946.97   9
  -1   4   1 33136.8 731.843   9
   1  -4   0 151.165 36.9734   1
   1   4   0 179.120 48.3475   9
  -1   4   0 202.461 41.5276   9
   1  -4  -1 33552.9 712.358   1
   1   4   1 33104.2 775.033   9
   1   4   2 154316. 2942.47   9
   1  -4  -2 154017. 2861.52   1
   1  -4  -2 153394. 2845.99   2
   1  -4  -3 168824. 3110.73   2
   1   4   3 168402. 3217.97   9
   1   4   4 16429.7 485.974   9
   1  -4  -4 16559.9 402.652   2
   1   4   5 137985. 2730.53   9
   1  -4  -5 140015. 2617.05   2
   1  -4  -6 229531. 4240.83   2
   1   4   6 227425. 4351.72   9
   1   4   7 195061. 3793.10   9
   1  -4  -7 196037. 3697.84   2
   1   4   8 448747. 8316.35   9
   1  -4  -8 446560. 8231.73   2
   1   4   9 302585. 5609.04   9
   1  -4  -9 284629. 5544.25   2
   1   4  10 37481.4 1027.97   9
   1  -4 -10 36234.6 997.444   2
   1  -4 -11 5581.16 338.651   2
   1   4  11 6223.93 357.553   9
   1  -4 -12 8258.87 428.079   2
   1   4  12 8441.77 441.601   9
   1   4  13 14078.3 611.268   9
   1  -4 -13 14046.7 593.750   2
   1  -4 -13 13590.7 567.331  10
   1  -4 -14 504.516 113.566  10
   1  -4 -14 286.764 114.580   2
   1   4  14 354.392 108.830   9
   1  -4 -15 7756.58 416.913  10
   1  -4 -15 7665.20 441.333   2
   1   4  15 7547.15 469.608   9
   1   4  16 605.891 148.760   9
   1  -4 -16 874.857 146.891  10
   1  -4 -16 814.250 150.990   2
   1   4  17 8985.31 552.899   9
   1  -4 -17 8895.14 501.674   2
   1   4  18 31469.0 1161.12   9
   1  -4 -18 32187.3 1080.26   2
   1   4  19 41055.0 1399.10   9
  -1  -4  20 6884.90 507.068   9
   1   4  20 8069.48 564.647   9
  -1  -4  21 6004.20 483.291   9
   1  -4 -21 5968.92 295.962   6
   1   4  21 5806.68 487.271   9
  -1   4 -21 5804.46 292.543   6
   1  -4 -22 1918.24 174.312   6
   1   4  22 1417.49 252.918   9
  -1  -4  22 1854.18 279.474   9
  -1   4 -22 1994.69 176.224   6
  -1   4 -23 6220.55 320.340   6
   1  -4 -23 5981.69 314.264   6
   1   4  23 5841.62 507.023   9
  -1  -4  23 6682.98 519.118   9
   1  -4 -24 287.129 74.3852   6
  -1   4 -24 246.809 90.3406   6
   1  -4 -25 4298.10 267.537   6
  -1   4 -25 4474.64 274.718   6
  -1   4 -26 720.683 121.184   6
   1  -4 -26 790.002 126.062   6
   1  -4 -27 2933.35 221.002   6
  -1   4 -27 2584.97 206.584   6
  -1   4 -28 753.459 115.854   6
   1  -4 -28 731.086 124.989   6
   1  -4 -29 43.2455 70.8377   6
  -1   4 -29 141.480 74.7926   6
   1  -4 -30 781.299 121.977   6
   1  -4 -31 1648.95 150.760   6
   1  -4 -31 1796.38 167.117  13
   1  -4 -32 3205.99 192.811   6
   1  -4 -32 3204.27 200.755  13
   1  -4 -33 1317.65 117.153   6
   1  -4 -33 1210.99 116.156  13
   1  -4 -34 2527.59 138.610   6
   1  -4 -34 2617.76 143.468  13
   1   4  35 7250.18 214.208   7
   1  -4 -35 6519.83 209.657  13
  -1  -5 -34 326.904 53.8699   6
  -1  -5 -34 243.982 53.1575  13
  -1  -5 -33 4838.29 220.604  13
  -1  -5 -33 4321.39 199.493   6
   1  -5  33 4254.99 178.964   7
   1  -5  32 3735.88 186.900   7
  -1  -5 -32 3872.02 204.094   6
  -1  -5 -31 3860.45 218.113   6
  -1  -5 -30 1379.82 139.974   6
  -1  -5 -29 4054.36 245.244   6
   1   5 -28 4586.92 281.333   6
  -1  -5 -28 5423.20 290.672   6
   1   5 -27 102.783 83.0136   6
  -1  -5 -27 18.4167 77.5164   6
   1   5 -26 702.708 120.533   6
  -1  -5 -26 729.475 119.683   6
   1   5 -25 379.455 92.7664   6
  -1  -5 -25 431.743 96.6745   6
   1   5 -24 6548.17 345.518   6
  -1  -5 -24 6642.18 333.210   6
   1  -5  23 265.287 134.842   9
  -1   5  23 671.153 183.859   9
  -1  -5 -23 606.128 115.195   6
   1   5 -23 483.589 108.695   6
   1  -5  22 13215.5 713.023   9
  -1   5  22 13487.5 787.065   9
  -1  -5 -22 13582.0 492.221   6
  -1  -5 -22 13320.4 748.684   2
   1   5 -22 13644.1 510.662   6
   1  -5  21 20075.9 898.572   9
  -1   5  21 22557.3 1025.80   9
   1   5 -21 21753.7 669.957   6
  -1  -5 -21 21181.7 647.677   6
  -1  -5 -21 23154.8 1003.09   2
  -1   5  20 1482.91 247.463   9
   1  -5  20 1239.80 208.475   9
  -1  -5 -20 1469.36 254.756   2
  -1  -5 -19 6505.17 508.183   2
  -1   5  19 6452.52 497.863   9
   1  -5  19 5729.65 435.196   9
  -1  -5 -18 2263.36 298.440   2
  -1   5  18 2157.65 278.234   9
  -1   5  17 17261.1 799.596   9
  -1  -5 -17 16607.8 823.606   2
  -1  -5 -16 23707.5 1001.55   2
  -1   5  16 25910.6 983.177   9
  -1   5  15 5710.24 416.019   9
  -1  -5 -15 5448.66 439.170   2
  -1  -5 -14 19509.7 832.954   2
  -1   5  14 21145.3 816.220   9
  -1   5  13 102364. 2371.49   9
  -1  -5 -13 100388. 2406.63   2
  -1   5  12 17904.4 694.146   9
  -1  -5 -12 17465.1 689.300   2
  -1   5  11 1175.30 161.838   9
  -1  -5 -11 2108.91 209.026   2
  -1   5  10 45094.0 1209.58   9
  -1  -5 -10 47008.6 1184.61   2
  -1   5   9 60144.1 1455.25   9
  -1  -5  -9 61238.4 1414.76   2
  -1   5   8 43804.3 1120.14   9
  -1  -5  -8 45754.3 1089.94   2
  -1   5   7 17845.3 576.515   9
  -1  -5  -7 18508.9 554.436   2
  -1   5   6 14799.7 493.557   9
  -1  -5  -6 15766.9 486.167   2
  -1   5   5 29944.2 762.652   9
  -1  -5  -5 29436.3 749.087   2
  -1  -5  -4 37186.5 888.054   2
  -1   5   4 38286.6 894.319   9
  -1   5   3 12876.9 403.083   9
  -1   5   2 56617.5 1204.90   9
  -1   5   1 5832.76 234.602   9
   1  -5   0 21302.3 507.256   1
   1   5   0 21080.4 582.191   9
  -1   5   0 21934.8 546.501   9
   1   5   1 6976.72 285.682   9
   1  -5  -1 7345.80 230.914   1
   1  -5  -2 53535.3 1098.17   2
   1   5   2 53170.5 1190.36   9
   1  -5  -3 14683.4 385.783   2
   1   5   3 14330.3 464.742   9
   1  -5  -4 37453.7 812.448   2
   1   5   4 37399.8 920.561   9
   1   5   5 30261.6 801.195   9
   1  -5  -5 30400.2 690.101   2
   1  -5  -6 15057.8 416.619   2
   1   5   6 14781.1 507.966   9
   1   5   7 18301.7 596.810   9
   1  -5  -7 18602.1 509.145   2
   1  -5  -8 43720.6 1026.17   2
   1   5   8 44924.1 1134.79   9
   1  -5  -9 63508.1 1451.94   2
   1   5   9 66562.6 1553.62   9
   1  -5 -10 41023.7 1076.85   2
   1   5  10 42292.4 1143.48   9
   1  -5 -11 1507.08 174.358   2
   1   5  11 1574.21 187.984   9
   1  -5 -12 17373.5 675.549   2
   1   5  12 18936.7 719.769   9
   1   5  13 102103. 2355.07   9
   1  -5 -13 97786.8 2301.04   2
   1  -5 -14 19473.2 740.028  10
   1   5  14 20344.1 804.876   9
   1  -5 -14 19641.5 761.590   2
   1  -5 -15 5118.16 370.495   2
   1   5  15 4654.68 376.989   9
   1  -5 -15 4596.66 339.018  10
   1   5  16 27004.1 1023.59   9
   1  -5 -16 27213.8 917.597  10
   1  -5 -16 27607.7 960.646   2
   1  -5 -17 17468.9 738.528   2
   1   5  17 16821.7 797.574   9
   1  -5 -17 17068.7 678.404  10
   1  -5 -18 2914.89 290.925   2
   1   5  18 2351.65 296.518   9
   1   5  19 6362.42 496.696   9
   1  -5 -19 6561.62 442.508   2
   1   5  20 1924.81 284.235   9
   1  -5 -21 21186.4 647.353   6
  -1  -5  21 20333.1 936.574   9
  -1   5 -21 21006.3 644.708   6
   1   5  21 21811.8 1003.31   9
   1   5  22 14515.1 814.429   9
   1  -5 -22 13398.8 495.087   6
  -1  -5  22 13703.1 758.391   9
  -1   5 -22 13481.4 497.955   6
  -1   5 -23 509.086 104.765   6
   1   5  23 689.551 188.835   9
  -1  -5  23 545.154 172.539   9
   1  -5 -23 678.596 115.780   6
   1  -5 -24 6349.29 331.126   6
  -1   5 -24 6346.80 331.456   6
   1  -5 -25 152.302 76.6504   6
  -1   5 -25 272.220 82.8861   6
   1  -5 -26 1056.46 144.498   6
  -1   5 -26 1025.65 136.267   6
   1  -5 -27 202.275 82.2923   6
  -1   5 -27 102.238 75.0275   6
   1  -5 -28 5202.21 293.209   6
   1  -5 -29 4742.58 273.035   6
   1  -5 -30 1239.85 139.167   6
   1  -5 -31 3866.47 237.764  13
   1  -5 -31 3868.57 224.890   6
   1  -5 -32 4017.51 223.372  13
   1  -5 -32 3935.71 211.337   6
   1  -5 -33 4351.37 201.815   6
   1  -5 -33 4031.12 201.943  13
   1  -5 -34 202.210 49.9290   6
   1  -5 -34 199.428 49.6444  13
  -1  -6 -34 2439.36 120.591   6
  -1  -6 -34 2341.81 129.091  13
  -1  -6 -33 2019.14 128.989   6
   1  -6  33 1878.43 102.579   7
  -1  -6 -33 2174.59 143.372  13
  -1  -6 -32 76.6551 53.9045   6
   1  -6  32 148.140 45.3018   7
  -1  -6 -31 457.206 85.8741   6
   1  -6  31 383.768 67.1241   7
  -1  -6 -30 178.349 76.8691   6
  -1  -6 -29 615.679 104.276   6
  -1  -6 -28 1754.67 166.071   6
  -1  -6 -27 3035.29 225.217   6
  -1  -6 -26 1337.48 156.294   6
   1   6 -26 1353.68 160.781   6
  -1  -6 -25 8128.86 376.880   6
   1   6 -25 7571.18 382.136   6
   1   6 -24 11583.6 483.039   6
  -1  -6 -24 12395.8 480.186   6
  -1  -6 -23 3239.94 228.602   6
   1   6 -23 3183.76 232.845   6
   1  -6  23 3102.63 342.270   9
   1  -6  22 35746.0 1292.14   9
  -1   6  22 38896.8 1449.04   9
   1   6 -22 38334.5 1017.11   6
  -1  -6 -22 37781.9 991.403   6
  -1  -6 -22 37882.3 1372.40   2
   1  -6  21 7001.60 501.961   9
  -1  -6 -21 6507.10 517.840   2
   1   6 -21 7434.56 357.248   6
  -1  -6 -21 7240.60 339.647   6
  -1   6  21 7349.10 570.534   9
  -1  -6 -20 7785.07 567.377   2
  -1   6  20 7896.56 583.472   9
   1  -6  20 6900.79 495.589   9
  -1  -6 -20 7675.56 343.492   6
   1   6 -20 8086.58 360.878   6
  -1  -6 -19 9243.72 621.718   2
  -1   6  19 9584.44 627.634   9
  -1  -6 -18 593.953 198.287   2
  -1   6  18 550.628 170.498   9
  -1   6  17 3860.47 371.742   9
  -1  -6 -17 3166.07 365.457   2
  -1   6  16 1166.16 212.628   9
  -1  -6 -16 1179.29 224.939   2
  -1  -6 -15 72700.0 2042.88   2
  -1   6  15 79387.5 2031.66   9
  -1  -6 -14 78162.5 2061.93   2
  -1   6  14 81610.9 2048.52   9
  -1   6  13 37474.0 1169.87   9
  -1  -6 -13 36387.8 1166.97   2
  -1  -6 -12 51615.7 1377.34   2
  -1   6  12 48986.1 1382.62   9
  -1   6  11 4481.26 333.946   9
  -1  -6 -11 4982.96 324.108   2
  -1   6  10 8261.33 427.392   9
  -1  -6 -10 8586.93 405.247   2
  -1  -6  -9 1875.56 173.876   2
  -1   6   9 1684.94 183.153   9
  -1  -6  -8 2679.38 198.292   2
  -1   6   8 2522.64 208.213   9
  -1   6   7 8987.09 393.438   9
  -1  -6  -7 8969.14 368.361   2
  -1  -6  -6 67474.6 1478.02   2
  -1   6   6 66178.5 1501.95   9
  -1   6   5 44274.4 1080.00   9
  -1  -6  -5 45942.2 1069.43   2
  -1  -6  -4 66159.5 1432.89   2
  -1   6   4 64968.1 1435.00   9
  -1   6   3 72086.0 1546.67   9
  -1  -6  -3 73161.8 1554.64   2
  -1   6   2 4632.28 229.843   9
  -1  -6  -2 4700.25 238.449   2
  -1   6   1 16177.5 480.933   9
   1   6   0 80695.4 1712.96   9
   1  -6   0 79921.0 1580.59   1
  -1   6   0 81950.4 1663.59   9
   1   6   1 17403.7 534.192   9
   1  -6  -1 16685.6 421.203   1
   1  -6  -2 4488.14 198.128   2
   1   6   2 4721.08 249.669   9
   1  -6  -3 68777.3 1400.45   2
   1   6   3 67838.7 1513.22   9
   1  -6  -4 69685.6 1434.09   2
   1   6   4 71689.7 1568.98   9
   1  -6  -5 44548.7 975.032   2
   1   6   5 44013.9 1099.20   9
   1   6   6 62841.4 1455.11   9
   1  -6  -6 62165.7 1310.11   2
   1   6   7 8535.63 395.658   9
   1  -6  -7 8621.09 315.811   2
   1   6   8 2989.13 234.910   9
   1  -6  -8 2885.79 182.691   2
   1   6   9 2447.34 221.840   9
   1  -6  -9 2332.63 174.497   2
   1   6  10 7467.24 416.298   9
   1  -6 -10 8716.48 386.800   2
   1  -6 -11 4554.73 304.381   2
   1   6  11 5253.94 353.272   9
   1   6  12 49851.7 1382.14   9
   1  -6 -12 47410.0 1302.67   2
   1  -6 -13 33476.6 1082.87   2
   1   6  13 38280.4 1175.41   9
   1  -6 -14 74101.8 1896.02   2
   1   6  14 75675.1 1964.69   9
   1   6  15 80332.4 2098.59   9
   1  -6 -15 79265.3 1991.20  10
   1  -6 -15 80485.8 2017.94   2
   1  -6 -16 936.007 163.616  10
   1   6  16 1169.46 211.913   9
   1  -6 -16 931.726 180.950   2
   1   6  17 3368.22 351.411   9
   1  -6 -17 3672.22 309.710  10
   1  -6 -17 3785.55 333.139   2
   1  -6 -18 746.215 164.972   2
   1   6  18 566.390 171.876   9
   1   6  19 10071.6 650.367   9
   1  -6 -19 10288.8 572.388   2
   1  -6 -20 7645.51 346.973   6
   1   6  20 8138.36 588.954   9
   1   6  21 8114.50 601.808   9
   1  -6 -21 7508.39 352.209   6
  -1   6 -21 7865.61 357.984   6
  -1   6 -22 36971.4 989.693   6
   1   6  22 38652.9 1453.60   9
   1  -6 -22 38769.0 998.738   6
  -1  -6  22 36803.1 1360.87   9
   1   6  23 2775.71 360.427   9
  -1  -6  23 2815.03 334.571   9
   1  -6 -23 3146.75 228.339   6
  -1   6 -23 2906.35 220.576   6
   1  -6 -24 11387.6 460.420   6
  -1   6 -24 11016.1 457.761   6
   1  -6 -25 9097.19 402.503   6
  -1   6 -25 7732.16 378.015   6
  -1   6 -26 1398.17 161.112   6
   1  -6 -26 1702.87 175.756   6
   1  -6 -27 2779.80 218.361   6
   1  -6 -28 1644.09 168.171   6
   1  -6 -29 634.346 113.113   6
   1  -6 -30 153.180 79.2483   6
   1  -6 -31 452.173 90.5160   6
   1  -6 -31 370.450 91.9578  13
   1  -6 -32 268.817 73.9616  13
   1  -6 -32 347.833 76.5965   6
   1  -6 -33 2298.10 142.416   6
   1  -6 -33 2231.82 147.441  13
   1  -6 -34 2779.22 137.230   6
   1  -6 -34 2565.98 136.513  13
  -1  -7 -34 1100.73 83.8761  13
  -1  -7 -34 1085.89 75.9476   6
  -1  -7 -33 257.164 49.1767   6
  -1  -7 -33 275.313 59.3609  13
  -1  -7 -32 1403.74 115.974   6
   1  -7  32 1185.12 86.3062   7
  -1  -7 -31 1896.28 147.551   6
   1  -7  31 1851.26 122.972   7
   1  -7  30 2489.36 156.218   7
  -1  -7 -30 2831.77 190.187   6
  -1  -7 -29 166.616 73.2236   6
  -1  -7 -28 3995.54 247.333   6
  -1  -7 -27 4044.10 258.536   6
  -1  -7 -26 2922.30 222.913   6
  -1  -7 -25 482.018 104.517   6
  -1  -7 -24 427.239 99.6672   6
   1   7 -24 452.962 106.184   6
  -1  -7 -23 6642.70 339.061   6
   1   7 -23 6425.55 347.706   6
  -1  -7 -22 8987.57 396.219   6
  -1   7  22 8462.64 635.920   9
   1  -7  22 8251.02 556.577   9
  -1  -7 -22 8944.25 608.718   2
   1   7 -22 8214.13 394.748   6
  -1   7  21 650.446 184.586   9
  -1  -7 -21 802.005 190.671   2
   1  -7  21 1076.84 210.556   9
   1   7 -21 800.416 123.736   6
  -1  -7 -21 766.707 126.577   6
   1   7 -20 10276.8 429.300   6
  -1  -7 -20 10343.8 670.941   2
  -1   7  20 11247.7 712.076   9
  -1  -7 -19 1321.20 253.598   2
  -1   7  19 1405.37 251.218   9
  -1  -7 -18 33884.4 1315.35   2
  -1   7  18 35676.7 1311.95   9
  -1  -7 -17 7840.42 578.382   2
  -1   7  17 8401.00 568.533   9
  -1   7  16 9756.34 597.887   9
  -1  -7 -16 9309.27 613.216   2
  -1  -7 -15 81202.5 2192.75   2
  -1   7  15 83795.4 2176.23   9
  -1   7  14 85651.6 2177.46   9
  -1  -7 -14 83873.6 2161.48   2
  -1   7  13 68153.2 1811.20   9
  -1  -7 -13 69288.1 1787.76   2
  -1  -7 -12 74999.0 1838.80   2
  -1   7  12 75166.2 1896.43   9
  -1   7  11 2703.83 259.885   9
  -1  -7 -11 3090.82 253.661   2
  -1   7  10 48432.5 1313.98   9
  -1  -7 -10 48511.2 1246.05   2
  -1   7   9 12492.7 536.294   9
  -1  -7  -9 12563.5 494.993   2
  -1  -7  -8 23758.9 719.010   2
  -1   7   8 23687.2 767.434   9
  -1   7   7 17566.0 617.076   9
  -1  -7  -7 18191.7 589.704   2
  -1   7   6 80677.7 1782.53   9
  -1  -7  -6 78520.2 1735.88   2
  -1  -7  -5 36673.4 935.427   2
  -1   7   5 35994.4 949.598   9
  -1  -7  -4 2841.66 197.763   2
  -1   7   4 2672.55 193.656   9
  -1   7   3 2658.84 189.363   9
  -1  -7  -3 3016.35 204.850   2
  -1   7   2 39758.3 972.363   9
  -1  -7  -2 39404.6 982.463   2
  -1   7   1 13982.1 458.936   9
  -1  -7  -1 13598.5 472.188   2
   1  -7   1 13417.8 379.309   1
  -1   7   0 411.714 77.2047   9
   1   7   0 355.064 104.046   9
   1  -7   0 436.726 59.8257   1
   1   7   1 14287.2 503.188   9
   1  -7  -1 14257.0 377.339   1
   1   7   2 40789.2 1050.95   9
   1  -7  -2 41998.0 953.179   2
   1   7   3 2218.02 190.199   9
   1  -7  -3 2311.17 149.484   2
   1  -7  -4 2755.53 160.586   2
   1   7   4 2509.71 201.329   9
   1  -7  -5 34731.5 827.134   2
   1   7   5 34939.3 956.211   9
   1   7   6 82526.2 1859.96   9
   1  -7  -6 82409.6 1700.10   2
   1  -7  -7 16994.6 505.669   2
   1   7   7 16957.5 623.432   9
   1   7   8 24923.6 814.325   9
   1  -7  -8 24892.2 680.945   2
   1  -7  -9 12410.5 447.688   2
   1   7   9 12503.2 547.968   9
   1  -7 -10 47959.3 1175.80   2
   1   7  10 45803.6 1306.35   9
   1   7  11 3373.76 293.728   9
   1  -7 -11 3276.20 253.454   2
   1  -7 -12 73595.4 1789.02   2
   1   7  12 73839.0 1889.39   9
   1   7  13 69516.2 1816.99   9
   1  -7 -13 64489.7 1703.55   2
   1  -7 -14 79256.7 2040.62   2
   1   7  14 85594.0 2153.09   9
   1  -7 -15 77677.8 2026.87   2
   1   7  15 82823.3 2151.64   9
   1  -7 -16 11141.9 586.978  10
   1  -7 -16 10012.2 562.567   2
   1   7  16 10649.6 635.210   9
   1  -7 -17 7853.31 481.811  10
   1   7  17 8217.30 569.864   9
   1  -7 -17 7771.68 491.720   2
   1  -7 -18 38225.3 1236.98   2
   1   7  18 37255.2 1367.84   9
   1   7  19 1690.18 278.647   9
   1  -7 -20 9477.58 395.039   6
  -1   7 -20 10034.7 404.398   6
   1   7  20 10028.5 671.870   9
   1  -7 -20 8298.64 359.470   4
  -1   7 -21 914.934 129.453   6
   1   7  21 1128.34 239.646   9
   1  -7 -21 993.012 133.984   6
   1  -7 -22 8753.00 391.404   6
  -1  -7  22 8196.12 585.312   9
  -1   7 -22 8616.64 393.749   6
   1   7  22 8669.13 639.027   9
  -1   7 -23 6175.54 330.359   6
   1  -7 -23 6701.21 340.841   6
   1  -7 -24 587.354 116.621   6
   1  -7 -25 403.544 106.777   6
   1  -7 -26 3060.83 230.996   6
   1  -7 -27 4186.90 265.933   6
   1  -7 -28 3452.91 234.862   6
  -1   7 -29 66.2215 40.7646  21
   1  -7 -29 184.686 93.2193   6
   1  -7 -30 2807.40 196.039   6
   1  -7 -31 2177.76 168.486  13
   1  -7 -31 1945.19 152.673   6
   1  -7 -32 1327.84 117.701   6
   1  -7 -32 1089.40 115.408  13
   1  -7 -33 345.852 59.8295   6
   1  -7 -33 270.720 59.7585  13
   1  -7 -34 1247.59 89.5531  13
   1  -7 -34 1379.31 88.9218   6
   1   7  34 1162.03 73.7859   7
  -1  -8 -34 1821.97 99.2921  13
  -1  -8 -33 995.969 91.7151  13
  -1  -8 -33 1145.91 89.0161   6
  -1  -8 -32 305.093 63.5814   6
  -1  -8 -31 5061.29 235.411   6
   1  -8  30 4553.51 203.243   7
  -1  -8 -30 5273.44 255.730   6
   1  -8  29 605.561 80.3902   7
  -1  -8 -29 661.988 114.377   6
  -1  -8 -28 131.436 71.3478   6
  -1  -8 -27 804.650 126.925   6
  -1  -8 -26 22587.7 689.081   6
   1   8 -26 20830.8 598.584  21
  -1  -8 -25 9426.72 412.170   6
   1   8 -25 8849.05 354.287  21
  -1  -8 -24 8818.32 400.900   6
   1   8 -24 8703.88 357.483  21
  -1  -8 -23 5693.22 314.965   6
  -1  -8 -22 2562.08 326.350   2
  -1  -8 -22 2894.84 220.272   6
   1  -8  22 2956.24 323.693   9
  -1   8  21 8364.69 625.191   9
  -1  -8 -21 6718.48 539.049   2
   1  -8  21 7385.13 524.202   9
  -1   8  20 12066.0 749.926   9
   1   8 -20 11948.7 472.291   6
  -1  -8 -20 12531.1 752.592   2
  -1  -8 -20 10660.4 425.247   4
  -1  -8 -19 12076.3 441.399   4
  -1  -8 -19 13264.6 778.812   2
  -1   8  19 12466.5 753.386   9
   1   8 -19 12494.2 477.109   6
  -1   8  18 3606.37 390.413   9
  -1  -8 -18 3433.15 396.490   2
  -1  -8 -17 10595.1 681.721   2
  -1   8  17 10494.9 655.961   9
  -1  -8 -16 5688.20 473.199   2
  -1   8  16 6324.26 487.815   9
  -1   8  15 92.5111 92.1306   9
  -1  -8 -15 195.093 130.330   2
  -1  -8 -14 2477.35 291.405   2
  -1   8  14 2299.29 275.327   9
  -1   8  13 11973.9 624.768   9
  -1  -8 -13 11958.6 588.278   2
  -1   8  12 8762.55 505.273   9
  -1  -8 -12 8502.33 461.464   2
  -1   8  11 3613.87 307.063   9
  -1  -8 -11 3978.45 292.432   2
  -1  -8 -10 6758.17 371.231   2
  -1   8  10 6438.40 401.665   9
  -1   8   9 15473.7 630.348   9
  -1  -8  -9 15486.9 575.360   2
  -1   8   8 21037.8 745.449   9
  -1  -8  -8 21992.9 702.631   2
  -1   8   7 9533.88 449.212   9
  -1  -8  -7 9386.31 415.194   2
  -1  -8  -6 1799.09 170.008   2
  -1   8   6 2102.69 197.165   9
  -1  -8  -5 7308.63 349.454   2
  -1   8   5 7399.44 365.100   9
  -1  -8  -4 36020.2 957.256   2
  -1   8   4 36684.4 976.133   9
  -1  -8  -3 17616.8 581.996   2
  -1   8   3 17066.8 578.421   9
  -1  -8  -2 23030.5 693.823   2
  -1   8   2 23299.3 691.495   9
  -1   8   1 1472.72 145.473   9
  -1  -8  -1 1221.60 138.912   2
   1  -8   1 1606.87 112.374   1
  -1   8   0 1168.28 130.452   9
   1  -8   0 1067.45 85.7030   1
   1   8   0 1186.08 139.481   9
   1   8   1 1497.39 161.377   9
   1  -8  -1 1713.45 142.620   2
   1  -8  -1 1732.45 106.159   1
   1  -8  -2 22218.9 621.762   2
   1   8   2 22259.2 711.626   9
   1   8   3 17365.0 612.376   9
   1  -8  -3 17950.9 533.360   2
   1   8   4 35766.1 986.732   9
   1  -8  -4 34637.7 858.734   2
   1   8   5 8272.68 408.662   9
   1  -8  -5 8735.83 335.073   2
   1  -8  -6 1518.01 131.343   2
   1   8   6 1541.09 176.876   9
   1  -8  -7 8931.95 351.385   2
   1   8   7 8964.09 448.892   9
   1  -8  -8 21455.2 633.118   2
   1   8   8 22499.6 784.141   9
   1  -8  -9 15165.3 516.974   2
   1   8   9 15398.6 646.614   9
   1  -8 -10 6616.82 333.813   2
   1   8  10 6629.47 416.107   9
   1   8  11 3455.49 312.691   9
   1  -8 -11 3413.06 257.622   2
   1   8  12 8139.51 498.344   9
   1  -8 -12 7885.02 425.192   2
   1  -8 -13 11317.2 557.813   2
   1   8  13 12249.3 638.309   9
   1   8  14 2237.03 286.954   9
   1  -8 -14 2302.86 262.873   2
   1  -8 -15 160.559 100.850   2
   1   8  15 267.060 129.317   9
   1   8  16 6100.18 485.079   9
   1  -8 -16 6310.51 449.014   2
   1  -8 -17 9908.92 573.790   2
   1   8  17 11098.5 681.823   9
   1  -8 -17 11342.9 613.527  10
   1   8  18 3720.68 401.224   9
   1  -8 -19 12347.3 441.553   4
   1   8  19 12586.3 765.069   9
  -1   8 -19 12606.2 465.887   6
   1  -8 -20 11444.5 437.223   4
   1   8  20 13370.3 798.685   9
   1   8  21 7508.01 597.004   9
   1  -8 -21 6967.76 347.380   6
   1  -8 -22 2821.72 221.386   6
   1   8  22 3080.29 386.792   9
   1  -8 -23 6055.29 326.645   6
   1  -8 -24 9059.55 408.054   6
   1  -8 -25 9734.84 424.798   6
   1  -8 -26 21133.7 674.365   6
   1  -8 -27 1044.03 140.727   6
   1  -8 -28 180.033 79.7696   6
   1  -8 -29 630.955 110.228   6
  -1   8 -29 691.143 84.1817  21
   1  -8 -30 4480.56 253.200  13
   1  -8 -30 4902.52 253.231   6
   1  -8 -31 5302.57 247.388   6
   1  -8 -31 5207.73 255.201  13
   1  -8 -32 281.505 64.5164  13
   1  -8 -32 399.531 68.4189   6
   1  -8 -33 1005.04 90.8471  13
   1  -8 -33 1021.17 88.0785   6
   1  -8 -34 1991.02 100.279   6
   1  -8 -34 1884.11 100.396  13
  -1  -9 -33 1816.20 110.735  13
  -1  -9 -33 1759.43 103.182   6
  -1  -9 -32 1906.81 130.623  13
  -1  -9 -32 1921.32 125.660   6
  -1  -9 -31 5898.85 249.999   6
  -1  -9 -30 5118.78 247.241   6
  -1  -9 -29 7389.54 321.208   6
  -1  -9 -28 6082.28 300.421   6
  -1  -9 -27 4497.76 263.314   6
   1   9 -27 3687.28 201.005  21
   1   9 -26 5381.28 259.327  21
  -1  -9 -26 5956.08 314.386   6
   1   9 -25 1568.54 142.688  21
  -1  -9 -25 1603.88 168.397   6
   1   9 -24 2663.48 187.806  21
  -1  -9 -24 2881.90 226.034   6
   1   9 -23 2863.52 200.451  21
  -1  -9 -23 2685.87 221.076   6
  -1  -9 -22 3200.30 238.029   6
  -1  -9 -21 3062.72 375.763   2
  -1   9  21 3005.79 381.799   9
  -1   9  20 4906.42 477.777   9
  -1  -9 -20 4177.85 255.562   4
  -1  -9 -20 5061.65 474.550   2
  -1   9  19 15278.5 853.550   9
  -1  -9 -19 15080.4 847.908   2
  -1  -9 -19 13920.8 491.282   4
  -1   9  18 5737.58 497.332   9
  -1  -9 -18 4822.41 476.357   2
  -1   9  17 28686.5 1166.31   9
  -1  -9 -17 26371.4 1148.01   2
  -1   9  16 452.781 161.088   9
  -1  -9 -16 672.780 180.929   2
  -1  -9 -15 843.997 216.700   2
  -1   9  15 743.412 175.211   9
  -1   9  14 3556.19 366.198   9
  -1  -9 -14 3436.87 377.107   2
  -1  -9 -13 14853.0 675.849   2
  -1   9  13 14495.8 717.372   9
  -1   9  12 3894.56 342.243   9
  -1  -9 -12 3813.03 315.004   2
  -1  -9 -11 3879.57 300.678   2
  -1   9  11 4105.92 337.048   9
  -1  -9 -10 16411.0 628.316   2
  -1   9  10 15746.7 684.275   9
  -1   9   9 36597.1 1131.47   9
  -1  -9  -9 38069.3 1060.30   2
  -1  -9  -8 17426.6 628.933   2
  -1   9   8 17309.6 680.560   9
  -1  -9  -7 18890.9 652.478   2
  -1   9   7 18762.0 694.424   9
  -1   9   6 2195.71 210.428   9
  -1  -9  -6 2233.87 198.870   2
  -1   9   5 4354.84 292.492   9
  -1  -9  -5 4393.88 276.377   2
  -1   9   4 3022.53 234.889   9
  -1  -9  -4 3228.54 238.021   2
  -1   9   3 21211.7 694.312   9
  -1  -9  -3 21968.8 697.358   2
  -1  -9  -2 26010.1 763.632   2
  -1   9   2 24596.4 747.577   9
  -1  -9  -1 38937.8 1035.59   2
  -1   9   1 40548.3 1030.37   9
   1  -9   1 37417.8 845.852   1
  -1   9   0 4302.58 275.662   9
   1  -9   0 4262.70 183.525   1
  -1  -9   0 4347.45 289.702   2
   1   9   1 40864.3 1106.64   9
   1  -9  -1 40578.1 1008.70   2
   1   9   2 23157.9 775.855   9
   1  -9  -2 24776.2 693.070   2
   1   9   3 21627.7 738.227   9
   1  -9  -3 22016.2 640.907   2
   1  -9  -4 3355.88 208.369   2
   1   9   4 3121.29 256.997   9
   1   9   5 4302.08 299.825   9
   1  -9  -5 4014.11 231.955   2
   1   9   6 2033.31 217.255   9
   1  -9  -6 2229.23 170.395   2
   1   9   7 19509.7 735.187   9
   1  -9  -7 19219.5 592.871   2
   1  -9  -8 17995.9 573.116   2
   1   9   8 17781.7 715.769   9
   1   9   9 39818.5 1207.36   9
   1  -9  -9 39048.7 1015.15   2
   1  -9 -10 15852.5 571.884   2
   1   9  10 16164.6 707.900   9
   1  -9 -11 3650.00 263.836   2
   1   9  11 3674.47 333.698   9
   1  -9 -12 3734.16 292.668   2
   1   9  12 4287.94 374.844   9
   1   9  13 13714.7 711.996   9
   1  -9 -13 14225.3 634.826   2
   1  -9 -14 3065.46 331.816   2
   1   9  14 2468.37 332.045   9
   1  -9 -15 587.981 171.531   2
   1   9  15 740.477 178.052   9
   1   9  16 232.472 123.655   9
   1  -9 -16 165.134 110.456   2
   1   9  17 28406.3 1185.99   9
   1   9  18 5071.04 478.136   9
   1  -9 -19 14072.4 436.539  12
   1   9  19 15569.9 866.540   9
   1  -9 -19 14389.4 490.469   4
   1   9  20 5277.29 505.060   9
   1  -9 -20 4581.94 263.542   4
   1   9  21 3543.61 413.944   9
   1  -9 -21 2621.89 201.830   4
   1  -9 -22 2908.26 225.746   6
   1  -9 -23 2790.08 222.660   6
   1  -9 -24 3279.19 242.535   6
   1  -9 -25 1838.32 182.266   6
   1  -9 -26 6272.06 324.764   6
   1  -9 -27 3872.82 247.589   6
   1  -9 -28 6087.25 300.689   6
  -1   9 -28 5394.70 251.377  21
   1  -9 -29 7583.38 329.732   6
  -1   9 -29 7251.13 277.433  21
  -1   9 -30 4340.39 188.212  21
   1  -9 -30 4981.44 244.314   6
   1  -9 -30 4788.57 249.655  13
   1  -9 -31 5664.23 246.185   6
   1  -9 -31 5409.54 249.834  13
   1  -9 -32 2061.08 132.408   6
   1  -9 -32 1701.51 125.385  13
   1  -9 -33 2006.67 114.245   6
   1  -9 -33 1678.49 106.128  13
  -1 -10 -33 3215.23 129.649   6
   1  10 -33 3213.58 131.311  17
  -1 -10 -33 2986.92 129.437  13
  -1 -10 -32 1102.23 89.5384   6
  -1 -10 -32 1117.68 95.8255  13
  -1 -10 -31 5886.27 233.781   6
   1  10 -31 4781.90 189.085   8
   1  10 -30 5856.65 236.437   8
  -1 -10 -30 6534.78 271.002   6
  -1 -10 -29 9492.31 361.121   6
  -1 -10 -28 1399.55 142.742   6
   1  10 -28 1449.39 114.274  21
  -1 -10 -27 1254.02 143.873   6
   1  10 -27 1107.80 110.311  21
  -1 -10 -26 3056.31 220.167   6
   1  10 -26 2729.73 181.897  21
   1  10 -25 10715.1 401.745  21
  -1 -10 -25 10652.0 441.351   6
   1  10 -24 3261.35 213.626  21
  -1 -10 -24 3574.98 251.885   6
   1  10 -23 7039.21 328.811  21
  -1 -10 -23 7425.95 370.474   6
   1  10 -22 12452.8 462.212  21
  -1 -10 -21 3026.36 223.469   4
  -1  10  20 1287.01 258.503   9
  -1 -10 -20 1085.75 141.189   4
  -1 -10 -20 683.196 199.546   2
  -1 -10 -19 2755.60 201.391   4
  -1  10  19 2490.72 348.826   9
  -1 -10 -19 2549.51 352.438   2
  -1 -10 -18 3971.10 234.236   4
  -1 -10 -18 3915.40 437.300   2
  -1  10  18 4036.04 424.724   9
  -1  10  17 154.375 112.430   9
  -1 -10 -17 457.006 168.717   2
  -1  10  16 3349.59 374.775   9
  -1 -10 -16 3148.94 359.927   2
  -1  10  15 3723.91 384.816   9
  -1 -10 -15 3585.13 367.900   2
  -1  10  14 6222.55 481.434   9
  -1 -10 -14 5868.84 443.209   2
  -1 -10 -13 54677.9 1531.18   2
  -1  10  13 52385.4 1617.06   9
  -1 -10 -12 27224.3 933.506   2
  -1  10  12 26001.3 1011.10   9
  -1  10  11 14493.6 697.893   9
  -1 -10 -11 15227.3 635.838   2
  -1 -10 -10 8007.50 431.989   2
  -1  10  10 7901.78 483.599   9
  -1 -10  -9 2157.40 217.661   2
  -1  10   9 2596.16 264.126   9
  -1  10   8 1752.58 211.655   9
  -1 -10  -8 1764.66 194.868   2
  -1  10   7 33300.5 1051.12   9
  -1 -10  -7 34812.7 1001.10   2
  -1 -10  -6 13063.9 538.967   2
  -1  10   6 13040.3 572.882   9
  -1 -10  -5 12225.6 510.954   2
  -1  10   5 11851.5 526.094   9
  -1  10   4 8531.77 429.901   9
  -1 -10  -4 8455.34 415.590   2
  -1  10   3 51206.8 1327.67   9
  -1 -10  -3 52570.5 1324.28   2
  -1  10   2 21998.9 726.927   9
   1 -10   2 21363.6 551.730   1
  -1 -10  -2 21938.0 723.868   2
  -1  10   1 10994.8 470.545   9
  -1 -10  -1 11118.3 480.508   2
   1 -10   1 10095.9 314.362   1
  -1 -10   0 14175.2 565.073   2
   1  10   1 11686.4 530.548   9
   1 -10  -1 12009.6 467.165   2
   1 -10  -2 21308.2 665.529   2
   1  10   2 22741.2 774.951   9
   1 -10  -3 50868.1 1230.58   2
   1  10   3 51703.8 1366.12   9
   1  10   4 9308.33 476.377   9
   1 -10  -4 9487.07 393.373   2
   1  10   5 11099.3 532.233   9
   1 -10  -5 11562.8 440.221   2
   1  10   6 13779.7 612.490   9
   1 -10  -6 13941.0 496.161   2
   1  10   7 32590.4 1060.77   9
   1 -10  -7 34099.8 903.541   2
   1  10   8 1649.56 218.797   9
   1 -10  -8 1652.70 160.261   2
   1 -10  -9 2519.66 201.558   2
   1  10   9 2553.40 273.141   9
   1  10  10 7535.94 485.203   9
   1 -10 -10 8283.40 393.674   2
   1  10  11 15331.8 731.235   9
   1 -10 -11 15272.5 596.288   2
   1  10  12 26977.7 1046.35   9
   1 -10 -12 27079.8 890.763   2
   1  10  13 52649.3 1618.61   9
   1 -10 -13 50277.2 1426.31   2
   1  10  14 6457.48 500.817   9
   1 -10 -14 6150.90 430.661   2
   1  10  15 3209.82 366.529   9
   1  10  16 2764.62 351.975   9
   1  10  17 337.020 140.467   9
   1 -10 -18 3799.82 224.044   4
   1 -10 -18 3953.94 203.047  12
   1  10  18 4012.01 430.376   9
   1 -10 -19 3190.19 212.591   4
   1 -10 -19 3330.96 190.111  12
   1  10  19 3141.35 397.644   9
   1  10  20 1023.79 234.824   9
   1 -10 -20 1179.66 141.473   4
   1 -10 -21 3283.65 231.019   4
   1 -10 -22 11810.5 482.558   6
   1 -10 -23 6688.43 349.849   6
   1 -10 -24 3598.22 252.648   6
   1 -10 -25 10565.8 442.093   6
   1 -10 -26 3146.82 227.618   6
  -1  10 -27 988.901 114.937  21
   1 -10 -27 803.703 122.219   6
   1 -10 -28 1220.70 141.694   6
  -1  10 -28 1109.58 111.612  21
   1 -10 -29 9228.37 367.517  13
  -1  10 -29 8981.75 314.938  21
   1 -10 -29 9823.42 367.526   6
   1 -10 -30 5765.59 265.365  13
  -1  10 -30 5668.37 216.110  21
   1 -10 -30 6430.66 272.359   6
   1 -10 -31 5920.01 248.517  13
   1 -10 -31 6116.16 247.621   6
   1 -10 -32 942.740 86.2948   6
   1 -10 -32 934.629 86.4580  13
   1 -10 -33 3215.34 134.064  13
   1 -10 -33 3509.30 140.743   6
   1  11 -32 6171.21 212.785  17
  -1 -11 -32 6098.77 211.233  13
  -1 -11 -31 4629.91 192.038   6
  -1 -11 -31 4006.26 184.243  13
  -1 -11 -30 422.097 77.4382   6
   1  11 -30 467.963 63.8841   8
   1  11 -29 1954.12 133.101   8
  -1 -11 -29 2216.09 160.215   6
  -1 -11 -28 4658.85 247.829   6
   1  11 -28 4384.14 220.927   8
   1  11 -28 4369.98 203.059  21
   1  11 -27 699.804 89.8376  21
  -1 -11 -27 684.364 113.739   6
   1  11 -26 1491.44 134.338  21
  -1 -11 -26 1394.44 156.603   6
   1  11 -25 432.786 82.7324  21
  -1 -11 -25 365.095 101.572   6
  -1 -11 -24 2778.62 222.878   6
   1  11 -24 2971.90 201.893  21
   1  11 -23 4100.89 251.016  21
  -1 -11 -23 3950.86 267.780   6
   1  11 -22 18940.3 608.498  21
  -1 -11 -21 6524.91 335.482   4
   1  11 -21 7111.08 337.586  21
   1  11 -20 2047.81 175.937  21
  -1 -11 -20 1794.54 174.493   4
  -1 -11 -19 11835.7 447.869   4
  -1  11  19 11718.3 766.739   9
  -1 -11 -19 10173.2 706.757   2
  -1  11  18 1890.16 305.403   9
  -1 -11 -18 2213.43 176.654   4
  -1 -11 -18 1795.90 306.778   2
  -1 -11 -17 4395.19 444.096   2
  -1 -11 -17 4516.49 243.556   4
  -1  11  17 4430.54 450.042   9
  -1 -11 -16 2739.83 343.061   2
  -1  11  16 2778.26 347.273   9
  -1 -11 -15 493.394 166.551   2
  -1  11  15 804.769 207.145   9
  -1  11  14 3181.89 355.181   9
  -1 -11 -14 3361.69 334.705   2
  -1  11  13 2944.45 332.339   9
  -1 -11 -13 2681.86 285.375   2
  -1  11  12 10508.1 617.006   9
  -1 -11 -12 10315.4 543.771   2
  -1  11  11 1945.31 250.917   9
  -1 -11 -11 1754.17 208.411   2
  -1 -11 -10 19084.0 725.966   2
  -1  11  10 18000.6 794.092   9
  -1  11   9 20808.8 846.389   9
  -1 -11  -9 22290.4 784.521   2
  -1 -11  -8 1602.62 194.793   2
  -1  11   8 2329.49 254.607   9
  -1  11   7 34864.7 1116.37   9
  -1 -11  -7 36042.6 1056.12   2
  -1  11   6 25805.4 889.111   9
  -1 -11  -6 24652.4 828.101   2
  -1  11   5 18337.1 714.650   9
  -1 -11  -5 18745.4 683.472   2
  -1 -11  -4 1142.02 173.587   2
  -1  11   4 793.362 142.487   9
  -1 -11  -3 60794.1 1526.80   2
  -1  11   3 60894.9 1545.09   9
  -1  11   2 23400.5 791.869   9
  -1 -11  -2 22533.7 778.969   2
  -1  11   1 28844.9 897.293   9
  -1 -11  -1 28283.8 895.887   2
   1 -11   0 2269.66 214.560   2
  -1 -11   0 2293.71 254.189   2
   1 -11  -1 27708.0 813.431   2
  -1 -11   1 26232.6 871.688   2
   1 -11  -2 23543.1 736.836   2
   1  11   2 24879.9 856.590   9
   1  11   3 61981.3 1595.63   9
   1 -11  -3 59944.0 1438.26   2
   1 -11  -4 853.809 126.804   2
   1  11   4 935.495 161.963   9
   1 -11  -5 18885.1 622.012   2
   1  11   5 18328.2 744.256   9
   1  11   6 24774.2 901.889   9
   1 -11  -6 24735.5 749.045   2
   1  11   7 36735.5 1177.18   9
   1 -11  -7 36777.7 990.146   2
   1  11   8 1916.80 239.836   9
   1 -11  -8 1723.72 169.972   2
   1 -11  -9 21745.0 706.887   2
   1  11   9 21238.7 875.814   9
   1 -11 -10 20648.2 700.950   2
   1  11  10 19897.8 862.252   9
   1  11  11 1776.40 255.222   9
   1 -11 -11 1818.22 195.184   2
   1 -11 -12 10087.4 502.335   2
   1  11  12 10784.6 637.282   9
   1  11  13 2757.82 331.444   9
   1 -11 -13 2996.27 279.563   2
   1  11  14 2728.91 338.756   9
   1  11  15 430.400 170.162   9
   1  11  16 3163.67 372.822   9
   1 -11 -17 4891.51 251.098   4
   1  11  17 4407.02 453.020   9
   1 -11 -17 4507.74 220.698  12
   1 -11 -18 1979.01 146.556  12
   1  11  18 2074.64 329.284   9
   1 -11 -18 2056.91 167.988   4
   1  11  19 12432.5 797.098   9
   1 -11 -19 11239.6 390.253  12
   1 -11 -19 11594.8 439.733   4
   1 -11 -20 1902.82 174.273   4
   1 -11 -21 6843.39 339.931   4
   1 -11 -22 17827.6 616.690   6
   1 -11 -22 17043.9 588.512   4
   1 -11 -23 4063.02 270.299   6
   1 -11 -24 2951.29 228.681   6
   1 -11 -25 413.704 109.770   6
   1 -11 -26 1452.41 163.774   6
  -1  11 -26 1762.74 155.353  21
   1 -11 -27 704.966 110.684   6
  -1  11 -27 719.013 98.5322  21
   1 -11 -28 4718.63 254.610  13
  -1  11 -28 4760.15 229.168  21
   1 -11 -28 5180.41 262.144   6
   1 -11 -29 2314.36 165.929   6
  -1  11 -29 2098.58 136.054  21
   1 -11 -29 2102.92 162.923  13
   1 -11 -30 506.555 81.3577  13
  -1  11 -30 528.607 62.7973  21
   1 -11 -30 677.279 89.7161   6
   1 -11 -31 4178.77 190.535  13
   1 -11 -31 4703.71 199.733   6
   1 -11 -32 6067.88 205.041  13
  -1  11 -32 5367.92 177.282  17
   1  12 -32 1678.79 88.7522  17
  -1 -12 -32 1868.77 94.2742   6
   1  12 -31 415.847 57.9523  17
  -1 -12 -31 285.269 49.6717  13
  -1 -12 -31 489.281 62.0292   6
  -1 -12 -30 2088.58 133.524   6
  -1 -12 -30 1827.10 125.338  13
   1  12 -29 1874.80 110.133  21
  -1 -12 -29 2052.23 146.554   6
   1  12 -29 1841.98 118.046   8
   1  12 -28 3061.16 163.433  21
   1  12 -28 2969.19 167.226   8
   1  12 -27 868.249 99.3305   8
  -1 -12 -27 912.482 119.324   6
   1  12 -27 790.933 93.7428  21
  -1 -12 -26 5971.87 298.640   6
   1  12 -26 5342.01 260.431   8
   1  12 -26 5074.64 249.986  21
   1  12 -25 4531.49 246.922  21
  -1 -12 -25 5237.50 290.111   6
   1  12 -24 16799.1 548.626  21
  -1 -12 -24 17361.5 592.282   6
  -1 -12 -23 252.238 105.280   6
   1  12 -23 35.7799 63.7941  21
   1  12 -22 2171.84 185.445  21
  -1 -12 -21 1125.44 144.860   4
   1  12 -21 1292.23 144.991  21
   1  12 -20 642.223 110.163  21
  -1 -12 -20 516.905 104.887   4
  -1 -12 -19 15.7032 65.0718   4
   1  12 -19 197.167 77.4958  21
  -1  12  18 7460.05 604.044   9
   1  12 -18 8478.86 374.105  21
  -1 -12 -18 8202.24 355.857   4
  -1 -12 -17 4495.90 246.783   4
  -1 -12 -17 3779.45 416.249   2
  -1  12  17 3817.51 425.869   9
  -1 -12 -16 5159.07 234.219  12
  -1  12  16 3920.59 425.682   9
  -1 -12 -16 4770.46 445.777   2
  -1 -12 -16 4652.47 245.075   4
  -1  12  15 2704.02 341.998   9
  -1 -12 -15 2679.77 315.013   2
  -1  12  14 6585.63 524.965   9
  -1 -12 -14 6440.31 471.448   2
  -1  12  13 15208.1 798.844   9
  -1 -12 -13 15043.4 714.136   2
  -1 -12 -12 13244.8 632.853   2
  -1  12  12 11596.1 670.609   9
  -1  12  11 1052.79 195.373   9
  -1 -12 -11 1241.02 186.155   2
  -1  12  10 2234.85 277.504   9
  -1 -12 -10 2422.69 250.174   2
  -1  12   9 10893.7 598.218   9
  -1 -12  -9 10932.8 535.900   2
  -1 -12  -8 20337.1 762.624   2
  -1  12   8 20805.0 841.536   9
  -1  12   7 2754.85 279.418   9
  -1 -12  -7 2803.60 255.592   2
  -1  12   6 7766.73 465.272   9
  -1 -12  -6 7335.28 419.758   2
  -1  12   5 4021.79 326.494   9
  -1 -12  -5 4100.99 308.320   2
  -1  12   4 80645.3 1960.89   9
  -1 -12  -4 78523.3 1905.74   2
  -1 -12  -3 14645.4 614.097   2
  -1  12   3 14843.4 633.073   9
  -1 -12  -2 32920.8 1018.80   2
  -1  12   2 33085.1 1030.06   9
  -1 -12  -1 34349.6 1048.22   2
   1 -12   0 9031.89 434.712   2
  -1 -12   0 9049.14 477.402   2
  -1 -12   1 33641.6 1039.11   2
   1 -12  -1 32701.2 957.308   2
   1  12   2 34326.7 1100.72   9
   1 -12  -2 33657.5 968.190   2
   1  12   3 14908.3 664.015   9
   1 -12  -3 14297.4 552.957   2
   1 -12  -4 78954.4 1806.36   2
   1  12   4 79614.3 2000.90   9
   1  12   5 3800.00 331.663   9
   1 -12  -5 4160.86 273.968   2
   1  12   6 7498.39 473.456   9
   1 -12  -6 7582.37 378.586   2
   1 -12  -7 2685.73 218.072   2
   1  12   7 2710.32 288.360   9
   1  12   8 20362.5 873.340   9
   1 -12  -8 22401.6 722.945   2
   1  12   9 10706.8 614.494   9
   1 -12  -9 10826.3 474.021   2
   1  12  10 2880.72 319.585   9
   1 -12 -10 2220.60 208.090   2
   1 -12 -11 1002.68 149.404   2
   1  12  11 829.574 183.292   9
   1  12  12 12453.0 716.448   9
   1  12  13 13482.7 763.463   9
   1  12  14 6648.05 534.915   9
   1  12  15 3458.46 395.680   9
   1 -12 -16 5294.39 261.304   4
   1  12  16 4917.04 479.402   9
   1 -12 -16 5213.19 255.051  14
   1 -12 -16 5262.65 240.257  12
   1 -12 -17 4328.91 221.239  12
   1  12  17 4738.50 482.771   9
   1 -12 -17 4484.76 246.911   4
   1 -12 -18 7791.19 312.793  12
   1 -12 -18 8256.73 352.704   4
   1  12  18 8018.47 637.045   9
   1 -12 -19 30.6354 58.8518   4
   1 -12 -19-21.6470 57.4504  12
   1 -12 -20 516.038 110.141  16
   1 -12 -20 503.018 105.499   4
   1 -12 -21 1316.92 153.478   4
   1 -12 -22 1898.32 178.216   4
   1 -12 -23 275.531 100.582   6
   1 -12 -24 16816.5 581.898   6
   1 -12 -25 4814.81 282.901   6
  -1  12 -25 4755.24 262.568  21
   1 -12 -26 6304.09 308.372   6
  -1  12 -26 5470.07 271.884  21
  -1  12 -27 873.113 104.518  21
   1 -12 -27 1117.02 131.254   6
   1 -12 -27 1011.12 122.368  13
   1 -12 -28 3075.68 192.212  13
   1 -12 -28 3147.56 198.944   6
  -1  12 -28 3090.08 175.711  21
   1 -12 -29 2011.84 145.848  13
  -1  12 -29 2033.25 130.033  21
   1 -12 -29 2217.42 154.859   6
   1 -12 -30 1754.38 122.264  13
   1 -12 -30 1824.04 129.719   6
  -1  12 -30 1610.43 99.7863  21
   1 -12 -31 356.795 52.4811  13
  -1  12 -31 208.404 36.9739  17
   1 -12 -31 294.874 55.1507   6
   1 -12 -32 1689.51 92.4726   6
  -1 -13 -31 2549.43 119.492   6
   1  13 -31 2316.71 112.506  17
   1  13 -30 2268.88 130.570  17
  -1 -13 -30 2258.37 123.483  13
  -1 -13 -29 4045.28 189.050  13
   1  13 -29 3904.72 159.318  21
   1  13 -29 4204.48 200.852  17
  -1 -13 -29 4524.31 206.020   6
  -1 -13 -28 5932.55 259.235   6
   1  13 -28 5414.93 212.545   8
   1  13 -28 5401.74 217.942  21
   1  13 -27 4691.55 218.358  21
   1  13 -27 4722.71 215.916   8
  -1 -13 -27 5224.85 257.273   6
   1  13 -26 1408.83 127.749   8
   1  13 -26 1460.39 129.506  21
  -1 -13 -26 1538.97 154.117   6
  -1 -13 -25 155.464 88.0712   6
   1  13 -25 30.8809 52.0192  21
   1  13 -25-4.43224 47.7959   8
   1  13 -24 912.028 111.564   8
   1  13 -24 736.305 108.206  21
  -1 -13 -24 1031.47 144.031   6
   1  13 -23 820.364 112.874   8
  -1 -13 -23 675.201 141.190   6
   1  13 -23 748.451 113.409  21
   1  13 -22 2520.01 191.409   8
   1  13 -22 2639.65 202.144  21
   1  13 -21 5211.60 288.699  21
  -1 -13 -21 4524.86 277.785   4
   1  13 -20 10876.3 443.887  21
  -1 -13 -20 10721.4 438.272   4
   1  13 -19 1118.71 139.476  21
  -1 -13 -19 875.773 123.709   4
  -1 -13 -18 1024.38 130.648   4
   1  13 -18 1098.26 136.591  21
  -1 -13 -17 1090.26 125.539   4
   1  13 -17 1124.99 139.161  21
  -1  13  17 1355.37 265.534   9
   1  13 -16 5545.83 297.425  21
  -1 -13 -16 6018.43 283.847   4
  -1 -13 -16 5297.14 478.441   2
  -1 -13 -16 5713.02 255.237  12
  -1  13  16 5255.35 496.593   9
  -1 -13 -15 8348.50 334.194   4
  -1 -13 -15 7355.03 535.718   2
  -1 -13 -15 8150.04 309.428  12
  -1  13  15 7959.57 603.802   9
   1  13 -15 7958.51 361.849  21
  -1  13  14 1058.88 216.963   9
  -1 -13 -14 1507.60 130.046   4
  -1 -13 -14 1303.31 113.983  12
  -1 -13 -14 1221.18 212.208   2
   1  13 -14 1166.36 133.107  21
  -1 -13 -13 2119.55 261.037   2
  -1  13  13 1902.23 284.919   9
  -1 -13 -12 1846.17 234.095   2
  -1  13  12 2097.45 289.990   9
  -1  13  11 7088.51 510.937   9
  -1 -13 -11 6846.58 446.459   2
  -1 -13 -10 17209.0 718.721   2
  -1  13  10 16075.8 787.702   9
  -1 -13  -9 4328.36 338.082   2
  -1  13   9 4642.83 394.390   9
  -1  13   8 51596.8 1539.59   9
  -1 -13  -8 50873.5 1424.02   2
  -1  13   7 10478.8 578.075   9
  -1 -13  -7 10033.6 519.800   2
  -1 -13  -6 11440.1 551.431   2
  -1  13   6 10867.8 581.960   9
  -1  13   5 9921.96 540.402   9
  -1 -13  -5 9455.42 495.421   2
  -1  13   4 30092.6 1016.29   9
  -1 -13  -4 28936.1 966.053   2
  -1 -13  -3 24908.4 875.756   2
  -1  13   3 25189.3 903.628   9
  -1 -13  -2 18085.2 721.828   2
  -1 -13  -1 2205.72 234.565   2
   1 -13   1 1760.47 201.465   2
  -1 -13   0 62.0758 64.6349   2
   1 -13   0 77.9211 62.7298   2
   1 -13  -1 2503.88 224.385   2
  -1 -13   1 1971.53 229.244   2
   1 -13  -2 17689.7 657.833   2
  -1 -13   2 18187.6 742.290   2
   1  13   3 25524.3 955.857   9
   1 -13  -3 25758.2 826.540   2
   1  13   4 28317.1 1031.25   9
   1 -13  -4 29293.3 891.673   2
   1 -13  -5 9859.58 458.062   2
   1  13   5 9750.79 560.029   9
   1 -13  -6 12031.0 513.675   2
   1  13   6 12160.1 644.729   9
   1 -13  -7 9495.19 447.415   2
   1  13   7 9166.00 560.454   9
   1  13   8 50896.5 1576.98   9
   1 -13  -8 52310.3 1336.30   2
   1 -13  -9 4885.66 316.117   2
   1  13   9 4251.11 391.083   9
   1  13  10 17199.0 841.561   9
   1  13  11 6460.19 506.249   9
   1  13  12 1922.94 286.396   9
   1  13  13 1651.42 273.331   9
   1  13  14 1578.78 266.779   9
   1 -13 -14 1166.87 116.495  14
   1 -13 -14 1293.03 123.672   4
   1 -13 -14 1240.90 110.255  12
   1  13  15 7921.59 618.554   9
   1 -13 -15 8314.86 315.631  12
   1 -13 -15 8069.84 326.357  14
   1 -13 -15 8699.10 341.284   4
   1 -13 -16 5936.12 277.140  14
   1 -13 -16 5609.93 275.003   4
   1  13  16 5810.06 538.351   9
   1 -13 -16 5675.23 256.265  12
   1 -13 -17 925.342 117.431   4
   1  13  17 1227.60 254.479   9
   1 -13 -17 1152.91 116.155  12
   1 -13 -18 867.014 118.604   4
   1 -13 -18 871.521 103.125  12
   1 -13 -19 1102.00 115.958  12
   1 -13 -19 1063.82 128.923   4
   1 -13 -20 10148.6 433.862  16
   1 -13 -20 10573.6 430.543   4
   1 -13 -21 4677.07 279.077   4
   1 -13 -21 4853.04 279.317  16
   1 -13 -22 2107.92 189.542   4
   1 -13 -23 905.313 136.363   6
  -1  13 -24 924.832 126.999  21
   1 -13 -24 897.988 135.385   6
   1 -13 -25 69.2736 81.5875   6
  -1  13 -25-8.11416 67.0139  21
   1 -13 -26 1197.46 126.474  13
   1 -13 -26 1322.72 143.862   6
  -1  13 -26 1202.89 127.609  21
   1 -13 -27 5363.21 261.014   6
  -1  13 -27 4870.55 234.749  21
   1 -13 -27 4807.29 239.604  13
   1 -13 -28 6062.78 265.000   6
   1 -13 -28 5487.99 241.486  13
  -1  13 -28 5638.75 237.009  21
  -1  13 -29 4453.50 187.731  21
  -1  13 -29 4471.13 190.273  17
   1 -13 -29 4250.71 193.027  13
   1 -13 -29 4884.49 217.497   6
  -1  13 -30 1868.56 100.680  21
   1 -13 -30 1779.28 107.134  13
  -1  13 -30 1877.14 101.799  17
   1 -13 -31 2409.06 118.902   6
  -1 -14 -30 404.717 54.9161   6
   1  14 -30 298.364 44.7703  17
   1  14 -29 1926.80 122.082  17
  -1 -14 -29 1656.35 102.225  13
   1  14 -29 1717.01 93.7759  21
   1  14 -28 355.266 67.0087  17
  -1 -14 -28 231.810 52.2686  13
  -1 -14 -28 317.444 68.5663   6
   1  14 -28 223.764 49.6100  21
   1  14 -27 14468.8 427.266  21
   1  14 -27 14737.5 464.375  17
   1  14 -27 14133.0 398.782   8
   1  14 -26 4978.49 236.468  21
   1  14 -26 4906.78 218.960   8
   1  14 -25 931.999 112.534  21
   1  14 -25 1105.51 109.719   8
  -1 -14 -25 1047.01 131.720   6
   1  14 -24 7775.58 334.829  21
  -1 -14 -24 8282.64 369.884   6
   1  14 -24 7714.20 317.329   8
   1  14 -23 7008.90 327.225  21
  -1 -14 -23 7081.91 350.055   6
   1  14 -23 6674.76 303.939   8
   1  14 -22 2179.18 174.784   8
   1  14 -22 2026.77 178.640  21
  -1 -14 -21 104.966 87.3169   4
   1  14 -21 158.881 73.5903   8
   1  14 -21 4.80684 60.8487  21
   1  14 -20 96.7072 74.0943  21
   1  14 -20 124.944 51.4719   8
  -1 -14 -20 128.357 73.4035   4
  -1 -14 -19 81.6239 68.5779   4
   1  14 -19 297.565 79.1351   8
   1  14 -19 202.957 82.8395  21
   1  14 -18 80.6026 53.9297   8
  -1 -14 -18 197.688 72.2985   4
   1  14 -18 251.579 87.1405  21
   1  14 -17 2399.54 201.116  21
  -1 -14 -17 2504.79 191.812   4
   1  14 -16 151.581 68.7587  21
   1  14 -16 110.936 52.7413   8
  -1 -14 -16 200.764 64.3181  12
  -1 -14 -16 201.448 69.0090   4
  -1 -14 -15 3991.34 208.627  12
  -1  14  15 4677.68 464.349   9
   1  14 -15 3830.14 248.053  21
  -1 -14 -15 3773.38 222.732   4
  -1 -14 -15 4038.88 400.399   2
   1  14 -15 3602.42 226.455   8
  -1 -14 -14 7451.71 292.084  12
  -1 -14 -14 7302.84 295.290  14
   1  14 -14 6872.44 334.755  21
  -1 -14 -14 6827.13 494.119   2
  -1 -14 -14 7360.68 310.463   4
  -1  14  14 7611.47 580.847   9
   1  14 -14 6744.73 311.324   8
  -1  14  13 328.524 139.065   9
  -1 -14 -13 240.528 55.2394  12
  -1 -14 -13 337.519 71.1486   4
   1  14 -13 338.690 84.1192  21
  -1 -14 -13 333.218 125.424   2
  -1 -14 -13 342.451 64.2189  14
  -1 -14 -12 6504.46 451.676   2
  -1  14  12 6499.62 518.438   9
  -1 -14 -11 16171.0 726.705   2
  -1  14  11 15195.9 801.471   9
  -1 -14 -10 3013.99 291.680   2
  -1  14  10 2717.94 324.739   9
  -1  14   9 1923.39 264.719   9
  -1 -14  -9 1923.30 231.237   2
  -1  14   8 6111.15 459.535   9
  -1 -14  -8 5759.09 393.739   2
  -1  14   7 3432.26 336.776   9
  -1 -14  -7 3298.83 297.776   2
  -1 -14  -6 11748.5 578.241   2
  -1  14   6 11944.2 630.650   9
  -1 -14  -5 9391.57 509.996   2
  -1  14   5 9921.59 560.369   9
  -1  14   4 19925.0 818.758   9
  -1 -14  -4 19296.4 771.764   2
  -1 -14  -3 8528.34 486.347   2
  -1 -14  -2 12410.3 598.809   2
   1 -14   2 12533.3 581.435   2
   1 -14   1 19580.0 744.844   2
  -1 -14  -1 19446.8 785.648   2
   1 -14   0 446.487 130.658   2
  -1 -14   0 884.211 165.847   2
   1 -14  -1 20293.5 739.939   2
  -1 -14   1 19328.2 795.030   2
  -1 -14   2 13155.7 648.213   2
   1 -14  -2 14511.9 596.799   2
  -1 -14   3 6946.51 460.581   2
   1 -14  -3 7249.50 401.826   2
   1 -14  -4 19731.2 713.791   2
   1  14   4 20212.4 863.553   9
   1  14   5 9670.82 580.797   9
   1 -14  -5 9470.03 463.620   2
   1  14   6 12041.4 664.572   9
   1 -14  -6 12300.6 533.934   2
   1  14   7 3159.36 337.332   9
   1 -14  -7 3345.64 262.518   2
   1  14   8 5932.77 471.647   9
   1  14   9 2120.66 287.729   9
   1  14  10 2638.41 323.425   9
   1  14  11 15987.5 846.368   9
   1  14  12 5781.27 503.638   9
   1 -14 -13 298.892 68.2692   4
   1 -14 -13 364.963 71.7395  12
   1  14  13 251.727 143.504   9
   1 -14 -13 485.370 84.4045  14
   1 -14 -14 9264.35 335.699  12
   1  14  14 9466.41 667.730   9
   1 -14 -14 9031.90 348.449  14
   1 -14 -14 8931.82 353.582   4
   1  14  15 4088.76 444.758   9
   1 -14 -15 3586.47 217.399   4
   1 -14 -15 3662.97 201.705  12
   1 -14 -15 3606.30 211.854  14
   1 -14 -16 54.5677 45.8743  12
   1 -14 -16 61.8422 54.2627  14
   1 -14 -16 56.4647 57.6835   4
   1 -14 -17 2008.97 168.028   4
   1 -14 -17 2083.22 157.707  12
   1 -14 -18 121.487 63.4528  12
   1 -14 -18 75.0458 65.6905   4
   1 -14 -19 133.330 72.1508   4
   1 -14 -19 157.720 65.8867  12
   1 -14 -20 178.144 80.8558   4
   1 -14 -20 135.681 76.8884  16
   1 -14 -21-41.1338 79.5919   4
   1 -14 -21 4.34140 63.7859  16
   1 -14 -22 2176.77 197.186   4
  -1  14 -22 2624.41 204.962  21
   1 -14 -22 2251.50 178.614  16
   1 -14 -23 6000.18 324.398   6
  -1  14 -23 6367.17 316.116  21
   1 -14 -24 8568.36 375.942   6
  -1  14 -24 8495.99 359.806  21
   1 -14 -25 1299.89 143.607   6
   1 -14 -25 1167.06 119.093  13
  -1  14 -25 1168.23 125.622  21
  -1  14 -26 4754.41 238.900  21
   1 -14 -26 4974.51 254.806   6
   1 -14 -26 4563.92 225.889  13
  -1  14 -27 15042.3 448.155  21
  -1  14 -27 14447.9 432.411  17
   1 -14 -27 14215.0 429.459  13
  -1  14 -28 268.854 57.6261  21
   1 -14 -28 269.286 54.3678  13
   1 -14 -28 401.450 75.0165   6
  -1  14 -28 292.174 55.5227  17
  -1  14 -29 1728.45 106.091  21
   1 -14 -29 1537.05 95.2897  13
  -1  14 -29 1765.66 99.9648  17
  -1  14 -30 442.840 44.8871  21
   1 -14 -30 486.727 58.1632   6
  -1 -15 -30 433.647 47.2697   6
  -1 -15 -29 2888.71 139.158   6
   1  15 -29 2783.91 131.525  17
   1  15 -28 247.697 45.6465  21
   1  15 -28 272.059 53.7749  17
  -1 -15 -28 295.598 59.7674   6
   1  15 -27 1392.90 117.703  17
   1  15 -27 1454.74 109.553  21
  -1 -15 -27 1236.04 95.2873  13
  -1 -15 -27 1389.09 121.478   6
   1  15 -26 460.851 74.0366  21
  -1 -15 -26 498.591 89.7413   6
   1  15 -26 613.889 93.3787  17
  -1 -15 -25 2430.80 180.340   6
   1  15 -25 2194.18 169.164  17
   1  15 -25 2282.10 161.432  21
   1  15 -24 971.236 125.909  17
   1  15 -24 919.910 99.1150   8
  -1 -15 -24 977.280 129.046   6
   1  15 -24 899.424 110.780  21
   1  15 -23 2030.11 170.348  21
   1  15 -23 2020.91 150.449   8
  -1 -15 -23 1936.21 183.285   6
   1  15 -22 13028.9 443.169   8
   1  15 -22 12809.9 474.359  21
   1  15 -21 15404.6 508.764   8
   1  15 -21 15991.5 550.941  21
  -1 -15 -21 15403.4 542.271   4
   1  15 -20 13128.1 471.546   8
  -1 -15 -20 13802.6 505.211   4
   1  15 -20 14113.9 516.781  21
  -1 -15 -19 4344.69 262.093   4
   1  15 -19 4126.07 244.376   8
   1  15 -19 4581.33 278.459  21
   1  15 -18 2080.83 172.634   8
   1  15 -18 2287.34 197.166  21
  -1 -15 -18 2264.80 184.962   4
  -1 -15 -17 2322.20 181.510   4
   1  15 -17 2204.21 191.677  21
   1  15 -17 2100.19 173.747   8
   1  15 -16 1340.99 152.712  21
  -1 -15 -16 1889.58 149.223  12
  -1 -15 -16 1691.56 155.396   4
   1  15 -16 1415.63 143.069   8
  -1 -15 -15 2822.21 177.481  12
   1  15 -15 2492.98 204.698  21
  -1  15  15 2773.94 358.876   9
  -1 -15 -15 2895.31 196.599   4
   1  15 -15 2788.44 194.088   8
   1  15 -14 12262.4 447.652   8
  -1 -15 -14 13456.4 454.664   4
  -1 -15 -14 12757.7 699.447   2
  -1  15  14 13333.5 794.449   9
  -1 -15 -14 12883.2 427.946  14
   1  15 -14 13111.0 494.896  21
  -1 -15 -14 12886.3 421.135  12
   1  15 -13 9572.50 404.045  21
  -1 -15 -13 9606.15 348.560  14
  -1  15  13 9250.89 644.955   9
  -1 -15 -13 8769.15 557.763   2
  -1 -15 -13 9674.99 366.301   4
   1  15 -13 8430.30 355.036   8
   1  15 -13 10232.3 416.548  17
  -1 -15 -13 9525.41 339.837  12
  -1 -15 -12 594.186 87.4134  14
   1  15 -12 615.832 107.213  17
  -1 -15 -12 636.248 104.487   4
  -1 -15 -12 418.071 116.790   2
  -1  15  12 389.318 147.829   9
   1  15 -12 579.706 103.599  21
  -1 -15 -12 745.241 93.2638  12
  -1 -15 -11 1665.90 139.850   4
  -1 -15 -11 1417.71 217.441   2
  -1 -15 -11 1533.46 120.345  12
   1  15 -11 1609.73 153.888  21
   1  15 -11 1448.08 141.642  17
  -1  15  11 1519.31 245.733   9
  -1  15  10 4150.12 403.700   9
  -1 -15 -10 3894.29 342.160   2
  -1  15   9 22991.6 990.876   9
  -1 -15  -9 22132.6 864.983   2
  -1 -15  -8 26054.0 951.972   2
  -1  15   8 26081.9 1049.47   9
  -1  15   7 8377.48 546.167   9
  -1 -15  -7 7897.94 481.685   2
  -1  15   6 1960.24 257.464   9
  -1 -15  -6 1945.92 238.687   2
  -1  15   5 3592.90 343.185   9
  -1 -15  -5 3001.95 294.579   2
  -1 -15  -4 7143.63 450.874   2
  -1 -15  -3 18195.8 765.630   2
   1 -15   3 18575.1 766.570   2
   1 -15   2 609.329 134.437   2
  -1 -15  -2 822.112 158.166   2
  -1 -15  -1 13562.1 648.239   2
   1 -15   1 12492.6 593.804   2
   1 -15   0 199.384 89.5909   2
  -1 -15   0 189.652 88.4782   2
  -1 -15   1 12609.2 644.862   2
   1 -15  -1 13756.9 607.348   2
  -1 -15   2 551.350 144.611   2
   1 -15  -2 654.002 126.791   2
   1 -15  -3 18617.4 713.408   2
  -1 -15   3 19046.2 827.050   2
  -1 -15   4 7163.67 492.140   2
   1 -15  -4 6720.71 396.459   2
   1 -15  -5 2623.42 238.863   2
   1  15   5 2853.19 325.634   9
   1  15   6 2708.21 322.968   9
   1  15   7 7983.04 559.640   9
   1  15   8 27619.7 1123.75   9
   1  15   9 22129.2 1006.18   9
   1  15  10 3888.50 408.006   9
   1  15  11 1090.42 221.259   9
   1 -15 -11 1473.17 134.172   4
   1 -15 -11 1345.94 125.926  14
   1 -15 -11 1259.20 110.798  12
   1  15  12 670.227 183.758   9
   1 -15 -12 682.271 102.254  14
   1 -15 -12 720.375 106.043   4
   1 -15 -12 588.401 85.1987  12
   1  15  13 9051.76 658.211   9
   1 -15 -13 9437.93 339.761  12
   1 -15 -13 9261.14 360.184   4
  -1  15 -13 8095.20 348.864  17
   1 -15 -13 8995.47 348.533  14
   1  15  14 12992.7 807.039   9
   1 -15 -14 12448.4 417.046  12
   1 -15 -14 12777.0 439.363  14
   1 -15 -14 12983.9 448.283   4
   1 -15 -15 2748.53 193.741   4
   1 -15 -15 2831.74 189.001  14
   1 -15 -15 2824.87 179.107  12
   1 -15 -16 1674.55 156.441   4
   1 -15 -16 1741.77 151.251  14
   1 -15 -16 1549.84 138.813  12
   1 -15 -17 1684.22 143.441  12
   1 -15 -17 1824.97 163.578   4
  -1  15 -18 2601.57 212.266  21
   1 -15 -18 2473.23 173.738  12
   1 -15 -18 2434.33 192.183   4
   1 -15 -19 5099.52 283.747   4
  -1  15 -19 5204.33 300.341  21
   1 -15 -19 4986.20 250.170  12
  -1  15 -20 13846.9 515.286  21
   1 -15 -20 13468.7 495.917   4
   1 -15 -20 12955.1 503.562  16
  -1  15 -21 16684.2 565.960  21
   1 -15 -21 16219.1 552.957  16
   1 -15 -21 15627.8 550.581   4
   1 -15 -22 13304.9 462.359  16
   1 -15 -22 12208.3 469.390   4
  -1  15 -22 13439.6 486.635  21
   1 -15 -23 2033.62 180.054   6
  -1  15 -23 1961.20 174.859  21
  -1  15 -24 1040.51 124.443  21
   1 -15 -24 1278.59 144.191   6
  -1  15 -24 885.849 103.469  17
  -1  15 -25 2315.79 167.772  21
  -1  15 -25 2170.68 150.733  17
   1 -15 -25 2549.62 181.959   6
  -1  15 -26 623.596 81.7750  17
  -1  15 -26 501.337 78.1668  21
   1 -15 -26 532.258 92.0248   6
  -1  15 -27 1252.65 96.7164  17
  -1  15 -27 1205.99 105.710  21
   1 -15 -27 1333.53 117.915   6
  -1  15 -28 413.178 61.7489  21
   1 -15 -28 446.079 68.4336   6
  -1  15 -28 343.124 47.4451  17
  -1  15 -29 2786.49 124.644  21
   1 -15 -29 2852.32 138.812   6
   1 -15 -30 359.583 43.6944   6
  -1 -16 -29 781.838 62.8832   6
   1  16 -28 2228.96 109.771  21
   1  16 -28 2420.06 122.058  17
   1  16 -27 1133.48 90.5378  21
  -1 -16 -27 1346.97 110.313   6
   1  16 -27 1136.72 95.1999  17
   1  16 -26 3393.80 183.050  17
   1  16 -26 3293.61 173.964  21
  -1 -16 -25 6886.81 291.869   6
   1  16 -25 6434.15 280.350  17
   1  16 -25 6646.74 275.059  21
   1  16 -24 1550.57 143.343  17
   1  16 -24 1383.31 132.012  21
  -1 -16 -24 1332.25 139.343   6
   1  16 -23 2113.38 167.742  21
   1  16 -23 1968.49 168.662  17
  -1 -16 -23 2210.43 181.221   6
   1  16 -22 2703.05 204.942  17
   1  16 -22 2901.70 205.032  21
   1  16 -21 52.2934 59.6923  17
  -1 -16 -21 98.7027 69.5413  16
   1  16 -21 78.2788 69.7843  21
  -1 -16 -21 77.2727 76.1444   4
   1  16 -20 1309.23 157.676  17
   1  16 -20 1396.38 154.374  21
  -1 -16 -20 1307.61 153.188   4
   1  16 -20 1346.83 128.807   8
   1  16 -19 480.961 85.8159   8
   1  16 -19 471.986 98.3159  17
  -1 -16 -19 438.251 98.6267   4
   1  16 -19 568.299 115.228  21
   1  16 -18 1939.29 162.770   8
   1  16 -18 2082.82 190.202  21
   1  16 -18 1832.05 177.032  17
  -1 -16 -18 2128.95 178.136   4
   1  16 -17 10697.4 448.650  21
   1  16 -17 9992.33 437.484  17
   1  16 -17 9860.56 394.021   8
  -1 -16 -17 11131.9 421.745   4
   1  16 -16 3000.74 205.229   8
  -1 -16 -16 3833.20 230.818   4
   1  16 -16 2723.39 219.189  17
  -1 -16 -16 3727.03 209.014  12
   1  16 -16 3104.62 233.127  21
  -1 -16 -15 15514.8 475.287  12
  -1 -16 -15 15463.1 506.202   4
   1  16 -15 14081.8 493.510   8
   1  16 -15 15396.5 555.356  21
   1  16 -15 14535.1 541.925  17
  -1 -16 -14 20763.7 582.657  12
  -1 -16 -14 21290.7 618.201   4
   1  16 -14 19839.7 655.768  17
  -1 -16 -14 21127.5 594.875  14
   1  16 -14 20458.7 666.704  21
  -1 -16 -13 2369.85 175.296   4
  -1  16  13 2132.56 314.054   9
  -1 -16 -13 2173.22 154.537  12
  -1 -16 -13 2337.86 166.118  14
   1  16 -13 1614.74 163.989  17
   1  16 -13 1767.28 174.177  21
  -1 -16 -12 8030.37 326.204   4
   1  16 -12 7167.27 352.452  21
  -1  16  12 8060.18 594.661   9
   1  16 -12 7858.30 361.265  17
  -1 -16 -12 7543.95 299.356  12
  -1 -16 -12 7396.22 489.695   2
  -1 -16 -12 7535.19 303.402  14
   1  16 -11 4844.74 275.889  17
  -1 -16 -11 4341.05 371.454   2
   1  16 -11 4662.13 271.740  21
  -1  16  11 4344.12 426.348   9
  -1 -16 -11 4680.46 221.684  12
  -1 -16 -11 4464.82 220.434  14
  -1 -16 -11 4855.02 243.608   4
  -1 -16 -10 6401.53 450.117   2
  -1 -16 -10 7346.21 305.905   4
  -1 -16 -10 7278.25 279.805  12
  -1  16  10 8018.88 574.830   9
  -1 -16 -10 7081.16 283.618  14
   1  16 -10 7150.97 335.368  21
   1  16 -10 7250.65 332.724  17
  -1 -16  -9 6178.05 250.323  12
   1  16  -9 6144.52 297.996  17
  -1  16   9 6150.49 494.943   9
  -1 -16  -9 6136.70 256.874  14
  -1 -16  -9 6429.41 278.379   4
  -1 -16  -9 6035.21 423.856   2
   1  16  -9 6273.65 306.051  21
  -1 -16  -8 7791.96 493.381   2
  -1 -16  -8 9344.84 343.002   4
  -1  16   8 8318.30 571.912   9
   1  16  -8 8903.68 364.255  21
  -1  16   7 7103.86 511.559   9
  -1 -16  -7 6465.11 443.772   2
  -1 -16  -6 808.246 162.039   2
  -1  16   6 1092.37 214.331   9
  -1 -16  -5 5232.88 395.821   2
  -1 -16  -4 3731.55 330.618   2
   1 -16   4 3921.79 347.804   2
   1 -16   3 17801.7 773.478   2
  -1 -16  -3 18585.7 790.281   2
  -1 -16  -2 2662.38 284.454   2
   1 -16   2 3031.71 292.980   2
  -1 -16  -1 14813.2 705.302   2
   1 -16   1 14199.5 656.178   2
   1 -16   0 50.1669 71.0970   2
  -1 -16   0 82.5596 84.7357   2
   1 -16  -1 15895.0 680.245   2
  -1 -16   1 15464.0 738.137   2
   1 -16  -2 2246.30 237.010   2
  -1 -16   2 2888.59 306.652   2
  -1 -16   3 18057.0 827.877   2
   1 -16  -3 18568.5 728.251   2
  -1 -16   4 3189.28 333.349   2
  -1 -16   5 5343.32 442.144   2
  -1 -16   6 675.029 161.481   2
   1  16   7 7142.03 544.672   9
   1 -16  -8 8435.55 335.140   4
   1  16   8 8343.89 595.204   9
   1 -16  -8 8511.47 325.012  14
   1 -16  -9 7083.15 303.830   4
   1  16   9 6756.78 542.242   9
  -1  16  -9 7308.97 324.234  21
   1 -16  -9 6951.53 291.233  14
   1 -16 -10 8106.06 328.135   4
   1  16  10 7852.85 595.287   9
   1 -16 -10 7716.00 299.899  12
   1 -16 -10 8068.01 319.926  14
  -1  16 -10 7957.22 347.665  21
  -1  16 -11 4977.83 275.848  21
   1 -16 -11 4515.33 222.663  12
   1 -16 -11 4790.58 245.763   4
   1 -16 -11 4795.80 241.263  14
   1  16  11 4864.22 469.471   9
   1 -16 -12 8092.03 315.771  12
  -1  16 -12 8104.21 368.022  21
   1 -16 -12 8174.11 338.685   4
   1 -16 -12 8459.41 335.662  14
   1  16  12 7286.64 592.114   9
   1 -16 -13 3141.29 200.618  14
   1  16  13 2884.58 375.095   9
  -1  16 -13 3024.03 222.843  21
   1 -16 -13 3360.40 210.740   4
   1 -16 -13 3120.22 190.599  12
   1 -16 -14 20369.0 591.033  14
  -1  16 -14 18194.0 588.245  17
   1 -16 -14 20457.5 601.672   4
  -1  16 -14 18958.3 631.645  21
   1 -16 -14 20030.5 567.696  12
   1 -16 -15 16500.0 520.116  14
   1 -16 -15 16631.2 502.619  12
   1 -16 -15 16717.7 534.329   4
  -1  16 -15 16306.9 569.208  21
   1 -16 -16 3841.21 234.639   4
   1 -16 -16 3674.19 221.593  14
   1 -16 -16 3462.45 206.399  12
  -1  16 -16 3341.71 220.676  17
  -1  16 -16 3760.20 254.333  21
   1 -16 -17 11007.8 423.486   4
   1 -16 -17 10731.0 385.914  12
  -1  16 -17 9495.44 402.258  17
  -1  16 -17 10858.6 450.614  21
   1 -16 -18 2113.13 158.448  12
  -1  16 -18 2229.48 199.000  21
  -1  16 -18 2044.97 171.484  17
   1 -16 -18 2038.03 178.503   4
   1 -16 -19 654.769 100.242  12
   1 -16 -19 541.645 102.401   4
  -1  16 -19 639.590 113.299  21
  -1  16 -19 445.214 89.2463  17
   1 -16 -20 1389.52 157.394  16
  -1  16 -20 1396.31 157.241  21
  -1  16 -20 1180.05 130.814  17
   1 -16 -20 1490.41 155.071   4
  -1  16 -21-62.5749 53.1385  17
   1 -16 -21 52.9343 70.1031  16
  -1  16 -21 64.0834 76.0669  21
   1 -16 -21 36.0974 69.5025   4
  -1  16 -22 2538.90 177.473  17
   1 -16 -22 2302.52 173.557  16
   1 -16 -22 2394.13 187.828   4
  -1  16 -22 2840.24 204.777  21
  -1  16 -23 2045.23 168.119  21
  -1  16 -23 2030.31 151.463  17
   1 -16 -23 1935.29 170.312   6
   1 -16 -23 1951.65 142.270  16
  -1  16 -24 1248.64 128.161  21
   1 -16 -24 1207.72 128.224   6
  -1  16 -24 1063.34 105.620  17
   1 -16 -25 7193.60 299.845   6
  -1  16 -25 7107.52 292.424  21
  -1  16 -25 7062.32 264.699  17
   1 -16 -26 3494.23 187.328   6
  -1  16 -26 3264.60 154.467  17
  -1  16 -26 3348.31 180.128  21
  -1  16 -27 892.904 68.0153  17
  -1  16 -27 932.009 87.6827  21
  -1  16 -28 2387.27 121.906  21
   1 -16 -28 2431.76 130.256   6
   1 -16 -29 726.703 61.1479   6
  -1 -17 -28 641.340 60.2435   6
   1  17 -27 316.181 47.8292  21
   1  17 -27 184.166 38.6339  17
  -1 -17 -27 277.286 53.4916   6
  -1 -17 -26 134.569 49.3743   6
   1  17 -26 177.458 49.1304  17
   1  17 -26 241.503 48.2691  21
   1  17 -25 883.307 93.1696  17
   1  17 -25 699.910 86.0279  21
  -1 -17 -25 1029.98 107.323   6
   1  17 -24 364.775 72.3557  21
  -1 -17 -24 474.185 86.7330   6
   1  17 -24 486.023 74.9619  17
  -1 -17 -23 206.023 72.9502   6
   1  17 -23 311.456 77.3612  17
   1  17 -23 260.449 73.8620  21
   1  17 -22 2052.26 165.136  17
   1  17 -22 2213.47 172.810  21
  -1 -17 -21 5762.87 279.578  16
   1  17 -21 6267.66 305.189  21
   1  17 -21 5989.56 300.210  17
  -1 -17 -21 5835.02 293.569   4
  -1 -17 -20 1952.16 174.256   4
   1  17 -20 2119.96 182.612  17
   1  17 -20 2187.24 183.702  21
  -1 -17 -19 4640.79 265.211   4
   1  17 -19 4619.48 277.040  17
   1  17 -19 4723.93 277.703  21
   1  17 -18 4395.37 274.131  17
   1  17 -18 4593.07 280.906  21
  -1 -17 -18 4464.98 259.915   4
   1  17 -17 7423.38 364.273  17
   1  17 -17 7313.62 364.228  21
  -1 -17 -17 7957.09 350.540   4
   1  17 -16 5463.07 309.795  17
   1  17 -16 5560.67 317.972  21
  -1 -17 -15 13736.4 481.546   4
   1  17 -15 14350.8 529.137  17
  -1 -17 -15 14495.6 458.534  12
   1  17 -15 14346.5 536.345  21
   1  17 -14 5927.39 319.752  17
  -1 -17 -14 6113.51 294.170   4
   1  17 -14 5652.47 317.504  21
  -1 -17 -14 6158.45 270.643  12
  -1 -17 -13 6968.58 311.178   4
  -1 -17 -13 6571.26 287.140  14
   1  17 -13 6910.20 343.398  17
  -1 -17 -13 6563.72 282.311  12
   1  17 -13 7166.33 355.841  21
  -1 -17 -12 2997.43 182.829  12
  -1 -17 -12 3092.84 190.427  14
   1  17 -12 4095.33 258.474  17
   1  17 -12 4205.84 266.540  21
  -1 -17 -12 3123.23 203.085   4
  -1 -17 -11 12817.7 422.132  14
  -1 -17 -11 13775.3 455.918   4
   1  17 -11 13065.0 486.225  17
  -1  17  11 13237.4 771.991   9
   1  17 -11 12987.4 492.674  21
  -1 -17 -11 13074.0 417.498  12
  -1 -17 -10 5724.71 255.041  14
   1  17 -10 5630.91 294.631  17
  -1 -17 -10 5449.68 410.217   2
  -1 -17 -10 5703.01 248.020  12
  -1  17  10 6047.15 505.597   9
   1  17 -10 6122.75 312.397  21
  -1 -17 -10 5981.09 277.089   4
  -1 -17  -9 224.526 88.9142   2
  -1 -17  -9 227.367 63.7157  14
   1  17  -9 103.649 52.9706  17
  -1 -17  -9 217.569 59.0894  12
  -1 -17  -9 137.731 59.9596   4
   1  17  -9 173.772 73.3132  21
  -1  17   9 182.837 85.7181   9
  -1 -17  -8 2458.35 278.770   2
   1  17  -8 2938.31 206.201  21
  -1 -17  -8 2857.96 183.485   4
  -1 -17  -8 2936.12 164.802  12
  -1 -17  -8 3009.39 173.119  14
   1  17  -8 2638.31 192.185  17
  -1  17   8 3186.22 354.497   9
   1  17  -7 4479.19 250.390  21
   1  17  -7 4140.55 237.988  17
  -1 -17  -7 4110.62 204.797  14
  -1 -17  -7 4161.96 222.560   4
  -1 -17  -7 4325.96 360.607   2
  -1 -17  -7 4381.75 201.669  12
  -1 -17  -6 21621.2 882.497   2
  -1 -17  -6 23290.4 628.286   4
   1 -17   6 21221.7 926.995   2
   1  17  -6 22195.5 647.615  21
   1  17  -6 21573.8 637.607  17
  -1 -17  -6 22742.5 592.157  14
   1 -17   5 592.032 149.896   2
   1  17  -5 497.721 80.8219  17
  -1 -17  -5 764.577 170.050   2
  -1 -17  -5 574.455 85.5347   4
   1  17  -5 505.677 87.1140  21
  -1 -17  -4 1656.39 135.679   4
  -1 -17  -4 1605.71 232.606   2
   1 -17   4 1068.54 185.282   2
   1 -17   3 12810.9 651.176   2
  -1 -17  -3 13026.7 658.288   2
  -1 -17  -2 4443.92 378.802   2
   1 -17   2 4308.32 356.446   2
  -1 -17  -1 2726.84 293.446   2
   1 -17   1 2127.48 250.874   2
  -1 -17   0 1573.71 233.256   2
   1 -17   0 901.436 162.321   2
  -1 -17   1 2295.96 283.980   2
   1 -17  -1 2915.72 282.383   2
  -1 -17   2 3783.24 361.470   2
  -1 -17   3 14315.5 743.618   2
  -1 -17   4 1979.22 266.524   2
   1 -17  -4 1837.81 142.895  14
  -1 -17   5 476.989 138.688   2
   1 -17  -5 680.065 92.2736  14
   1 -17  -5 774.287 98.5652   4
  -1  17  -6 22320.5 631.632  21
   1 -17  -6 23168.2 632.122  14
  -1 -17   6 22144.5 997.190   2
   1 -17  -6 22963.2 643.934   4
  -1 -17   7 5352.30 468.191   2
   1 -17  -7 4733.20 239.776  14
  -1  17  -7 4652.70 248.341  21
   1 -17  -7 5112.68 256.391   4
   1  17   8 2982.31 369.236   9
  -1  17  -8 2597.87 187.605  21
  -1 -17   8 2590.65 331.783   2
   1 -17  -8 2705.02 184.192   4
   1 -17  -8 2619.27 175.510  14
   1 -17  -9 239.477 70.0045   4
  -1  17  -9 66.6524 57.9567  21
   1 -17  -9 158.833 56.0260  14
   1 -17  -9 122.228 47.2337  12
   1  17   9 311.996 152.014   9
   1 -17 -10 6743.53 292.170  14
   1  17  10 6839.65 560.845   9
   1 -17 -10 6350.15 292.959   4
  -1  17 -10 6422.85 313.817  21
   1 -17 -10 6054.68 264.972  12
   1 -17 -11 12810.5 448.317   4
   1 -17 -11 13179.5 442.581  14
   1  17  11 13336.5 800.067   9
  -1  17 -11 13065.4 484.889  21
   1 -17 -11 12771.1 420.595  12
   1 -17 -12 3003.94 186.318  12
   1 -17 -12 3254.91 203.289  14
   1 -17 -12 3119.23 204.083   4
   1 -17 -13 6467.90 284.352  12
   1 -17 -13 6204.65 297.566   4
   1 -17 -13 6619.59 300.329  14
  -1  17 -13 7201.15 347.840  21
   1 -17 -14 6094.05 294.267   4
   1 -17 -14 5681.29 266.787  12
   1 -17 -14 5642.20 276.755  14
  -1  17 -14 5745.06 312.798  21
  -1  17 -15 14400.7 529.390  21
  -1  17 -15 13611.7 481.600  17
   1 -17 -15 14043.5 487.244   4
   1 -17 -15 14172.9 457.434  12
   1 -17 -15 14048.3 474.987  14
  -1  17 -16 5300.37 305.283  21
  -1  17 -16 4901.53 267.701  17
   1 -17 -16 5625.43 268.636  12
   1 -17 -17 8350.07 331.464  12
  -1  17 -17 7822.99 345.937  17
   1 -17 -17 8987.22 371.840   4
  -1  17 -17 7946.60 378.772  21
  -1  17 -18 4106.74 236.521  17
   1 -17 -18 4051.13 220.729  12
  -1  17 -18 4383.82 272.599  21
   1 -17 -18 4169.92 249.435   4
   1 -17 -19 3888.44 239.275   4
  -1  17 -19 4160.82 258.894  21
  -1  17 -19 3864.97 227.089  17
   1 -17 -19 3855.94 264.473  16
   1 -17 -20 2102.08 187.521  16
  -1  17 -20 2159.97 165.405  17
   1 -17 -20 2112.41 178.539   4
  -1  17 -20 2174.46 186.476  21
  -1  17 -21 6005.11 273.668  17
  -1  17 -21 6456.39 312.283  21
   1 -17 -21 6136.76 299.979  16
   1 -17 -21 6177.53 303.276   4
   1 -17 -22 2283.92 165.376  16
   1 -17 -22 1975.41 166.056   4
  -1  17 -22 2449.23 182.889  21
  -1  17 -22 2136.84 149.546  17
  -1  17 -23 257.790 56.8605  17
   1 -17 -23 241.386 75.0123   6
  -1  17 -23 178.179 69.4507  21
   1 -17 -23 194.811 53.4403  16
  -1  17 -24 490.310 82.2162  21
  -1  17 -24 437.110 63.4623  17
   1 -17 -24 450.924 82.2938   6
   1 -17 -25 893.516 98.0817   6
  -1  17 -25 835.981 77.0621  17
  -1  17 -25 954.721 100.486  21
  -1  17 -26 156.876 46.3226  21
   1 -17 -26 205.106 57.6065   6
   1 -17 -27 338.282 55.0062   6
  -1  17 -27 256.357 48.3436  21
   1 -17 -28 633.886 58.3669   6
  -1  17 -28 543.582 51.1957  21
   1  18 -27 1773.80 88.9989  21
  -1 -18 -27 2147.39 105.730   6
   1  18 -26 2389.23 123.224  21
   1  18 -26 2207.51 112.349  17
   1  18 -25 2756.47 143.969  17
   1  18 -25 3144.58 159.308  21
  -1 -18 -25 3319.68 168.276   6
   1  18 -24 1367.89 116.281  21
  -1 -18 -24 1386.18 121.784   6
   1  18 -24 1322.85 108.822  17
   1  18 -23 3833.33 207.235  21
  -1 -18 -23 3844.80 213.501   6
   1  18 -23 3765.81 199.172  17
   1  18 -22 141.009 60.7149  21
   1  18 -22 140.037 56.7161  17
  -1 -18 -21 239.003 73.5571   4
   1  18 -21 253.653 76.6716  21
   1  18 -21 250.532 71.8653  17
  -1 -18 -21 190.788 63.5182  16
   1  18 -20 1241.06 137.097  21
   1  18 -20 1219.60 135.031  17
  -1 -18 -20 1016.79 126.264   4
  -1 -18 -19 3699.30 227.917   4
   1  18 -19 3751.90 241.232  21
   1  18 -19 3632.53 232.659  17
   1  18 -18 564.110 111.148  21
   1  18 -18 499.908 99.1895  17
  -1 -18 -18 467.787 100.694   4
  -1 -18 -17 4020.80 241.291   4
   1  18 -17 3570.77 245.968  21
   1  18 -17 3348.84 231.889  17
   1  18 -16 19837.5 653.316  21
  -1 -18 -16 20353.9 612.195   4
   1  18 -16 19107.3 632.233  17
   1  18 -15 17045.4 587.523  17
  -1 -18 -15 17332.6 551.568   4
   1  18 -15 17544.5 605.438  21
   1  18 -14 25161.4 755.682  17
  -1 -18 -14 25728.8 677.066  12
   1  18 -14 24278.5 760.971  21
  -1 -18 -14 26564.4 720.678   4
  -1 -18 -13 525.031 97.9339   4
  -1 -18 -13 453.116 86.4291  12
  -1 -18 -13 420.269 80.3654  14
   1  18 -13 1006.70 139.894  21
   1  18 -13 1087.38 150.961  17
   1  18 -12 998.384 139.845  21
  -1 -18 -12 763.668 95.3209  14
  -1 -18 -12 582.156 86.6867  12
   1  18 -12 1137.36 142.373  17
  -1 -18 -12 638.468 99.7919   4
  -1 -18 -11 7538.35 321.401   4
  -1 -18 -11 6864.48 290.660  14
  -1 -18 -11 6578.59 280.350  12
   1  18 -11 7074.12 350.466  21
   1  18 -11 7250.22 343.611  17
  -1 -18 -10 3167.93 185.690  12
   1  18 -10 3613.83 241.001  21
  -1 -18 -10 3475.65 209.429   4
   1  18 -10 3382.64 226.547  17
  -1 -18 -10 3666.33 199.945  14
   1  18  -9 2022.15 176.359  21
  -1 -18  -9 2021.36 158.156   4
  -1 -18  -9 1953.42 141.027  12
   1  18  -9 1990.81 170.901  17
  -1 -18  -9 2026.37 145.102  14
  -1 -18  -8 1878.26 135.474  12
  -1 -18  -8 1509.23 214.913   2
  -1 -18  -8 1862.35 138.914  14
   1 -18   8 1849.13 264.943   2
   1  18  -8 1831.19 163.294  17
  -1 -18  -8 2002.40 158.556   4
   1  18  -8 1859.02 167.260  21
  -1 -18  -7 14316.4 446.580  14
   1 -18   7 13374.7 735.474   2
   1  18  -7 14948.6 513.328  21
   1  18  -7 14553.6 497.524  17
  -1 -18  -7 15822.4 489.903   4
  -1 -18  -7 14445.3 431.719  12
  -1 -18  -7 13366.4 672.228   2
  -1 -18  -6 191.920 52.9198  14
  -1 -18  -6 170.391 67.8488   2
   1  18  -6 149.439 63.8024  21
  -1 -18  -6 169.485 57.9385   4
   1  18  -6 287.768 72.6261  17
   1 -18   6 236.179 106.953   2
   1 -18   5 263.663 107.623   2
  -1 -18  -5 674.399 169.262   2
  -1 -18  -5 634.930 83.7290  14
  -1 -18  -5 630.769 93.0963   4
   1  18  -5 704.955 101.009  21
   1  18  -4 2914.62 194.603  21
  -1 -18  -4 2890.28 306.117   2
  -1 -18  -4 3331.93 198.118   4
  -1 -18  -4 2893.64 172.433  14
   1 -18   4 2769.69 307.481   2
  -1 -18  -3 3638.89 347.085   2
  -1 -18  -3 3992.69 220.948   4
  -1 -18  -3 4001.57 202.112  14
   1 -18   3 3580.35 334.915   2
   1  18  -3 3694.71 215.224  21
   1  18  -2 21627.6 611.790  21
  -1 -18  -2 21935.1 908.711   2
  -1 -18  -1 11407.3 636.487   2
  -1 -18   0 2262.83 291.389   2
  -1 -18   1 10530.7 622.295   2
  -1 -18   2 23151.2 987.057   2
   1 -18  -2 24360.2 661.349  14
   1 -18  -3 3572.27 207.290  14
  -1 -18   3 3144.54 345.128   2
  -1 -18   4 3063.35 341.828   2
   1 -18  -4 3180.27 202.641   4
   1 -18  -4 3049.08 190.708  14
  -1 -18   5 352.705 125.637   2
  -1  18  -5 354.329 63.8421  21
   1 -18  -5 302.788 65.8198   4
   1 -18  -5 363.391 79.9455  14
   1 -18  -6 212.424 60.8936  14
  -1 -18   6 258.614 118.847   2
   1 -18  -6 167.160 60.3792   4
  -1  18  -6 227.993 59.9031  21
   1 -18  -7 14429.5 466.625  14
  -1  18  -7 14215.7 482.441  21
   1 -18  -7 14483.7 482.979   4
  -1 -18   7 13646.0 782.899   2
   1 -18  -8 1812.71 155.901   4
   1 -18  -8 1858.46 149.367  14
  -1  18  -8 1747.14 155.392  21
   1 -18  -9 2455.21 171.869  14
   1 -18  -9 2338.71 158.524  12
   1 -18  -9 2551.66 181.137   4
  -1  18  -9 2103.66 175.169  21
   1 -18 -10 3591.85 201.210  12
   1 -18 -10 3698.25 214.493  14
  -1  18 -10 3525.03 230.100  21
   1 -18 -10 3542.36 216.792   4
  -1  18 -11 7575.87 351.049  21
   1 -18 -11 7278.24 299.727  12
   1 -18 -11 7368.98 323.193   4
   1 -18 -11 7157.51 310.071  14
   1 -18 -12 489.711 87.1259  12
   1 -18 -12 559.871 88.8635  14
   1 -18 -12 609.289 97.9468   4
   1 -18 -13 363.197 88.9886   4
   1 -18 -13 430.837 88.6123  14
   1 -18 -13 343.090 78.4362  12
   1 -18 -14 26585.4 718.807  14
   1 -18 -14 26230.0 695.883  12
   1 -18 -14 26554.2 732.030   4
  -1  18 -14 25026.6 763.976  21
  -1  18 -15 17867.1 605.408  21
   1 -18 -15 17499.8 547.296  14
   1 -18 -15 18386.9 569.609   4
   1 -18 -15 17605.4 530.391  12
   1 -18 -16 20157.7 583.234  12
  -1  18 -16 20947.4 668.986  21
   1 -18 -16 20942.0 625.720   4
  -1  18 -17 3509.18 241.657  21
  -1  18 -17 3044.34 196.639  17
   1 -18 -17 3665.55 209.010  12
   1 -18 -18 472.045 96.4093   4
  -1  18 -18 269.466 60.3468  17
   1 -18 -18 417.901 84.3741  12
  -1  18 -18 449.316 103.956  21
   1 -18 -19 3374.84 238.955  16
  -1  18 -19 4302.65 255.235  21
  -1  18 -19 3589.79 206.616  17
   1 -18 -19 4111.39 239.462   4
   1 -18 -20 1238.08 142.725  16
  -1  18 -20 1253.40 138.476  21
   1 -18 -20 1130.32 131.450   4
  -1  18 -20 1192.01 114.059  17
  -1  18 -21 193.101 73.4062  21
  -1  18 -21 309.551 63.2710  17
   1 -18 -21 142.479 61.2409   4
   1 -18 -21 241.565 75.7910  16
   1 -18 -22 157.126 56.7872  16
   1 -18 -22 99.9013 64.2487   6
  -1  18 -22 77.2866 58.7570  21
   1 -18 -23 3732.80 206.070   6
   1 -18 -23 3625.58 173.613  16
  -1  18 -23 3865.69 207.412  21
   1 -18 -24 1353.62 116.075   6
  -1  18 -24 1402.02 117.693  21
   1 -18 -25 3049.50 161.265   6
  -1  18 -25 3002.39 159.252  21
  -1  18 -26 2413.59 128.939  21
   1 -18 -26 2214.04 123.436   6
   1 -18 -27 2164.56 106.290   6
  -1  18 -27 2146.96 105.123  21
   1  19 -26 812.209 61.1704  21
  -1 -19 -26 856.671 66.0331   6
  -1 -19 -25 3833.90 163.035   6
   1  19 -25 3726.83 158.036  21
  -1 -19 -24 719.023 81.0216   6
   1  19 -24 652.602 67.3376  17
   1  19 -24 603.198 73.0453  21
  -1 -19 -23 33.9475 48.4754   6
   1  19 -23 95.6855 41.9907  17
   1  19 -23 74.5077 48.1143  21
  -1 -19 -22 714.575 98.6359   6
   1  19 -22 670.419 88.5838  21
   1  19 -22 761.713 89.5987  17
   1  19 -21 5556.37 263.464  21
   1  19 -21 5408.76 247.539  17
  -1 -19 -21 5048.57 235.149  16
  -1 -19 -20 496.527 88.4867  16
   1  19 -20 541.139 85.7449  17
   1  19 -20 455.044 89.7122  21
  -1 -19 -20 586.044 97.4107   4
   1  19 -19 322.983 76.0009  17
  -1 -19 -19 410.816 88.6524   4
   1  19 -19 274.688 87.4257  21
   1  19 -18 7692.30 340.013  17
   1  19 -18 7993.89 360.928  21
  -1 -19 -18 8119.72 342.190   4
   1  19 -17 11581.9 441.971  17
  -1 -19 -17 11928.0 430.216   4
   1  19 -17 12383.6 468.714  21
   1  19 -16 564.423 111.025  21
   1  19 -16 438.913 92.2784  17
  -1 -19 -15 13260.2 459.183   4
   1  19 -15 12641.3 477.398  17
   1  19 -15 13170.2 504.410  21
  -1 -19 -14 2954.99 182.793  12
  -1 -19 -14 2715.49 197.244   4
   1  19 -14 3230.00 237.133  21
  -1 -19 -13 731.457 97.0109  12
   1  19 -13 1344.96 168.468  21
  -1 -19 -13 766.755 109.222   4
   1  19 -13 1554.36 168.925  17
  -1 -19 -12 4774.10 232.751  12
  -1 -19 -12 4653.22 234.779  14
   1  19 -12 5933.88 308.395  17
  -1 -19 -12 4873.27 255.732   4
   1  19 -12 5642.29 315.518  21
   1  19 -11 11700.8 448.745  17
  -1 -19 -11 11599.4 418.670   4
  -1 -19 -11 11458.8 394.327  14
  -1 -19 -11 11373.1 385.336  12
   1  19 -11 11577.5 464.155  21
  -1 -19 -10 2979.01 180.653  14
  -1 -19 -10 2633.28 169.606  12
   1  19 -10 2825.49 215.862  21
   1  19 -10 2820.21 206.173  17
  -1 -19 -10 2954.24 195.116   4
  -1 -19  -9 3735.72 216.606   4
   1  19  -9 3503.33 228.414  17
  -1 -19  -9 3223.13 182.393  12
  -1 -19  -9 3603.28 197.940  14
   1  19  -9 3466.70 236.031  21
   1  19  -8 4659.75 271.466  21
  -1 -19  -8 4365.59 213.108  12
   1  19  -8 4704.47 262.825  17
  -1 -19  -8 4474.89 242.290   4
  -1 -19  -8 4532.44 223.191  14
  -1 -19  -7 1232.83 115.720  14
  -1 -19  -7 1283.20 129.757   4
  -1 -19  -7 1332.92 111.126  12
   1  19  -7 1439.00 153.684  21
  -1 -19  -6 4085.73 229.782   4
  -1 -19  -6 3833.88 203.226  14
   1  19  -6 4022.26 241.160  21
  -1 -19  -5 2879.70 173.885  14
   1  19  -5 2600.91 191.180  21
  -1 -19  -5 3004.89 194.828   4
  -1 -19  -4 4623.41 223.543  14
  -1 -19  -4 5060.88 254.787   4
  -1 -19  -4 4200.86 372.577   2
   1  19  -4 4463.86 248.019  21
  -1 -19  -3 5194.56 239.967  14
  -1 -19  -3 5560.37 270.059   4
  -1 -19  -3 5040.32 408.112   2
   1  19  -3 5073.29 261.325  21
  -1 -19  -2 5425.51 244.228  14
  -1 -19  -2 4721.91 397.459   2
   1  19  -2 4783.80 249.435  21
  -1 -19  -2 5407.68 267.874   4
  -1 -19  -1 2238.44 277.346   2
  -1 -19   0 7245.69 506.960   2
  -1 -19   1 2294.26 291.106   2
   1 -19  -1 2436.98 173.715  14
  -1 -19   2 5227.26 437.720   2
   1 -19  -2 5362.57 263.054  14
  -1 -19   3 4938.47 435.720   2
   1 -19  -3 4903.42 251.456  14
   1 -19  -4 5364.50 275.837   4
  -1 -19   4 6012.79 483.795   2
   1 -19  -4 5578.41 269.915  14
   1 -19  -5 3166.06 198.121  14
   1 -19  -5 3215.54 208.088   4
  -1  19  -6 4204.33 235.728  21
   1 -19  -6 4344.47 234.281  14
   1 -19  -6 4264.34 242.311   4
   1 -19  -7 1427.60 133.618  14
  -1  19  -7 1422.12 139.151  21
   1 -19  -7 1518.34 146.219   4
   1 -19  -7 1434.01 122.397  12
   1 -19  -8 4421.33 247.187   4
   1 -19  -8 4453.03 236.198  14
   1 -19  -8 4677.81 227.848  12
  -1  19  -8 4102.28 244.382  21
  -1  19  -9 3294.15 220.622  21
   1 -19  -9 3614.71 200.551  12
   1 -19  -9 3385.91 213.982   4
   1 -19  -9 3594.88 209.469  14
   1 -19 -10 2945.68 182.496  12
   1 -19 -10 2987.61 202.027   4
   1 -19 -10 3028.38 194.686  14
  -1  19 -10 2968.51 211.625  21
   1 -19 -11 11741.9 431.103   4
   1 -19 -11 12054.0 422.790  14
   1 -19 -11 12193.9 408.761  12
  -1  19 -11 11955.6 460.484  21
   1 -19 -12 4699.59 236.078  12
   1 -19 -12 4597.12 253.785   4
   1 -19 -12 4672.16 245.401  14
   1 -19 -13 739.784 106.532  14
   1 -19 -13 619.441 96.1352  12
   1 -19 -13 614.843 102.123   4
   1 -19 -14 2554.87 182.257  14
   1 -19 -14 2616.01 175.672  12
   1 -19 -14 2674.81 192.790   4
  -1  19 -14 3072.14 232.400  21
   1 -19 -15 13649.4 470.456   4
  -1  19 -15 12986.1 496.426  21
   1 -19 -15 13533.7 436.220  12
   1 -19 -16 894.325 112.805  12
   1 -19 -16 1120.58 151.012   4
  -1  19 -17 11616.5 452.735  21
   1 -19 -17 11940.3 396.923  12
   1 -19 -17 12043.8 434.101   4
  -1  19 -18 7749.93 349.647  21
   1 -19 -18 7081.61 356.935  16
   1 -19 -18 8309.55 345.475   4
  -1  19 -19 389.737 85.2254  21
   1 -19 -19 416.369 91.1705   4
   1 -19 -19 351.924 91.4415  16
   1 -19 -20 603.842 102.270  16
  -1  19 -20 673.013 102.777  21
   1 -19 -20 579.737 97.1678   4
   1 -19 -21 5086.52 241.798  16
  -1  19 -21 5409.58 260.141  21
   1 -19 -21 4874.12 244.959   4
   1 -19 -22 821.284 102.356   6
  -1  19 -22 837.831 103.457  21
   1 -19 -22 732.277 84.7766  16
   1 -19 -23-16.7386 32.5029  16
  -1  19 -23 55.4165 45.2014  21
   1 -19 -23 38.9798 48.8247   6
   1 -19 -24 717.484 78.7658   6
  -1  19 -24 776.939 84.4690  21
   1 -19 -25 4060.01 167.281   6
  -1  19 -25 3695.43 163.188  21
  -1  19 -26 772.356 62.9340  21
   1 -19 -26 852.292 66.1691   6
  -1 -20 -25 1064.74 72.1514   6
   1  20 -25 944.965 66.5011  21
   1  20 -24 648.716 66.5412  21
  -1 -20 -24 734.502 71.2225   6
  -1 -20 -23 173.002 50.4537   6
   1  20 -23 138.458 47.2583  21
  -1 -20 -22 1960.71 136.923   6
   1  20 -22 1963.79 136.152  21
   1  20 -22 1944.61 119.006  17
  -1 -20 -21 3679.76 182.008  16
   1  20 -21 4404.02 217.793  21
   1  20 -21 4122.19 192.157  17
  -1 -20 -20 46.6654 49.2492   4
   1  20 -20 163.651 51.3676  17
  -1 -20 -20 29.3946 47.7751  16
   1  20 -20 58.8734 57.0228  21
   1  20 -19 688.439 90.9464  17
  -1 -20 -19 632.149 97.7302   4
   1  20 -19 924.407 118.135  21
   1  20 -18 375.013 77.3257  17
   1  20 -18 304.562 86.3845  21
  -1 -20 -18 362.996 84.7168   4
   1  20 -17 2806.81 207.374  21
   1  20 -17 3007.49 196.768  17
  -1 -20 -17 2968.01 194.324   4
   1  20 -16 8345.33 351.209  17
   1  20 -16 8456.23 374.311  21
  -1 -20 -16 8516.78 343.941   4
   1  20 -15 976.289 140.604  21
  -1 -20 -15 832.234 112.386   4
   1  20 -14 20237.3 621.998  17
   1  20 -14 19739.9 642.820  21
  -1 -20 -14 20671.6 600.446   4
   1  20 -13 4577.36 284.152  21
  -1 -20 -13 5174.20 238.588  12
  -1 -20 -13 4866.81 256.027   4
  -1 -20 -12 5738.36 276.600   4
   1  20 -12 5639.07 291.898  17
  -1 -20 -12 5319.93 247.292  14
  -1 -20 -12 5559.83 248.198  12
   1  20 -12 5589.83 308.715  21
  -1 -20 -11 6216.08 288.803   4
  -1 -20 -11 5683.79 259.543  14
  -1 -20 -11 6076.50 260.049  12
   1  20 -11 6407.16 310.572  17
   1  20 -11 6220.40 321.539  21
  -1 -20 -10 3153.43 181.379  12
  -1 -20 -10 3527.96 211.731   4
  -1 -20 -10 3557.91 196.709  14
   1  20 -10 3071.94 223.106  21
   1  20 -10 3571.48 228.687  17
  -1 -20  -9 3918.36 200.593  12
  -1 -20  -9 3738.49 201.609  14
  -1 -20  -9 3964.43 226.128   4
   1  20  -9 3779.21 246.471  21
  -1 -20  -8 480.355 82.6401   4
  -1 -20  -8 466.220 74.5276  12
   1  20  -8 456.534 91.7912  21
  -1 -20  -8 533.105 79.5700  14
  -1 -20  -7 13963.9 426.742  12
   1  20  -7 14428.6 508.765  21
  -1 -20  -7 14561.6 479.462   4
  -1 -20  -7 14631.1 451.579  14
   1  20  -6 5457.71 286.712  21
  -1 -20  -6 5314.93 268.383   4
  -1 -20  -6 5803.19 253.331  14
   1  20  -5 1088.17 124.212  21
  -1 -20  -5 1269.09 114.847  14
  -1 -20  -5 1177.57 127.150   4
   1  20  -4 1097.86 125.814  21
  -1 -20  -4 1240.04 110.908  14
  -1 -20  -4 1108.23 124.202   4
  -1 -20  -3 2636.09 186.591   4
  -1 -20  -3 2440.58 160.399  14
   1  20  -3 2566.32 185.392  21
  -1 -20  -2 3078.34 183.667  14
  -1 -20  -2 3294.95 210.041   4
   1  20  -2 3172.79 200.006  21
  -1 -20  -1 9043.87 365.588   4
   1 -20   0 3725.48 218.941  14
   1 -20  -1 8193.27 342.197  14
   1 -20  -2 3600.99 216.313  14
   1 -20  -3 2378.37 182.479   4
   1 -20  -3 2215.08 167.576  14
   1 -20  -4 1146.80 123.342  14
   1 -20  -4 1040.62 120.292   4
   1 -20  -5 1124.92 120.734  14
   1 -20  -5 1411.82 143.289   4
   1 -20  -6 5359.77 242.010  12
   1 -20  -6 5257.50 261.010  14
  -1  20  -6 4951.36 258.389  21
   1 -20  -6 5006.95 267.840   4
   1 -20  -7 14251.1 445.166  12
   1 -20  -7 14460.9 488.937   4
  -1  20  -7 14421.7 487.739  21
   1 -20  -7 14106.6 466.696  14
   1 -20  -8 404.863 88.3260   4
   1 -20  -8 303.586 68.0201  12
   1 -20  -8 355.010 75.7573  14
  -1  20  -8 276.879 77.7122  21
   1 -20  -9 4071.68 214.363  12
   1 -20  -9 4087.45 237.909   4
   1 -20  -9 3991.92 224.742  14
  -1  20  -9 4143.15 246.359  21
   1 -20 -10 3364.89 194.504  12
   1 -20 -10 3378.20 204.144  14
  -1  20 -10 3433.30 225.182  21
   1 -20 -10 3403.28 214.871   4
   1 -20 -11 5742.53 260.090  12
   1 -20 -11 5843.58 274.399  14
  -1  20 -11 5715.35 300.314  21
   1 -20 -11 6243.80 291.687   4
   1 -20 -12 6528.33 279.978  12
  -1  20 -12 6193.28 315.674  21
   1 -20 -12 6462.75 291.091  14
   1 -20 -12 6562.84 303.005   4
   1 -20 -13 4707.05 242.312  14
  -1  20 -13 4874.78 279.217  21
   1 -20 -13 4690.82 252.273   4
   1 -20 -13 4965.76 239.147  12
  -1  20 -14 20132.7 634.339  21
   1 -20 -14 20417.3 598.087   4
   1 -20 -14 19640.3 560.846  12
   1 -20 -14 20081.0 579.518  14
  -1  20 -15 1132.61 147.237  21
   1 -20 -15 1045.97 110.998  12
   1 -20 -15 1131.73 126.163   4
   1 -20 -16 8267.56 311.191  12
  -1  20 -16 8063.21 359.147  21
   1 -20 -16 8421.12 342.082   4
  -1  20 -17 3271.79 217.638  21
   1 -20 -17 3192.69 201.961   4
  -1  20 -18 267.986 77.6470  21
   1 -20 -18 515.204 97.5326   4
   1 -20 -18 298.434 91.9345  16
  -1  20 -19 725.910 104.356  21
   1 -20 -19 864.443 108.114   4
   1 -20 -19 825.389 113.098  16
  -1  20 -20 77.4844 53.5122  21
   1 -20 -20 147.107 67.4866   4
   1 -20 -20 156.825 64.8331  16
   1 -20 -21 3669.98 195.365   4
   1 -20 -21 3948.95 194.235  16
  -1  20 -21 4183.51 209.738  21
   1 -20 -21 3908.27 204.423   6
   1 -20 -22 2014.67 135.936   6
  -1  20 -22 1856.39 132.529  21
   1 -20 -22 1795.86 112.420  16
  -1  20 -23 49.5268 40.5975  21
   1 -20 -23 109.743 46.2874   6
   1 -20 -23 87.7568 28.3007  16
  -1  20 -24 647.909 68.0708  21
   1 -20 -24 588.890 63.6308   6
   1 -20 -25 985.684 67.2564   6
  -1  20 -25 950.417 68.4717  21
  -1 -21 -24 875.563 62.0051   6
   1  21 -24 839.289 60.1937  21
  -1 -21 -23 886.058 73.5686   6
   1  21 -23 774.272 69.6456  21
   1  21 -22 350.304 59.7529  21
  -1 -21 -22 319.216 57.0351   6
  -1 -21 -21 1112.71 85.8473  16
  -1 -21 -21 1214.44 106.503   6
   1  21 -21 1231.21 106.081  21
  -1 -21 -20 2758.72 157.853  16
   1  21 -20 3118.69 176.920  21
  -1 -21 -19 5615.84 258.446  16
  -1 -21 -19 6029.82 257.034   4
  -1 -21 -18 11456.5 395.128   4
   1  21 -18 13061.1 432.329  21
   1  21 -17 2023.45 164.618  21
  -1 -21 -17 1822.37 148.941   4
   1  21 -16 6189.38 299.875  21
  -1 -21 -16 6352.80 279.677   4
  -1 -21 -15 1636.12 144.075   4
   1  21 -15 1553.22 156.575  21
  -1 -21 -14 1290.82 130.149   4
   1  21 -14 1466.76 154.005  21
   1  21 -13 128.189 69.1503  21
  -1 -21 -13 148.456 64.7011   4
   1  21 -12 2520.72 200.423  21
  -1 -21 -12 2479.51 175.928   4
  -1 -21 -11 1486.54 122.075  12
   1  21 -11 1563.28 157.750  21
  -1 -21 -11 1505.40 139.194   4
  -1 -21 -11 1477.46 123.863  14
  -1 -21 -10 7207.93 280.873  12
  -1 -21 -10 7183.77 310.692   4
   1  21 -10 7453.45 348.831  21
  -1 -21 -10 7272.58 288.278  14
  -1 -21  -9 9355.94 329.718  12
   1  21  -9 10117.7 411.820  21
  -1 -21  -9 10132.8 350.710  14
  -1 -21  -9 9865.01 374.206   4
  -1 -21  -8 4516.57 238.239   4
  -1 -21  -8 3923.99 196.931  12
  -1 -21  -8 4441.92 216.894  14
   1  21  -8 4367.97 257.035  21
   1  21  -7 4633.34 264.218  21
  -1 -21  -7 4692.84 246.955   4
  -1 -21  -7 4943.80 230.951  14
  -1 -21  -6 2802.75 170.826  14
  -1 -21  -6 2984.41 193.840   4
   1  21  -6 2582.51 191.948  21
  -1 -21  -5 1122.85 106.621  14
   1  21  -5 940.460 117.069  21
  -1 -21  -5 947.528 115.145   4
  -1 -21  -4 1229.36 115.454  14
   1  21  -4 1280.19 130.282  21
  -1 -21  -4 1313.65 134.691   4
   1  21  -3 3536.95 217.053  21
  -1 -21  -3 3831.88 203.672  14
  -1 -21  -3 4003.19 230.978   4
  -1 -21  -2 14786.7 450.910  14
  -1 -21  -2 15152.6 498.702   4
   1  21  -2 14018.7 468.518  21
   1 -21   1 2171.38 168.606  14
  -1 -21  -1 2512.56 187.685   4
  -1 -21   0 6199.65 294.427   4
   1 -21   0 5800.34 284.807  14
   1 -21  -1 2354.51 177.474  14
   1 -21  -1 2384.02 187.584   4
   1 -21  -2 15900.1 531.357   4
   1 -21  -2 16032.3 511.883  14
   1 -21  -3 4559.08 255.626   4
   1 -21  -3 4527.07 242.813  14
   1 -21  -4 1298.87 131.157  14
   1 -21  -4 1223.09 112.595  12
   1 -21  -4 1259.71 139.182   4
   1 -21  -5 786.481 91.4846  12
   1 -21  -5 865.374 106.429  14
   1 -21  -5 864.408 115.807   4
   1 -21  -6 2281.02 175.556   4
  -1  21  -6 2328.31 170.049  21
   1 -21  -6 2435.13 176.644  14
   1 -21  -6 2380.20 158.947  12
   1 -21  -7 5053.32 236.148  12
   1 -21  -7 5545.64 273.635   4
   1 -21  -7 5012.85 251.715  14
  -1  21  -7 5039.50 259.782  21
  -1  21  -8 4196.13 236.545  21
   1 -21  -8 4400.91 218.252  12
   1 -21  -8 4001.16 232.484   4
   1 -21  -8 4305.37 229.835  14
   1 -21  -9 10410.9 377.703  14
   1 -21  -9 10731.7 398.380   4
   1 -21  -9 10266.5 361.624  12
  -1  21  -9 10129.9 399.059  21
   1 -21 -10 7353.20 295.027  12
   1 -21 -10 7912.26 328.007   4
  -1  21 -10 7097.84 327.880  21
   1 -21 -10 7043.35 301.412  14
  -1  21 -11 1584.21 150.994  21
   1 -21 -11 1587.13 130.367  12
   1 -21 -11 1645.50 150.065   4
   1 -21 -11 1498.21 134.915  14
   1 -21 -12 2600.61 181.588   4
  -1  21 -12 2752.11 199.661  21
   1 -21 -12 2621.37 177.024  14
   1 -21 -12 2708.72 169.051  12
   1 -21 -13 114.343 54.3185  14
   1 -21 -13 168.399 76.3538   4
  -1  21 -13 203.445 69.8313  21
   1 -21 -13 114.200 53.4739  12
   1 -21 -14 1508.94 142.494   4
   1 -21 -14 1452.49 124.095  12
  -1  21 -14 1691.46 156.763  21
   1 -21 -15 1790.33 132.907  12
   1 -21 -15 1840.54 153.926   4
  -1  21 -15 1750.23 158.429  21
   1 -21 -16 6434.96 285.432   4
  -1  21 -16 6302.13 295.011  21
  -1  21 -17 1944.20 158.214  21
   1 -21 -17 1578.58 161.004  16
   1 -21 -17 2131.84 162.237   4
   1 -21 -18 12643.6 413.246   4
  -1  21 -18 13227.7 433.072  21
   1 -21 -18 12162.2 439.565  16
   1 -21 -19 5921.38 268.378  16
  -1  21 -19 6078.75 265.417  21
   1 -21 -19 6110.43 258.590   4
   1 -21 -20 2889.88 168.188   4
   1 -21 -20 3028.79 169.265  16
  -1  21 -20 3379.88 181.463  21
   1 -21 -21 861.543 80.7008  16
   1 -21 -21 1082.44 99.2556   6
  -1  21 -21 936.829 92.6817  21
  -1  21 -22 625.665 70.6618  21
   1 -21 -22 484.667 51.1578  16
   1 -21 -22 549.816 67.0453   6
   1 -21 -23 843.817 69.2798   6
  -1  21 -23 709.450 66.0841  21
  -1  21 -24 903.565 63.3651  21
  -1 -22 -22 4390.57 162.097   6
   1  22 -22 4449.67 164.582  21
   1  22 -21 105.241 40.6336  21
  -1 -22 -21 54.3629 35.7445   6
  -1 -22 -20 5744.05 208.351  16
   1  22 -20 6465.35 239.252  21
   1  22 -19 329.711 63.8728  21
  -1 -22 -19 301.658 63.2620  16
  -1 -22 -18 1396.45 115.462   4
  -1 -22 -18 1364.13 123.790  16
   1  22 -18 1409.07 122.317  21
  -1 -22 -17 1198.95 113.314   4
   1  22 -17 1573.79 137.112  21
   1  22 -16 4998.39 249.393  21
  -1 -22 -16 4587.09 223.606   4
   1  22 -15 4903.71 257.698  21
  -1 -22 -15 4993.72 235.494   4
  -1 -22 -14 796.450 101.917   4
   1  22 -14 830.482 111.058  21
  -1 -22 -13 3359.69 194.345   4
   1  22 -13 3183.99 209.418  21
  -1 -22 -12 4913.66 241.959   4
   1  22 -12 4492.74 254.925  21
   1  22 -11 1283.39 139.612  21
  -1 -22 -11 1310.98 124.889   4
  -1 -22 -10 1152.94 105.728  14
  -1 -22 -10 1081.90 115.963   4
   1  22 -10 1041.19 127.118  21
  -1 -22  -9 5850.63 272.520   4
  -1 -22  -9 5766.22 235.280  12
  -1 -22  -9 6240.28 254.486  14
   1  22  -9 6248.42 302.131  21
   1  22  -8 2143.98 173.853  21
  -1 -22  -8 2086.99 160.911   4
  -1 -22  -8 2255.75 147.838  14
   1  22  -7 7252.46 329.234  21
  -1 -22  -7 7384.73 312.651   4
  -1 -22  -7 7578.55 287.008  14
   1  22  -6 2491.38 186.068  21
  -1 -22  -6 2774.11 183.969   4
  -1 -22  -6 2770.26 165.103  14
  -1 -22  -5 469.148 74.4665  14
  -1 -22  -5 480.422 87.5277   4
   1  22  -5 305.855 70.0631  21
  -1 -22  -4 11268.3 369.272  14
   1  22  -4 10711.6 399.932  21
  -1 -22  -4 11356.1 406.876   4
   1 -22   3 7829.38 331.448  14
  -1 -22  -3 8313.37 341.772   4
   1  22  -3 8118.71 328.721  21
   1 -22   2 5679.37 275.236  14
  -1 -22  -2 6073.13 287.872   4
   1 -22   1 320.364 77.7960  14
  -1 -22  -1 308.031 86.6943   4
   1 -22   0 4585.59 261.211   4
   1 -22   0 4867.14 250.317  14
  -1 -22   0 4549.17 248.832   4
   1 -22  -1 388.794 84.1074  14
   1 -22  -1 370.229 90.2057   4
  -1 -22   1 375.088 79.9217   4
   1 -22  -2 5578.56 285.954   4
  -1 -22   2 5598.39 278.598   4
   1 -22  -2 5895.59 276.201  14
   1 -22  -3 7146.47 277.285  12
   1 -22  -3 7493.05 314.829  14
   1 -22  -3 7901.02 340.232   4
   1 -22  -4 11346.6 372.412  12
   1 -22  -4 12032.1 433.206   4
   1 -22  -4 11817.8 410.614  14
   1 -22  -5 578.717 99.9176   4
   1 -22  -5 633.297 90.9408  14
   1 -22  -5 502.414 71.9895  12
   1 -22  -6 2906.94 168.597  12
   1 -22  -6 2772.89 192.749   4
   1 -22  -6 2449.03 168.167  14
  -1  22  -7 7594.81 313.655  21
   1 -22  -7 7865.96 330.561   4
   1 -22  -7 7457.68 308.048  14
   1 -22  -7 7716.65 294.824  12
  -1  22  -8 2433.09 173.083  21
   1 -22  -8 2380.84 176.670   4
   1 -22  -8 2676.66 162.915  12
   1 -22  -8 2186.47 158.502  14
   1 -22  -9 5636.36 246.126  12
   1 -22  -9 5800.64 275.202   4
  -1  22  -9 5839.59 276.625  21
   1 -22  -9 5614.06 257.669  14
   1 -22 -10 1146.82 115.544  14
   1 -22 -10 1221.48 127.011   4
  -1  22 -10 1117.89 121.431  21
   1 -22 -10 1165.33 109.752  12
  -1  22 -11 1110.66 122.142  21
   1 -22 -11 1367.41 117.276  12
   1 -22 -11 1425.96 135.542   4
   1 -22 -11 1378.64 125.017  14
   1 -22 -12 4817.53 242.249   4
   1 -22 -12 4604.26 226.005  14
   1 -22 -12 4494.41 213.508  12
  -1  22 -12 4459.43 241.963  21
   1 -22 -13 3401.40 180.081  12
  -1  22 -13 3265.13 203.790  21
   1 -22 -13 3552.73 204.592   4
   1 -22 -14 826.133 89.4445  12
  -1  22 -14 907.596 112.503  21
   1 -22 -14 876.745 107.396   4
  -1  22 -15 4941.34 247.015  21
   1 -22 -15 5054.85 240.579   4
   1 -22 -16 4976.15 232.914   4
  -1  22 -16 4878.06 239.173  21
   1 -22 -17 1207.29 132.300  16
   1 -22 -17 1412.30 121.164   4
  -1  22 -17 1433.74 126.374  21
   1 -22 -18 1362.78 117.167   4
   1 -22 -18 1494.34 131.312  16
  -1  22 -18 1437.14 121.388  21
   1 -22 -19 395.413 72.5840  16
  -1  22 -19 287.149 60.8235  21
   1 -22 -19 339.879 62.9352   4
  -1  22 -20 6416.54 236.541  21
   1 -22 -20 6490.89 236.473   6
   1 -22 -20 6165.10 224.823  16
   1 -22 -21 65.4313 29.0227  16
  -1  22 -21 38.9645 34.8000  21
   1 -22 -21 94.3592 37.5869   6
  -1  22 -22 4188.13 156.200  21
   1 -22 -22 4163.13 151.594   6
  -1 -23 -21 4328.16 149.214   6
   1  23 -21 4132.62 147.206  21
  -1 -23 -20 781.813 69.5990   6
   1  23 -20 634.701 64.0171  21
  -1 -23 -19 6597.90 226.461  16
   1  23 -19 7972.30 255.195  21
  -1 -23 -18 4032.56 179.813   4
  -1 -23 -18 4044.89 189.413  16
   1  23 -17 6503.48 253.330  21
  -1 -23 -17 6042.58 235.425   4
  -1 -23 -17 5643.77 249.656  16
   1  23 -16 1223.27 112.321  21
  -1 -23 -16 1017.81 96.6984   4
   1  23 -15 188.536 64.3571  21
  -1 -23 -15 214.493 56.7247   4
   1  23 -14 1792.08 145.386  21
  -1 -23 -14 1844.76 135.215   4
   1  23 -13 1657.88 143.408  21
  -1 -23 -13 2029.58 141.947   4
  -1 -23 -12 2303.04 154.053   4
   1  23 -12 2219.02 166.749  21
   1  23 -11 1335.33 133.478  21
  -1 -23 -11 1402.72 123.879   4
   1  23 -10 820.911 110.809  21
  -1 -23 -10 810.900 97.0006   4
  -1 -23  -9 12955.2 391.119  14
   1  23  -9 13606.1 458.341  21
  -1 -23  -9 14012.1 437.535   4
   1  23  -8 4696.13 246.501  21
  -1 -23  -8 4527.04 228.724   4
  -1 -23  -8 4464.80 202.869  14
  -1 -23  -7 6778.55 259.327  14
  -1 -23  -7 7050.57 293.739   4
   1  23  -7 6776.40 302.776  21
   1 -23   6 893.763 105.304  14
  -1 -23  -6 1048.06 112.722   4
  -1 -23  -6 968.141 96.9279  14
   1  23  -6 1088.93 118.953  21
   1 -23   5 9042.94 352.297  14
   1  23  -5 9415.77 359.148  21
  -1 -23  -5 10139.4 365.456   4
   1 -23   4 3647.28 211.277  14
  -1 -23  -4 3930.47 216.669   4
   1  23  -4 3829.24 211.431  21
  -1 -23  -3 2503.91 173.934   4
   1 -23   3 2135.11 159.986  14
  -1 -23  -2 1348.17 132.735   4
   1 -23   2 960.606 120.348   4
   1 -23   2 1070.54 113.378  14
   1 -23   1 3410.09 202.778  14
  -1 -23  -1 3985.79 222.038   4
   1 -23   1 3731.73 225.448   4
  -1 -23   0 55.7812 59.5209   4
   1 -23   0-14.1418 46.0531  14
   1 -23   0-15.3225 58.3071   4
   1 -23  -1 4197.43 241.404   4
   1 -23  -1 4285.48 226.419  14
  -1 -23   1 3965.49 226.889   4
   1 -23  -2 1109.29 126.602   4
   1 -23  -2 1105.44 114.909  14
  -1 -23   2 853.602 107.298   4
   1 -23  -3 3330.09 209.276   4
  -1 -23   3 2793.13 188.817   4
   1 -23  -3 2999.50 186.586  14
  -1 -23   4 3927.80 224.516   4
   1 -23  -4 3877.99 189.088  12
   1 -23  -4 4139.36 218.438  14
   1 -23  -4 4291.31 237.087   4
   1 -23  -5 9375.61 362.441   4
   1 -23  -5 9112.39 315.619  12
   1 -23  -5 9725.95 349.598  14
   1 -23  -6 1190.41 128.172   4
   1 -23  -6 1273.24 119.240  14
   1 -23  -6 1025.81 97.7319  12
   1 -23  -7 6726.12 294.994   4
   1 -23  -7 6820.07 279.376  14
   1 -23  -7 6352.24 255.471  12
   1 -23  -8 5036.80 219.886  12
  -1  23  -8 4696.90 229.497  21
   1 -23  -8 4867.33 231.419  14
   1 -23  -8 5182.68 252.632   4
   1 -23  -9 14379.4 452.986   4
   1 -23  -9 13277.0 405.489  12
  -1  23  -9 13693.2 437.190  21
   1 -23  -9 13901.8 428.430  14
   1 -23 -10 680.090 82.2881  12
  -1  23 -10 763.261 96.0728  21
   1 -23 -10 658.482 88.0172  14
   1 -23 -10 772.125 102.153   4
   1 -23 -11 1529.03 115.563  12
   1 -23 -11 1509.58 130.868   4
  -1  23 -11 1455.14 127.415  21
   1 -23 -11 1689.41 127.980  14
  -1  23 -12 1983.20 146.728  21
   1 -23 -12 2052.82 148.217   4
   1 -23 -12 2109.12 133.183  12
   1 -23 -13 1888.29 125.002  12
   1 -23 -13 1903.28 142.482   4
  -1  23 -13 1795.36 137.226  21
  -1  23 -14 1590.53 126.629  21
   1 -23 -14 1664.55 129.987   4
   1 -23 -15 223.150 61.0360   4
  -1  23 -15 197.600 57.6596  21
   1 -23 -15 178.162 73.4036  16
   1 -23 -16 1061.75 120.003  16
   1 -23 -16 1318.96 109.800   4
  -1  23 -16 1234.50 107.433  21
   1 -23 -17 5966.48 236.683   4
  -1  23 -17 6341.86 241.257  21
   1 -23 -17 5891.32 257.017  16
  -1  23 -18 4806.72 194.891  21
   1 -23 -18 4411.34 200.479  16
   1 -23 -18 4290.05 189.801   4
   1 -23 -19 7565.05 249.439  16
  -1  23 -19 8264.08 256.790  21
   1 -23 -19 7710.47 253.064   6
   1 -23 -20 618.733 60.3764   6
   1 -23 -20 521.332 50.8217  16
  -1  23 -20 558.252 57.3279  21
  -1 -24 -19 691.035 59.8151   6
   1  24 -19 620.094 54.4638  21
  -1 -24 -18 1334.61 86.4443  16
   1  24 -18 1712.16 99.1720  21
   1  24 -17 1668.50 106.189  21
  -1 -24 -17 1394.47 104.490  16
  -1 -24 -16 216.100 59.0795  16
  -1 -24 -16 232.758 49.6762   4
   1  24 -16 304.028 55.7144  21
   1  24 -15 2705.30 151.482  21
  -1 -24 -15 2608.41 142.276   4
   1  24 -14 3348.20 173.708  21
  -1 -24 -14 3727.26 173.618   4
  -1 -24 -13 2006.84 130.302   4
   1  24 -13 1702.92 129.040  21
   1 -24  12 1143.80 91.7195  14
   1  24 -12 1456.48 121.525  21
  -1 -24 -11 1294.56 112.849   4
   1  24 -11 1377.59 120.340  21
  -1 -24 -10 681.845 85.8646   4
   1  24 -10 609.058 82.8197  21
   1 -24  10 490.387 70.2236  14
   1 -24   9 423.785 69.7512  14
   1  24  -9 491.126 80.9687  21
  -1 -24  -9 420.010 71.7666   4
   1  24  -8 5996.26 258.798  21
  -1 -24  -8 6009.26 252.201   4
   1  24  -7 5279.16 239.921  21
  -1 -24  -7 5069.28 230.833   4
   1 -24   6 92.9841 52.9606  14
   1  24  -6 203.454 57.3180  21
  -1 -24  -6 197.582 62.5283   4
  -1 -24  -5 15357.2 460.303   4
   1  24  -5 15254.9 451.306  21
   1 -24   5 14000.2 445.794  14
   1 -24   4 4057.38 233.877   4
  -1 -24  -4 4526.36 222.471   4
   1 -24   4 3993.19 211.914  14
   1 -24   3 11658.1 414.759   4
   1 -24   3 11278.6 383.647  14
  -1 -24  -3 11579.2 391.761   4
   1 -24   2 1922.53 147.841  14
   1 -24   2 2028.01 169.407   4
   1 -24   1 13179.0 445.335   4
  -1 -24  -1 13119.6 425.465   4
   1 -24   1 12065.3 404.442  14
   1 -24   0 4260.69 216.174  14
   1 -24   0 4420.40 238.451   4
  -1 -24   0 4061.75 218.753   4
   1 -24  -1 14004.6 455.187   4
  -1 -24   1 12819.6 429.363   4
   1 -24  -1 12851.8 416.306  14
   1 -24  -2 2304.58 170.236   4
   1 -24  -2 2454.28 159.307  14
  -1 -24   3 11359.8 397.553   4
   1 -24  -3 12481.0 420.477   4
   1 -24  -3 11904.6 388.329  14
  -1 -24   4 3635.34 207.342   4
   1 -24  -4 4314.49 227.781   4
   1 -24  -4 3961.29 201.836  14
   1 -24  -5 15275.3 444.598  14
  -1 -24   5 13997.9 452.842   4
   1 -24  -5 16254.1 479.835   4
   1 -24  -5 13632.3 396.273  12
   1 -24  -6 248.404 67.9254   4
   1 -24  -6 214.359 50.0102  12
  -1 -24   6 145.936 52.0390   4
   1 -24  -6 288.126 65.8454  14
   1 -24  -7 4506.08 194.390  12
   1 -24  -7 5029.71 221.553  14
   1 -24  -7 5222.34 240.860   4
   1 -24  -8 6271.90 247.343  14
   1 -24  -8 6576.03 268.172   4
   1 -24  -8 5823.33 223.775  12
   1 -24  -9 375.820 59.6250  12
   1 -24  -9 383.222 66.9886  14
   1 -24  -9 282.511 65.3452   4
   1 -24 -10 845.724 97.3722   4
  -1  24 -10 835.279 89.0646  21
   1 -24 -10 718.596 85.1122  14
   1 -24 -10 753.151 79.6282  12
   1 -24 -11 1282.70 97.3175  12
   1 -24 -11 1214.46 110.214   4
  -1  24 -11 1189.96 102.649  21
  -1  24 -12 1846.98 125.899  21
   1 -24 -12 1932.27 135.856   4
   1 -24 -13 1560.53 150.579  16
  -1  24 -13 1617.81 116.120  21
  -1  24 -14 3019.50 156.376  21
   1 -24 -14 2927.68 192.209  16
  -1  24 -15 3148.84 152.780  21
   1 -24 -15 3143.86 160.343   4
   1 -24 -15 2824.76 177.595  16
   1 -24 -16 238.348 60.3496  16
   1 -24 -16 301.499 55.5260   4
  -1  24 -16 408.104 55.9943  21
   1 -24 -17 1380.13 98.2166   4
  -1  24 -17 1668.78 97.6639  21
   1 -24 -17 1718.65 114.362  16
   1 -24 -18 1368.29 90.3631  16
   1 -24 -18 1505.05 91.8194   6
  -1  24 -18 1419.92 82.7233  21
  -1 -25 -16 1926.52 109.834  16
   1  25 -16 2000.50 99.2648  21
   1  25 -15 3132.83 138.571  21
  -1 -25 -15 3170.80 139.614   4
  -1 -25 -15 3243.31 162.624  16
   1  25 -14 6817.72 229.216  21
  -1 -25 -14 6497.78 224.988   4
   1  25 -13 1484.56 103.995  21
  -1 -25 -13 1507.98 103.453   4
   1  25 -12 540.029 69.4098  21
  -1 -25 -12 668.952 75.1777   4
   1  25 -11 7364.33 255.451  21
  -1 -25 -11 7522.21 254.933   4
   1  25 -10 4750.62 200.206  21
  -1 -25 -10 4741.51 197.970   4
   1  25  -9 3368.23 166.319  21
  -1 -25  -9 3193.26 163.663   4
   1 -25   8 4044.88 205.265   4
   1 -25   8 3590.98 171.876  14
  -1 -25  -7 771.012 86.9354   4
   1 -25   7 664.375 74.6707  14
   1 -25   7 645.836 85.1711   4
   1 -25   6 1492.89 128.135   4
   1 -25   6 1461.67 110.550  14
  -1 -25  -5 5429.14 228.606   4
   1 -25   5 4770.06 210.251  14
   1 -25   5 5043.59 240.222   4
   1 -25   4 170.991 70.5809   4
  -1 -25  -4 250.447 61.8741   4
   1 -25   4 207.580 54.6914  14
   1 -25   3 1305.47 123.823   4
   1 -25   3 1510.02 116.050  14
  -1 -25  -3 1564.01 122.453   4
  -1 -25  -2 919.897 97.7283   4
   1 -25   2 768.159 84.1664  14
   1 -25   2 882.365 103.644   4
   1 -25   1 443.886 68.3565  14
   1 -25   1 531.874 85.7799   4
  -1 -25  -1 565.288 80.3210   4
  -1 -25   0 277.698 68.1646   4
   1 -25   0 375.658 67.2561  14
   1 -25   0 322.517 77.3084   4
   1 -25  -1 719.782 95.8401   4
  -1 -25   1 625.374 83.3006   4
   1 -25  -1 761.577 86.1450  14
   1 -25  -2 799.703 86.0923  14
  -1 -25   2 973.883 101.479   4
   1 -25  -2 912.218 105.182   4
  -1 -25   3 1265.18 112.576   4
   1 -25  -3 1473.46 113.005  14
   1 -25  -3 1502.60 126.788   4
   1 -25  -4 235.600 56.0511  14
   1 -25  -4 255.200 65.1675   4
  -1 -25   4 147.204 55.1371   4
   1 -25  -5 5671.04 225.223  14
   1 -25  -5 5687.63 244.371   4
   1 -25  -6 2208.72 146.048   4
   1 -25  -6 1904.92 125.166  14
   1 -25  -7 712.069 66.1461  12
  -1 -25   7 678.133 80.8771   4
   1 -25  -7 922.140 87.0537  14
   1 -25  -7 814.570 91.7818   4
   1 -25  -8 4790.16 196.536  14
   1 -25  -8 4468.95 171.151  12
   1 -25  -9 3285.73 155.340  14
   1 -25  -9 3480.51 174.131   4
   1 -25 -10 4949.81 205.134   4
  -1 -25  10 3083.19 157.213   4
   1 -25 -11 8596.96 272.875   4
   1 -25 -11 6984.50 301.876  16
   1 -25 -12 534.993 94.2490  16
  -1  25 -12 694.307 63.1747  21
   1 -25 -12 750.281 81.2202   4
   1 -25 -13 1416.49 102.215   4
  -1  25 -13 1293.69 83.1097  21
   1 -25 -13 1300.89 120.765  16
   1 -25 -14 6783.50 260.440  16
   1 -25 -14 7228.53 235.735   4
   1 -25 -15 3520.60 153.667   4
   1 -25 -15 3490.28 168.936  16
   1 -25 -16 2208.87 112.217   4
   1 -25 -16 2233.49 119.744  16
   1 -25 -17 2076.45 98.8230  16
  -1 -26 -14 6476.52 218.712  16
  -1 -26 -13 2287.66 132.761  16
  -1 -26 -13 2131.76 106.538   4
   1 -26  13 2107.71 100.842   4
  -1 -26 -12 11058.5 294.440   4
   1 -26  12 9882.05 285.553   4
  -1 -26 -11 615.537 63.1804   4
   1 -26  11 622.805 68.9033   4
   1 -26  10 1987.11 119.979   4
  -1 -26 -10 2287.66 120.442   4
   1 -26   9 2904.16 152.082   4
  -1 -26  -9 3795.44 160.181   4
  -1 -26  -8 3123.04 146.970   4
   1 -26   8 2512.99 144.566   4
   1 -26   7 770.374 82.9642   4
   1 -26   7 707.779 62.5531  14
  -1 -26  -7 877.681 80.5658   4
  -1 -26  -6 4583.50 185.163   4
   1 -26   6 3944.84 187.504   4
   1 -26   5 1243.19 112.824   4
   1 -26   5 1040.74 81.8717  14
  -1 -26  -4 9052.92 284.539   4
   1 -26   4 8752.72 300.495   4
   1 -26   3 57.5602 49.0918   4
  -1 -26  -3 36.7943 40.6428   4
   1 -26   3-5.21685 27.5881  14
  -1 -26  -2 807.174 83.0543   4
   1 -26   2 780.436 91.3923   4
   1 -26   2 686.018 70.0789  14
   1 -26   1 1712.46 109.724  14
  -1 -26  -1 2004.81 126.319   4
   1 -26   1 1978.60 135.771   4
   1 -26   0 3604.97 184.538   4
  -1 -26   0 3417.49 167.035   4
   1 -26   0 3332.87 156.327  14
  -1 -26   1 1557.20 113.412   4
   1 -26  -1 1689.14 108.307  14
   1 -26  -1 1828.08 129.435   4
   1 -26  -2 987.339 83.6810  14
   1 -26  -2 1009.87 97.1890   4
   1 -26  -3 69.1509 38.3043  14
  -1 -26   3-7.23782 32.4905   4
   1 -26  -4 8779.96 271.850  14
   1 -26  -4 9510.49 305.399   4
   1 -26  -5 1800.86 109.126  14
   1 -26  -5 1851.49 127.016   4
   1 -26  -6 4007.57 181.512   4
   1 -26  -6 3635.31 155.077  14
   1 -26  -7 888.420 74.6708  14
   1 -26  -7 824.500 82.0704   4
  -1 -26   8 2221.02 118.966   4
   1 -26  -8 2811.95 177.429  16
   1 -26  -9 3857.59 203.095  16
   1 -26  -9 4641.10 183.410   4
   1 -26 -10 2393.68 126.939   4
   1 -26 -10 2015.43 142.373  16
   1 -26 -11 609.948 67.5669   4
   1 -26 -11 546.213 78.3208  16
   1 -26 -12 11256.8 350.642  16
   1 -26 -12 12091.6 325.807   4
   1 -26 -13 2707.96 141.594  16
   1 -26 -13 2658.70 124.553   4
   1 -26 -14 5859.83 192.289   4
   1 -26 -14 6647.62 213.627  16
  -1 -27 -11 843.342 74.8653  16
  -1 -27 -10 7752.65 257.181  16
   1 -27  10 7325.75 210.100   4
   1 -27   9 1009.06 70.9909   4
  -1 -27  -9 1062.87 70.7488   4
   1 -27   8 1968.38 105.462   4
  -1 -27  -8 2060.41 101.846   4
  -1 -27  -7 2047.39 103.670   4
   1 -27   7 1706.18 101.778   4
   1 -27   6 3393.86 151.719   4
  -1 -27  -6 3673.87 147.327   4
   1 -27   5 1323.34 94.1024   4
  -1 -27  -5 1272.80 86.0334   4
   1 -27   4 781.618 75.7325   4
  -1 -27  -4 801.565 68.5783   4
   1 -27   3 2596.75 136.024   4
  -1 -27  -3 2477.40 122.860   4
  -1 -27  -2 3242.08 143.025   4
   1 -27   2 3261.93 156.644   4
  -1 -27  -1 401.230 52.6185   4
   1 -27   1 276.674 53.2668   4
  -1 -27   0 2002.07 109.095   4
   1 -27   0 1708.69 90.9019  14
   1 -27  -1 387.493 47.9786  14
   1 -27  -1 477.620 64.7185   4
  -1 -27   1 343.822 49.9140   4
   1 -27  -2 2786.22 119.799  14
  -1 -27   2 2896.86 132.012   4
   1 -27  -3 1791.64 114.531  16
  -1 -27   3 1917.51 103.206   4
   1 -27  -3 2099.30 100.032  14
   1 -27  -4 696.710 56.6305  14
  -1 -27   4 611.443 57.2243   4
   1 -27  -4 544.688 69.9437  16
  -1 -27   5 989.705 69.8802   4
   1 -27  -5 994.225 90.9114  16
  -1 -27   6 2484.34 111.926   4
   1 -27  -6 3327.14 163.143  16
   1 -27  -7 1667.48 112.315  16
   1 -27  -7 1976.44 106.956   4
   1 -27  -8 2254.67 132.168  16
   1 -27  -8 2675.07 125.648   4
   1 -27  -9 1004.45 74.1348   4
   1 -27  -9 743.487 75.0712  16
   1 -27 -10 9563.25 257.605   4
   1 -27 -10 8346.88 266.357  16
   1 -27 -11 960.263 66.8019   4
   1 -27 -11 940.946 72.9766  16
   1 -28   5 2072.39 93.0709   4
   1 -28   4 413.303 43.9619   4
   1 -28   3 604.706 53.9761   4
   1 -28   2 1317.88 79.5328   4
   1 -28   1 704.831 59.0321   4
   1 -28   0 145.818 34.0140   4
   1 -28  -1 910.613 68.5439   4
   1 -28  -2 1379.73 82.8926   4
   1 -28  -3 688.528 58.3285   4
   1 -28  -4 751.550 60.0660   4
   1 -28  -5 2314.18 104.198   4
   1 -28  -6 1505.56 80.6556   4
   2   0   0 58130.0 1164.31  10
  -2   0   0 57557.2 1096.15   2
  -2   0   1 273.702 28.4118   2
  -2   0  -1 237.881 32.1631   2
   2   0   1 293.583 41.3047  10
   2   0   1 294.672 24.5244   9
  -2   0  -2 1864.91 96.9114   2
   2   0   2 1811.93 83.2960  10
   2   0   2 1756.29 73.2339   9
   2   0   3 47613.2 945.037   9
  -2   0  -3 50305.8 1009.52   2
   2   0   4 165678. 3099.58   9
  -2   0  -4 172516. 3185.53   2
  -2   0  -5 24031.7 638.688   2
   2   0   5 24100.5 563.390   9
   2   0  -6 2134.35 165.821  10
  -2   0  -6 2346.48 177.549   2
   2   0   6 2329.48 135.255   9
   2   0  -7 617.680 98.0063  10
  -2   0  -7 742.816 123.638   2
   2   0   7 494.762 70.5578   9
   2   0  -8 21202.1 626.291  10
  -2   0  -8 19975.4 674.323   2
   2   0   8 19763.0 569.388   9
  -2   0  -9 85.2605 87.3136   2
   2   0   9 183.744 57.1182   9
   2   0  -9 72.3549 59.0324  10
   2   0  10 2530.27 190.553   9
  -2   0 -10 2230.03 227.147   2
   2   0 -10 2551.55 197.856  10
   2   0 -11 118.832 67.3726  10
   2   0  11 253.564 82.6180   9
  -2   0 -11 360.183 146.273   2
  -2   0 -12 3205.84 305.081   2
   2   0 -12 3273.89 238.832  10
   2   0  12 3304.39 251.431   9
   2   0 -13 7551.16 365.802  10
   2   0  13 6762.77 377.427   9
  -2   0 -13 6993.06 446.422   2
  -2   0 -14 3499.83 328.197   2
   2   0 -14 3502.48 253.258  10
   2   0  14 3935.95 298.666   9
   2   0  15 2509.97 249.234   9
  -2   0 -15 2354.53 279.079   2
  -2   0  15 2746.72 282.735   9
   2   0 -15 2003.49 188.342  10
  -2   0  16 13507.6 647.546   9
  -2   0 -16 12789.9 653.218   2
   2   0 -16 11907.5 502.723  10
   2   0  16 11690.1 597.947   9
  -2   0 -17 382.793 155.702   2
  -2   0  17 657.549 167.656   9
   2   0  17 653.867 152.594   9
   2   0  18 5141.89 391.698   9
  -2   0  18 5269.24 416.488   9
  -2   0 -18 5089.07 426.290   2
  -2   0  19 611.379 186.059   9
   2   0  19 676.013 165.649   9
  -2   0 -19 293.725 134.529   2
  -2   0  20 23189.0 978.548   9
   2   0  20 22224.6 927.450   9
   2   0  21 7020.49 505.299   9
   2   0 -21 8224.07 349.850   6
  -2   0  21 8003.07 555.018   9
   2   0 -22 105.099 59.0250   6
   2   0  22 159.603 113.544   9
  -2   0 -22 237.021 71.7889   6
  -2   0 -23 4677.57 260.834   6
   2   0  23 4518.28 417.711   9
  -2   0  23 5110.07 453.416   9
   2   0 -23 4706.11 271.824   6
  -2   0 -24 998.119 127.817   6
   2   0  24 687.869 172.012   9
   2   0 -24 936.808 133.629   6
   2   0 -25 5087.83 292.535   6
  -2   0 -25 4763.51 276.405   6
   2   0 -26 4462.45 277.700   6
  -2   0 -26 4170.41 258.721   6
  -2   0 -27 967.715 128.071   6
   2   0 -27 803.150 169.422   6
   2   0 -28 8672.67 399.458  13
   2   0 -28 7867.11 373.398   6
  -2   0 -28 8092.28 363.644   6
   2   0 -29 5498.87 301.340   6
   2   0 -29 5991.83 317.330  13
  -2   0 -29 5859.82 296.849   6
   2   0 -30 1509.38 165.112   6
   2   0 -30 1388.33 151.820  13
  -2   0 -30 1708.00 161.840   6
   2   0 -31 213.711 91.5248   6
   2   0 -31 242.509 77.8171  13
  -2   0 -31 238.739 73.1028   6
   2   0 -32 619.455 89.3263  13
   2   0 -32 640.669 100.653   6
  -2   0 -32 666.543 86.5357   6
   2   0 -33 2818.74 159.748  13
   2   0  34 22.8392 33.3516   7
   2   0 -34-19.2310 31.4983  13
  -2   0 -34 51.6169 30.9827  13
   2   0  35 1793.86 98.2121   7
   2  -1  35 2882.52 124.639   7
  -2  -1 -34 1046.93 84.4232  13
   2   1 -34 994.475 72.4448  13
   2  -1  34 1131.61 91.6939   7
   2   1 -33 300.857 56.7030  13
   2  -1  33 223.990 53.8653   7
  -2  -1 -32 5440.76 245.695   6
   2   1 -32 5550.21 247.348  13
  -2  -1 -31 6215.87 282.130   6
   2   1 -31 6546.07 307.295   6
   2   1 -31 6216.78 288.189  13
  -2  -1 -30 48.2156 63.7991   6
   2   1 -30 74.7984 69.7342  13
   2   1 -30-2.99308 74.1581   6
  -2  -1 -29 4938.20 272.111   6
   2   1 -29 5065.96 287.777   6
   2   1 -29 5070.40 286.200  13
   2   1 -28 638.159 116.050  13
  -2  -1 -28 520.086 100.738   6
   2   1 -28 566.194 112.470   6
  -2  -1 -27 891.863 124.050   6
   2   1 -27 789.068 127.464   6
   2   1 -26 3761.36 255.174   6
  -2  -1 -26 3905.89 247.460   6
  -2  -1 -25 7309.95 345.248   6
   2   1 -25 7591.67 366.951   6
   2   1 -24 13586.0 503.510   6
  -2  -1 -24 12574.3 471.847   6
  -2   1  23 3147.32 358.687   9
   2  -1  23 2636.40 313.779   9
   2   1 -23 2917.55 215.986   6
  -2  -1 -23 2578.08 194.439   6
  -2   1  22 5265.71 459.414   9
   2  -1  22 4575.69 406.433   9
  -2  -1 -22 5335.37 275.047   6
   2   1 -22 5294.88 285.890   6
  -2   1  21 850.020 187.560   9
   2  -1  21 954.783 194.501   9
   2   1 -21 870.710 119.674   6
  -2  -1 -20 17433.3 852.853   2
   2  -1  20 18244.7 811.757   9
  -2   1  20 17428.1 835.205   9
  -2  -1 -19 29018.3 1119.60   2
   2  -1  19 27706.0 1024.47   9
  -2   1  19 27906.0 1079.14   9
  -2   1  18 1514.99 229.639   9
   2  -1  18 1588.93 217.135   9
  -2  -1 -18 1595.26 248.923   2
  -2  -1 -17 10578.6 621.256   2
   2  -1  17 10490.5 551.099   9
  -2   1  17 11017.2 602.840   9
   2  -1  16 30880.3 1016.68   9
  -2   1  16 31429.6 1066.64   9
  -2  -1 -16 30880.8 1111.68   2
  -2   1  15 9472.15 512.650   9
   2  -1  15 9074.08 474.128   9
  -2  -1 -15 9666.32 558.845   2
  -2  -1 -14 15674.5 728.236   2
   2  -1  14 16371.4 641.270   9
  -2   1  14 17630.7 706.665   9
   2   1 -13 5291.88 298.606  10
  -2  -1 -13 4930.61 384.991   2
  -2   1  13 4862.78 338.613   9
   2  -1  13 5055.33 317.695   9
   2  -1  12 18496.4 636.438   9
   2   1 -12 18329.8 606.657  10
  -2   1  12 18496.3 681.375   9
  -2  -1 -12 17633.6 745.851   2
  -2  -1 -11 12994.3 598.688   2
   2   1 -11 14424.9 506.229  10
   2  -1  11 13908.7 512.661   9
   2   1 -10 2047.24 172.073  10
   2  -1  10 2236.59 179.128   9
   2   1  -9 13821.2 474.737  10
   2  -1   9 13390.0 456.113   9
  -2  -1  -9 12940.2 532.911   2
  -2  -1  -8 4895.71 285.818   2
   2   1  -8 4573.92 247.610  10
   2  -1   8 4632.81 230.556   9
  -2  -1  -7 17530.6 555.471   2
   2   1  -7 17149.7 524.188  10
   2  -1   7 16526.6 477.328   9
   2   1  -6 42044.3 975.881  10
   2  -1   6 40602.5 899.691   9
   2   1  -5 72633.0 1513.02  10
  -2  -1  -5 73854.6 1488.50   2
   2  -1   5 70064.9 1415.09   9
   2  -1   4 149004. 2724.53  10
   2  -1   4 152071. 2790.89   9
   2  -1   3 24711.6 517.405  10
  -2  -1  -3 25121.8 573.726   2
   2  -1   3 24662.9 505.057   9
   2  -1   2 9309.98 262.080  10
  -2  -1  -2 9869.03 271.651   2
   2  -1   2 9237.25 197.118   9
   2  -1   1 8353.60 265.302  10
  -2  -1  -1 9004.63 250.249   2
   2   1  -1 8866.02 269.790   1
  -2  -1   0 55071.2 1136.44   2
  -2   1   0 60609.7 1095.75   2
   2   1   0 59293.3 1163.51  10
   2   1   0 56873.7 1175.03   1
  -2   1  -1 8877.47 236.479   2
  -2  -1   1 8669.74 241.701   2
   2   1   1 8587.82 229.283   9
   2   1   2 10787.7 277.821   9
  -2   1  -2 10473.9 304.711   2
  -2   1  -3 23533.6 589.789   2
   2   1   3 24052.0 536.448   9
   2   1   4 149941. 2775.04   9
  -2   1  -4 144799. 2863.07   2
  -2   1  -5 67701.7 1530.34   2
   2   1   5 73368.2 1435.07   9
   2  -1  -6 39428.2 982.957  10
   2   1   6 39829.4 881.226   9
  -2   1  -6 37090.4 977.842   2
  -2   1  -7 16219.1 572.103   2
   2   1   7 17014.9 489.513   9
   2  -1  -7 16611.4 554.825  10
  -2   1  -8 5495.53 321.814   2
   2  -1  -8 5442.65 297.892  10
   2   1   8 5428.68 257.100   9
   2   1   9 12116.0 442.148   9
   2  -1  -9 13021.4 491.857  10
  -2   1  -9 13443.3 539.236   2
  -2   1 -10 2104.39 214.651   2
   2  -1 -10 2071.69 191.655  10
   2   1  10 2156.96 178.710   9
   2  -1 -11 14178.7 537.582  10
  -2   1 -11 14814.9 612.250   2
   2   1  11 13668.3 520.299   9
   2   1  12 18369.8 652.818   9
  -2   1 -12 19324.3 734.967   2
   2  -1 -12 18394.8 641.213  10
   2   1  13 4611.15 313.000   9
   2  -1 -13 5298.89 316.689  10
  -2   1 -13 5331.66 375.715   2
   2  -1 -14 17083.3 624.680  10
  -2   1 -14 17083.8 724.508   2
   2   1  14 16612.8 665.143   9
   2   1  15 9202.14 486.666   9
  -2   1 -15 9083.54 519.791   2
   2  -1 -15 8498.37 417.317  10
  -2   1 -16 31228.5 1083.59   2
   2  -1 -16 30928.1 921.927  10
   2   1  16 29870.1 1017.22   9
   2   1  17 10694.6 570.235   9
  -2  -1  17 10432.0 579.837   9
   2  -1 -17 11471.2 495.306  10
  -2   1 -17 10778.5 603.884   2
   2   1  18 984.691 183.476   9
  -2  -1  18 1871.73 257.693   9
   2   1  19 29109.3 1075.23   9
  -2  -1  19 29198.6 1101.47   9
  -2  -1  20 17960.9 837.615   9
   2   1  20 15734.8 774.109   9
  -2  -1  21 1143.01 221.163   9
   2  -1 -21 839.832 112.888   6
   2   1  21 854.590 194.994   9
   2   1  22 4164.98 401.233   9
   2  -1 -22 4804.84 267.598   6
  -2   1 -22 4916.71 263.826   6
  -2  -1  22 4486.08 421.722   9
   2  -1 -23 2648.67 202.960   6
  -2  -1  23 2777.36 338.544   9
   2   1  23 2411.25 309.749   9
  -2   1 -23 2212.18 182.772   6
   2  -1 -24 12483.6 482.047   6
  -2   1 -24 12988.0 478.597   6
  -2   1 -25 7904.33 365.014   6
   2  -1 -25 8322.14 382.315   6
  -2   1 -26 3713.41 242.369   6
   2  -1 -26 3622.53 248.385   6
   2  -1 -27 1194.03 146.494   6
  -2   1 -27 1036.67 129.169   6
  -2   1 -28 521.017 101.729   6
   2  -1 -28 533.326 109.604   6
   2  -1 -29 5097.42 286.848   6
  -2   1 -29 5207.20 281.436   6
   2  -1 -29 5307.68 302.611  13
  -2   1 -30-111.104 74.1940   6
   2  -1 -30 9.28129 68.0118  13
   2  -1 -30 1.10893 70.9024   6
  -2   1 -31 6105.37 281.125   6
   2  -1 -31 6727.38 306.268   6
   2  -1 -31 6608.81 309.582  13
   2  -1 -32 5627.29 265.956   6
   2  -1 -32 6112.50 273.960  13
  -2   1 -33 206.510 49.2776  13
   2  -1 -33 325.122 71.1876   6
   2  -1 -33 235.778 62.6582  13
   2   1  34 1381.11 103.023   7
   2  -1 -34 1208.01 93.1785  13
   2   1  35 2998.91 131.528   7
  -2  -2 -34 742.638 74.8204  13
   2  -2  34 802.932 78.0594   7
   2   2 -33 52.4461 36.3858  13
   2  -2  33 30.7685 42.9269   7
  -2  -2 -33-37.6025 44.4872   6
   2   2 -32 1126.83 104.331  13
  -2  -2 -32 1082.83 108.777   6
  -2  -2 -31 7085.42 303.301   6
   2   2 -31 7547.34 328.700   6
   2   2 -31 7548.97 309.033  13
   2   2 -30 13446.2 462.101  13
   2   2 -30 12706.5 472.605   6
  -2  -2 -30 13233.7 456.651   6
  -2  -2 -29 6449.97 311.489   6
   2   2 -29 6446.79 329.320   6
   2   2 -29 6613.70 320.935  13
  -2  -2 -28 4738.86 268.839   6
   2   2 -28 4247.18 269.949   6
   2   2 -28 4928.43 283.792  13
   2   2 -27 945.621 139.134   6
   2   2 -27 792.881 125.827  13
  -2  -2 -27 915.845 121.033   6
  -2  -2 -26 7039.20 337.276   6
   2   2 -26 6527.98 343.533   6
   2   2 -25 3247.19 241.341   6
  -2  -2 -25 3371.92 228.768   6
   2   2 -24 436.078 107.592   6
  -2  -2 -24 353.340 87.8853   6
  -2   2  23 124.514 86.6224   9
   2  -2  23 269.581 111.180   9
   2   2 -23 56.2314 60.2245   6
  -2  -2 -23 56.0352 63.4598   6
   2  -2  22 697.773 92.7539  19
  -2   2  22 614.721 183.651   9
   2  -2  22 699.125 160.005   9
  -2  -2 -22 766.708 106.923   6
   2   2 -22 761.132 114.674   6
  -2  -2 -21 6608.91 524.724   2
   2  -2  21 7396.37 506.621   9
  -2   2  21 7580.22 545.385   9
   2   2 -21 7633.68 340.219   6
  -2  -2 -21 7140.67 318.168   6
  -2   2  20 3626.96 371.724   9
  -2  -2 -20 4007.77 403.703   2
   2  -2  20 4027.27 362.574   9
  -2   2  19 16496.1 796.029   9
  -2  -2 -19 17536.7 846.391   2
   2  -2  19 16975.8 759.810   9
  -2   2  18 2007.41 260.161   9
   2  -2  18 2314.62 263.672   9
   2  -2  17 24575.7 901.077   9
  -2  -2 -17 25300.6 1018.70   2
  -2   2  17 25330.5 963.579   9
  -2   2  16 5618.48 409.730   9
   2  -2  16 6145.83 395.091   9
  -2  -2 -16 5264.70 430.821   2
  -2  -2 -15 700.327 185.121   2
   2  -2  15 798.385 149.209   9
  -2   2  15 755.363 167.834   9
  -2   2  14 31449.2 1013.79   9
   2  -2  14 32040.8 966.149   9
  -2  -2 -14 29181.9 1081.50   2
   2  -2  13 5681.18 337.876   9
  -2   2  13 5683.89 364.183   9
  -2  -2 -13 4586.06 390.125   2
  -2  -2 -12 25512.3 932.809   2
  -2   2  12 28132.2 882.959   9
   2  -2  12 28119.8 831.013   9
  -2   2  11 7988.01 402.647   9
  -2  -2 -11 7348.26 427.947   2
  -2   2  10 20704.8 679.051   9
  -2  -2 -10 20530.2 728.389   2
  -2   2   9 16082.4 554.692   9
  -2  -2  -9 15859.5 583.116   2
   2   2  -8 7219.51 314.732  10
  -2   2   8 7670.92 336.198   9
  -2  -2  -8 7610.64 348.855   2
  -2   2   7 3564.01 210.457   9
  -2  -2  -7 3489.18 209.201   2
   2   2  -7 3368.18 200.741  10
  -2   2   6 29180.3 734.206   9
   2   2  -6 29143.8 740.308  10
   2   2  -5 72342.8 1511.61  10
  -2   2   5 72412.5 1485.86   9
  -2   2   4 5516.34 211.663   9
  -2   2   3 69795.9 1366.70   9
  -2  -2  -3 69780.0 1405.51   2
  -2  -2  -2 9523.80 291.717   2
  -2   2   2 9944.26 253.896   9
  -2  -2  -1 9374.45 278.636   2
  -2   2   1 9296.62 219.097   9
   2   2  -1 8895.97 265.122   1
  -2  -2   0 80917.0 1574.76   2
   2   2   0 81500.8 1559.52   1
  -2   2   0 80156.4 1465.90   9
   2   2   1 8327.24 260.269   9
  -2   2  -1 9429.67 239.125   2
   2   2   2 7446.08 248.142   9
  -2   2  -2 8661.00 254.472   2
  -2   2  -3 74163.7 1473.04   2
   2   2   3 71666.0 1447.03   9
   2   2   4 5692.71 222.456   9
  -2   2  -4 6222.13 256.300   2
   2   2   5 72137.5 1480.60   9
  -2   2  -5 74393.6 1547.44   2
   2  -2  -5 71758.1 1393.64   2
   2   2   6 30007.9 739.810   9
  -2   2  -6 31556.2 809.795   2
   2  -2  -6 29967.4 673.069   2
   2  -2  -7 2706.25 147.498   2
  -2   2  -7 2707.68 206.830   2
   2   2   7 2508.34 168.133   9
  -2   2  -8 8201.43 381.282   2
   2  -2  -8 7974.51 378.686  10
   2  -2  -8 7849.61 293.972   2
   2   2   8 7718.26 328.974   9
   2  -2  -9 16685.6 500.986   2
   2   2   9 15992.5 540.112   9
  -2   2  -9 17302.8 608.949   2
   2  -2  -9 16453.0 594.426  10
   2   2  10 20813.2 668.130   9
   2  -2 -10 21875.9 627.732   2
  -2   2 -10 22661.5 744.949   2
   2  -2 -10 20895.2 706.600  10
   2  -2 -11 6759.55 366.284  10
  -2   2 -11 7528.09 409.272   2
   2   2  11 6803.49 355.611   9
   2  -2 -11 7025.49 328.016   2
   2   2  12 24960.1 818.536   9
   2  -2 -12 26687.0 841.659  10
   2  -2 -13 5419.61 332.771  10
   2   2  13 5026.65 335.402   9
  -2   2 -13 5273.90 371.047   2
   2  -2 -14 31361.1 947.742  10
   2   2  14 30823.9 988.895   9
  -2   2 -14 32633.1 1054.42   2
   2   2  15 756.678 154.072   9
   2  -2 -15 658.263 123.990  10
  -2   2 -15 510.638 144.932   2
   2  -2 -16 5353.55 337.900  10
   2   2  16 5085.33 377.433   9
   2  -2 -17 25691.0 837.692  10
   2   2  17 24756.3 943.342   9
  -2  -2  18 1642.04 244.486   9
   2   2  18 1653.51 231.985   9
   2  -2 -18 1851.40 194.231  10
   2   2  19 18286.8 826.034   9
  -2  -2  19 17852.9 835.262   9
   2   2  20 3241.06 344.705   9
  -2  -2  20 3705.50 368.854   9
  -2  -2  21 6293.88 494.531   9
   2   2  21 6429.64 492.560   9
   2  -2 -21 7241.52 322.990   6
   2   2  22 713.445 164.217   9
   2  -2 -22 777.530 111.984   6
  -2   2 -22 838.021 111.913   6
  -2  -2  22 921.682 202.954   9
  -2  -2  23-15.5037 84.8674   9
   2  -2 -23-6.49143 70.8845   6
  -2   2 -23 46.5213 58.2883   6
   2   2  23 66.8342 95.7888   9
   2  -2 -24 701.823 113.171   6
  -2   2 -24 393.427 89.2569   6
   2  -2 -25 3348.23 236.471   6
  -2   2 -25 2984.48 215.631   6
  -2   2 -26 6486.10 328.101   6
   2  -2 -26 6936.93 344.918   6
  -2   2 -27 875.636 125.414   6
   2  -2 -27 960.171 130.148   6
  -2   2 -28 4270.73 257.076   6
   2  -2 -28 4340.30 267.512   6
  -2   2 -29 6216.08 308.087   6
   2  -2 -29 6456.04 325.205   6
   2  -2 -29 6798.87 347.866  13
  -2   2 -30 12902.4 453.923   6
   2  -2 -30 13253.0 472.947   6
   2  -2 -30 13218.7 488.964  13
   2  -2 -31 7560.89 336.912  13
   2  -2 -31 7717.57 330.333   6
   2  -2 -32 1027.03 121.116   6
   2  -2 -32 948.057 114.097  13
   2  -2 -33-56.6769 53.8236   6
   2  -2 -33 25.6729 45.1399  13
   2  -2 -34 686.066 77.1295  13
   2   2  34 657.396 72.3943   7
   2   2  35 2247.33 110.318   7
   2  -3  34 482.778 58.9478   7
  -2  -3 -34 490.207 64.9096  13
   2  -3  33 2350.83 143.220   7
  -2  -3 -33 2162.55 133.709   6
   2   3 -32 3528.99 170.562  13
  -2  -3 -32 3440.66 187.785   6
   2  -3  32 3531.39 195.547   7
   2   3 -31 322.643 69.3791  13
  -2  -3 -31 302.997 70.2523   6
   2   3 -30 2524.14 175.453  13
   2   3 -30 2405.00 191.573   6
  -2  -3 -30 2478.74 179.567   6
  -2  -3 -29 759.271 114.136   6
   2   3 -29 883.273 120.218  13
   2   3 -29 954.805 132.959   6
  -2  -3 -28 189.622 79.0062   6
   2   3 -28 187.608 78.5576  13
   2   3 -28 196.523 81.2513   6
   2   3 -27 2663.20 214.876   6
  -2  -3 -27 2725.78 207.185   6
   2   3 -27 2725.68 211.167  13
   2   3 -26 1177.93 147.000  13
   2   3 -26 895.615 136.443   6
  -2  -3 -26 1148.23 138.993   6
   2   3 -25 646.192 117.666   6
  -2  -3 -25 675.555 110.746   6
   2  -3  24 2469.63 175.929  19
  -2  -3 -24 2452.89 192.405   6
   2   3 -24 2494.82 206.741   6
   2  -3  23 5359.15 262.864  19
   2  -3  23 4669.17 408.757   9
   2   3 -23 5153.89 295.012   6
  -2  -3 -23 5695.77 290.909   6
  -2   3  23 5370.40 479.414   9
   2   3 -22 5053.67 283.197   6
   2  -3  22 3941.91 372.414   9
   2  -3  22 4460.41 236.180  19
  -2  -3 -22 4641.60 258.388   6
  -2   3  22 4829.73 444.586   9
  -2  -3 -22 5168.16 465.920   2
  -2  -3 -21 1316.21 243.176   2
   2  -3  21 1274.79 214.565   9
  -2  -3 -21 962.559 119.166   6
  -2   3  21 1204.60 221.242   9
   2   3 -21 1145.08 134.085   6
   2  -3  20 16003.4 748.595   9
  -2  -3 -20 16157.8 833.017   2
  -2   3  20 16228.8 813.554   9
  -2  -3 -19 1781.16 279.165   2
   2  -3  19 1767.76 232.338   9
  -2   3  19 1813.03 261.971   9
  -2   3  18 12201.5 663.046   9
   2  -3  18 12341.6 613.176   9
  -2  -3 -18 11964.1 698.542   2
   2  -3  17 4109.28 332.518   9
  -2   3  17 3713.89 343.336   9
  -2  -3 -17 3508.15 369.005   2
  -2  -3 -16 2379.67 311.043   2
  -2   3  16 2274.60 258.114   9
   2  -3  16 1974.88 223.147   9
   2  -3  15 17928.0 694.346   9
  -2   3  15 18462.3 756.054   9
  -2  -3 -15 15981.7 789.642   2
  -2  -3 -14 349.974 142.569   2
   2  -3  14 492.216 115.089   9
  -2  -3 -13 37574.9 1227.06   2
  -2   3  13 40122.4 1157.47   9
  -2   3  12 1884.96 205.032   9
  -2  -3 -12 1476.05 210.962   2
  -2  -3 -11 6291.23 388.944   2
  -2   3  11 6481.42 361.457   9
  -2  -3 -10 4913.55 316.007   2
  -2   3  10 5431.35 313.248   9
  -2  -3  -9 6511.18 336.017   2
  -2   3   9 6294.31 321.568   9
  -2  -3  -8 12088.5 448.712   2
  -2   3   8 11906.2 443.289   9
  -2  -3  -7 871.914 111.126   2
  -2   3   7 936.885 109.669   9
  -2   3   6 9708.56 349.313   9
  -2   3   5 13082.8 396.722   9
  -2   3   4 12571.3 362.445   9
  -2   3   3 24134.8 558.769   9
  -2   3   2 32061.2 683.563   9
  -2  -3  -2 32694.5 750.058   2
  -2  -3  -1 35097.5 794.693   2
  -2   3   1 35053.3 715.311   9
   2  -3   0 3823.80 181.279   1
  -2   3   0 3564.70 118.458   9
   2   3   0 3395.96 134.846   1
  -2  -3   0 3339.05 165.741   2
   2   3   1 32194.4 694.366   1
   2   3   1 32425.5 745.529   9
   2  -3  -2 33634.6 776.737   1
   2   3   2 33365.5 768.433   9
   2  -3  -3 20642.4 420.664   2
   2   3   3 22067.4 550.798   9
   2   3   4 13999.1 410.638   9
   2  -3  -4 12704.5 313.247   2
  -2   3  -5 11500.4 385.345   2
   2   3   5 11582.2 377.783   9
   2  -3  -6 9065.86 298.503   2
  -2   3  -6 9995.76 373.979   2
   2   3   6 9782.84 357.041   9
  -2   3  -7 1294.33 143.065   2
   2   3   7 1220.75 125.433   9
   2  -3  -7 1299.69 111.706   2
   2   3   8 9484.67 387.148   9
  -2   3  -8 10287.4 423.481   2
   2  -3  -8 9752.28 346.446   2
  -2   3  -9 6895.33 357.468   2
   2   3   9 6493.80 326.633   9
   2  -3  -9 7396.41 305.678   2
   2  -3 -10 5314.90 331.204  10
  -2   3 -10 5781.21 340.542   2
   2   3  10 5615.81 313.781   9
   2  -3 -10 5713.66 279.375   2
   2  -3 -11 7014.21 327.068   2
   2  -3 -11 7196.81 393.857  10
  -2   3 -11 7200.46 399.012   2
   2   3  11 6320.93 356.900   9
   2  -3 -12 1101.54 157.930  10
   2  -3 -12 1547.29 156.852   2
   2   3  12 1136.48 159.434   9
   2   3  13 37802.5 1127.07   9
   2  -3 -13 40618.6 1061.29   2
   2  -3 -13 38237.6 1117.65  10
   2  -3 -14 437.341 113.506  10
   2   3  14 339.635 111.859   9
   2   3  15 17227.0 725.730   9
   2  -3 -15 17544.1 679.629  10
   2  -3 -16 1740.55 198.682  10
   2   3  16 1582.63 217.552   9
   2  -3 -17 3818.32 294.141  10
   2   3  17 3990.48 350.107   9
   2  -3 -18 12545.7 552.194  10
   2   3  18 10933.1 623.180   9
   2   3  19 1776.35 249.803   9
   2   3  20 16064.4 801.084   9
  -2  -3  20 15613.0 791.646   9
   2   3  21 1248.36 221.137   9
  -2   3 -21 1250.04 128.502   6
   2  -3 -21 1328.26 143.455   6
  -2  -3  21 928.206 202.853   9
  -2   3 -22 4291.06 250.573   6
  -2  -3  22 4829.10 440.634   9
   2   3  22 3864.08 393.854   9
   2  -3 -22 4389.84 257.076   6
   2   3  23 5895.54 491.442   9
  -2  -3  23 5474.61 471.033   9
  -2   3 -23 5128.55 283.765   6
   2  -3 -23 5637.14 299.080   6
  -2   3 -24 2244.90 186.388   6
   2  -3 -24 2204.26 183.506   6
   2  -3 -25 605.631 107.420   6
  -2   3 -25 564.450 109.485   6
   2  -3 -26 1059.61 144.994   6
  -2   3 -26 789.144 119.569   6
  -2   3 -27 2502.33 201.478   6
   2  -3 -27 2620.36 209.418   6
   2  -3 -28 239.125 89.8172   6
  -2   3 -28 8.92954 68.7972   6
  -2   3 -29 796.891 114.126   6
   2  -3 -29 680.405 128.336  13
   2  -3 -29 683.595 117.433   6
   2  -3 -30 2240.44 193.928  13
   2  -3 -30 2600.06 191.858   6
   2  -3 -31 247.167 74.1330   6
   2  -3 -31 257.054 83.0773  13
   2  -3 -32 3270.31 199.653  13
   2  -3 -32 3413.71 197.570   6
   2  -3 -33 2248.94 150.936  13
   2  -3 -33 2102.25 142.821   6
   2  -3 -34 648.608 73.5313  13
   2   3  34 573.199 67.5183   7
   2   3  35 2886.37 121.699   7
  -2  -4 -34 185.462 49.4132  13
   2  -4  34 216.610 44.3874   7
  -2  -4 -33 3015.56 156.095   6
   2  -4  33 2990.79 156.390   7
  -2  -4 -32 2819.21 167.715   6
   2  -4  32 2858.47 171.089   7
  -2  -4 -31 1838.90 146.180   6
  -2  -4 -30 4474.57 242.653   6
   2   4 -30 4562.00 225.504  13
   2   4 -29 4812.10 248.723  13
  -2  -4 -29 4783.72 262.221   6
   2   4 -28 1281.53 151.879   6
   2   4 -28 1443.82 144.464  13
  -2  -4 -28 1340.55 146.046   6
   2   4 -27 1371.00 145.122  13
  -2  -4 -27 1317.59 148.462   6
   2   4 -27 1140.36 142.868   6
   2   4 -26 4216.10 256.268  13
   2   4 -26 3928.17 267.331   6
  -2  -4 -26 3855.13 245.922   6
   2  -4  25 2007.49 156.585  19
   2   4 -25 2082.73 183.672  13
  -2  -4 -25 2029.71 179.397   6
   2   4 -25 1951.84 184.323   6
   2   4 -24 275.473 90.2942   6
   2  -4  24 275.613 74.1677  19
  -2  -4 -24 269.505 87.9474   6
   2  -4  23 8778.48 355.509  19
  -2  -4 -23 9483.66 646.659   2
  -2   4  23 9275.42 640.917   9
   2  -4  23 8374.60 550.646   9
   2   4 -23 9332.65 410.774   6
  -2  -4 -23 9360.11 390.440   6
   2   4 -22 209.302 79.1233   6
  -2  -4 -22 436.394 87.6109   6
   2  -4  22 193.184 101.804   9
  -2  -4 -22 8.10753 106.030   2
   2  -4  22 163.909 51.5923  19
  -2   4  22 114.817 100.472   9
   2  -4  21 12606.0 430.347  19
  -2  -4 -21 12509.0 740.483   2
   2   4 -21 12362.0 470.101   6
   2  -4  21 12027.1 649.761   9
  -2   4  21 13019.5 742.012   9
  -2  -4 -21 12648.3 453.031   6
  -2  -4 -20 317.187 140.499   2
  -2   4  20 208.651 140.328   9
   2  -4  20 73.6518 76.4621   9
  -2  -4 -19 12702.4 742.027   2
   2  -4  19 11212.9 602.812   9
  -2   4  19 12500.0 693.569   9
   2  -4  18 69.3815 79.1529   9
  -2   4  18 165.687 109.961   9
  -2  -4 -18 134.963 142.679   2
   2  -4  17 201.899 89.0757   9
  -2   4  17 281.184 115.929   9
  -2  -4 -17 511.367 176.873   2
  -2   4  16 15982.6 729.149   9
   2  -4  16 15571.4 662.458   9
  -2  -4 -16 14323.6 771.888   2
  -2  -4 -15 7924.67 545.974   2
  -2   4  15 9865.78 537.619   9
  -2   4  14 16933.9 703.102   9
  -2  -4 -14 15261.7 746.554   2
  -2   4  13 43785.6 1243.90   9
  -2  -4 -13 41482.4 1311.09   2
  -2   4  12 115131. 2538.00   9
  -2  -4 -12 113973. 2603.76   2
  -2  -4 -11 14341.7 599.679   2
  -2   4  11 14251.1 573.282   9
  -2  -4 -10 864.191 140.118   2
  -2   4  10 1110.85 146.759   9
  -2   4   9 3748.72 248.611   9
  -2  -4  -9 4065.70 259.850   2
  -2  -4  -8 32687.3 878.143   2
  -2   4   8 32955.4 877.610   9
  -2  -4  -7 22793.7 652.708   2
  -2   4   7 22179.5 645.598   9
  -2  -4  -6 15776.4 491.659   2
  -2   4   6 14909.8 472.306   9
  -2   4   5 1190.92 109.539   9
  -2   4   4 39309.9 882.636   9
  -2   4   3 24257.5 583.387   9
  -2   4   2 7347.14 242.911   9
  -2   4   1 19930.1 473.999   9
   2  -4   0 641.314 82.1902   1
  -2  -4   0 677.340 83.9075   2
  -2   4   0 659.425 58.8867   9
   2   4   0 659.699 50.3116   1
   2   4   0 591.786 78.0851   9
   2  -4  -1 20912.3 555.114   1
   2   4   1 21444.5 467.471   1
   2   4   1 21377.0 568.152   9
   2   4   2 8510.49 314.191   9
   2  -4  -2 8486.47 207.933   2
   2  -4  -2 8790.49 302.142   1
   2  -4  -3 22080.1 455.908   2
   2   4   3 23231.1 609.061   9
   2  -4  -4 39459.0 781.490   2
   2   4   4 39247.6 935.970   9
   2   4   5 821.856 101.512   9
   2  -4  -5 1290.08 82.8323   2
   2  -4  -6 14327.3 405.081   2
   2   4   6 14722.3 488.260   9
   2   4   7 21314.3 635.174   9
   2  -4  -7 19711.5 547.112   2
   2   4   8 32273.2 869.447   9
   2  -4  -8 30244.7 784.673   2
   2   4   9 3400.30 243.491   9
   2  -4  -9 3591.20 217.540   2
   2   4  10 601.889 114.273   9
   2  -4 -10 709.436 110.296   2
   2   4  11 14445.5 584.581   9
   2  -4 -11 15295.2 533.788   2
   2   4  12 114680. 2595.66   9
   2  -4 -12 113167. 2614.44  10
   2   4  13 41748.4 1235.95   9
   2  -4 -13 45258.4 1149.13   2
   2  -4 -13 41868.7 1231.25  10
   2  -4 -14 15729.5 665.817  10
   2   4  14 15735.2 685.447   9
   2  -4 -14 17433.0 625.626   2
   2  -4 -15 9165.89 491.607  10
   2  -4 -15 9590.29 459.830   2
   2   4  15 8881.03 516.824   9
   2  -4 -16 15128.1 650.184  10
   2   4  16 14536.7 697.616   9
   2   4  17 154.136 102.368   9
   2  -4 -17 181.363 78.5198  10
   2  -4 -18 134.862 92.2382  10
   2   4  18 101.674 79.3768   9
   2   4  19 12853.0 709.962   9
   2   4  20 162.140 107.775   9
  -2   4 -21 12648.6 455.924   6
   2   4  21 12243.4 725.967   9
  -2  -4  21 11843.1 701.832   9
   2  -4 -21 13333.0 471.776   6
   2   4  22 39.1862 97.1575   9
  -2  -4  22 228.125 111.797   9
   2  -4 -22 252.982 81.1260   6
  -2   4 -22 218.502 70.9553   6
  -2  -4  23 8847.10 610.556   9
   2   4  23 9263.90 633.382   9
   2  -4 -23 9358.65 399.940   6
  -2   4 -23 8985.98 388.184   6
   2  -4 -24 143.030 69.8313   6
  -2   4 -24 198.094 69.4201   6
  -2   4 -25 2431.60 199.521   6
   2  -4 -25 2223.20 192.190   6
   2  -4 -26 3828.88 255.022   6
  -2   4 -26 3898.45 250.544   6
  -2   4 -27 1261.94 142.900   6
   2  -4 -27 1269.12 152.083   6
   2  -4 -28 1182.70 143.649   6
  -2   4 -28 1090.66 134.193   6
   2  -4 -29 4987.44 278.693   6
   2  -4 -29 5455.55 313.361  13
   2  -4 -30 4717.63 260.885   6
   2  -4 -30 4664.70 277.124  13
   2  -4 -31 2164.07 176.084  13
   2  -4 -31 2308.94 171.928   6
   2  -4 -32 3051.80 183.277   6
   2  -4 -32 3102.52 196.406  13
   2  -4 -33 3000.19 167.979   6
   2  -4 -33 3423.32 184.399  13
   2  -4 -34 212.076 50.8266  13
   2   4  34 187.846 41.2978   7
   2  -4 -34 239.417 52.6037   6
  -2  -5 -34 974.053 84.1140  13
   2  -5  33 2983.39 146.254   7
  -2  -5 -33 3242.17 156.666   6
   2  -5  32 890.126 90.9875   7
  -2  -5 -32 1060.57 101.362   6
   2  -5  31 3355.19 192.477   7
  -2  -5 -31 3433.86 196.030   6
  -2  -5 -30 15.4735 58.9608   6
  -2  -5 -29 21.2228 58.8804   6
  -2  -5 -28 152.202 74.2056   6
  -2  -5 -27 4675.02 269.929   6
   2   5 -27 4722.42 286.419   6
  -2  -5 -26 7141.21 343.154   6
   2   5 -26 6931.76 359.199   6
   2  -5  25 6366.52 293.514  19
   2   5 -25 5914.22 333.457   6
  -2  -5 -25 6729.95 331.979   6
   2  -5  24 9945.74 385.509  19
  -2  -5 -24 10136.3 416.842   6
   2   5 -24 10169.3 442.455   6
   2  -5  23 14152.1 478.482  19
  -2  -5 -23 14006.0 502.796   6
   2   5 -23 13764.6 529.182   6
  -2  -5 -22 2968.49 210.599   6
   2   5 -22 2826.43 220.470   6
   2  -5  22 2790.34 307.220   9
  -2   5  22 3023.15 369.642   9
  -2  -5 -22 2993.24 361.149   2
   2  -5  22 2732.82 189.412  19
  -2  -5 -21 4396.63 436.966   2
  -2  -5 -21 4781.25 263.971   6
   2  -5  21 4570.66 245.189  19
   2   5 -21 4369.99 266.624   6
   2  -5  21 4190.16 377.481   9
  -2   5  21 5063.28 464.977   9
   2  -5  20 1187.13 201.495   9
   2   5 -20 1308.81 139.325   6
  -2   5  20 1450.81 233.902   9
  -2  -5 -20 953.378 209.044   2
   2  -5  19 8023.45 500.126   9
  -2   5  19 7653.92 546.471   9
  -2  -5 -19 7801.84 584.030   2
  -2  -5 -18 1413.87 258.528   2
  -2   5  18 1403.53 239.101   9
   2  -5  18 1368.77 200.503   9
  -2   5  17 3959.41 366.411   9
   2  -5  17 3916.78 327.741   9
  -2  -5 -17 4174.34 428.054   2
  -2  -5 -16 3516.12 378.636   2
  -2   5  16 4301.51 367.442   9
  -2  -5 -15 2688.26 323.356   2
  -2   5  15 2831.92 288.238   9
  -2  -5 -14 24330.7 977.490   2
  -2   5  14 26199.5 929.264   9
  -2  -5 -13 1384.21 213.056   2
  -2   5  13 1486.01 203.658   9
  -2  -5 -12 27683.3 945.386   2
  -2   5  12 28047.8 919.993   9
  -2  -5 -11 6107.45 365.191   2
  -2   5  11 5911.94 354.956   9
  -2   5  10 26223.8 829.617   9
  -2  -5 -10 27917.9 842.756   2
  -2  -5  -9 50235.8 1249.36   2
  -2   5   9 50423.2 1259.17   9
  -2  -5  -8 8600.12 379.898   2
  -2   5   8 8487.88 379.120   9
  -2  -5  -7 47773.6 1132.05   2
  -2   5   7 44854.3 1110.98   9
  -2  -5  -6 26471.0 728.857   2
  -2   5   6 25860.0 709.152   9
  -2   5   5 3056.01 184.238   9
  -2  -5  -5 3114.50 199.419   2
  -2   5   4 6474.93 265.593   9
  -2   5   3 38738.2 882.759   9
  -2   5   2 781.418 81.2203   9
  -2   5   1 814.189 78.6311   9
  -2   5   0 4528.58 184.072   9
   2  -5   0 4419.86 213.359   1
   2   5   0 4284.32 224.810   9
   2   5   1 668.730 42.6050   1
   2   5   1 771.449 97.9175   9
   2  -5  -1 641.237 80.8897   1
   2   5   2 696.080 98.0058   9
   2   5   2 682.475 48.8048   1
   2  -5  -2 811.331 88.7041   1
   2  -5  -2 763.835 59.8568   2
   2   5   3 36911.0 912.089   9
   2  -5  -3 36336.1 742.482   2
   2  -5  -4 6414.03 195.459   2
   2   5   4 6508.21 299.989   9
   2  -5  -5 3592.88 145.346   2
   2   5   5 3676.26 227.309   9
   2   5   6 25824.3 743.439   9
   2  -5  -6 25576.9 602.657   2
   2  -5  -7 44988.0 1006.76   2
   2   5   7 46163.5 1146.45   9
   2  -5  -8 7888.57 322.038   2
   2   5   8 8469.10 395.977   9
   2  -5  -9 46071.2 1150.35   2
   2   5   9 52419.4 1278.00   9
   2  -5 -10 24228.3 732.520   2
   2   5  10 25503.9 818.333   9
   2   5  11 5922.60 366.969   9
   2  -5 -11 5862.31 319.821   2
   2  -5 -12 29622.2 861.087   2
   2   5  12 27877.1 937.669   9
   2  -5 -13 1714.55 181.933   2
   2   5  13 1782.25 221.967   9
   2  -5 -13 1396.37 200.947  10
   2  -5 -14 25083.0 916.196  10
   2  -5 -14 27213.3 840.937   2
   2   5  14 24864.6 928.327   9
   2  -5 -15 2465.61 227.680   2
   2   5  15 2306.31 265.949   9
   2  -5 -15 2037.04 236.404  10
   2   5  16 4430.36 383.023   9
   2  -5 -16 4575.32 321.751   2
   2  -5 -16 4335.14 345.646  10
   2   5  17 4764.01 408.247   9
   2  -5 -17 4968.44 369.595  10
   2   5  18 1664.39 254.631   9
   2  -5 -18 1408.11 199.433  10
   2   5  19 8732.10 584.252   9
   2   5  20 1363.91 242.978   9
   2  -5 -20 1268.50 132.177   6
   2   5  21 4660.68 443.806   9
  -2   5 -21 4527.04 256.749   6
   2  -5 -21 5088.67 275.521   6
   2  -5 -22 3411.15 229.610   6
  -2  -5  22 2911.42 349.202   9
  -2   5 -22 3308.81 226.233   6
   2   5  22 3491.82 389.227   9
   2   5  23 12678.2 765.278   9
   2  -5 -23 13994.6 506.809   6
  -2   5 -23 13320.0 496.373   6
  -2   5 -24 9860.21 414.763   6
   2  -5 -24 9904.92 417.755   6
   2  -5 -25 5606.42 310.000   6
  -2   5 -25 6246.69 320.905   6
   2  -5 -26 6837.25 346.049   6
  -2   5 -26 7096.35 345.852   6
   2  -5 -27 4786.36 280.505   6
  -2   5 -27 4528.74 269.104   6
   2  -5 -28 105.379 75.3769   6
   2  -5 -29-9.20973 81.6237  13
   2  -5 -29-65.9565 69.7856   6
   2  -5 -30 14.0263 60.0106   6
   2  -5 -30 23.0415 74.5080  13
   2  -5 -31 3492.02 222.654  13
   2  -5 -31 3318.26 202.795   6
   2  -5 -32 946.421 105.306   6
   2  -5 -32 885.125 109.090  13
   2  -5 -33 3091.50 165.553   6
   2  -5 -33 3232.48 176.606  13
   2   5  34 848.148 72.2381   7
   2  -5 -34 953.994 79.7504   6
   2  -5 -34 912.902 83.7107  13
   2   6 -34 314.584 42.9050   8
  -2  -6 -34 338.702 52.6579  13
   2  -6  33 180.518 34.2285   7
  -2  -6 -33 338.098 55.5111   6
  -2  -6 -32 1644.36 121.734   6
   2  -6  32 1508.27 107.613   7
  -2  -6 -31 133.984 53.4411   6
   2  -6  31 116.373 46.3364   7
  -2  -6 -30 1251.17 127.009   6
   2  -6  30 1285.25 122.393   7
  -2  -6 -29 2970.48 200.511   6
  -2  -6 -28 4339.67 252.015   6
  -2  -6 -27 1486.43 154.087   6
  -2  -6 -26 10026.3 415.869   6
   2   6 -25 8929.59 416.963   6
  -2  -6 -25 9660.46 405.214   6
  -2  -6 -24 549.317 99.7012   6
   2   6 -24 506.145 104.100   6
   2  -6  24 802.320 111.653  19
   2  -6  23 4648.12 253.762  19
   2   6 -23 4473.25 283.839   6
  -2  -6 -23 4777.09 275.932   6
  -2  -6 -22 9946.56 411.333   6
  -2   6  22 10091.2 678.992   9
   2  -6  22 9744.48 385.858  19
   2   6 -22 10324.8 440.345   6
   2  -6  22 8692.85 555.161   9
  -2  -6 -22 10625.8 694.237   2
  -2   6  21 2533.01 330.865   9
   2  -6  21 2099.57 264.382   9
  -2  -6 -21 2225.89 185.037   6
  -2  -6 -21 2244.28 321.858   2
   2  -6  21 2415.12 179.454  19
   2   6 -21 2095.81 188.474   6
   2  -6  20 10511.0 390.665  19
   2   6 -20 10117.2 423.305   6
  -2   6  20 10051.6 656.590   9
  -2  -6 -20 10036.6 400.484   6
  -2  -6 -20 11027.9 718.198   2
   2  -6  20 11253.5 609.106   9
  -2  -6 -19 2233.06 324.306   2
  -2   6  19 2313.94 305.966   9
   2  -6  19 2212.20 260.300   9
   2  -6  18 12219.7 621.244   9
  -2  -6 -18 11589.6 743.811   2
  -2   6  18 12863.7 711.496   9
  -2   6  17 16887.4 807.518   9
  -2  -6 -17 15935.8 867.502   2
  -2   6  16 29301.9 1080.91   9
  -2  -6 -16 27265.6 1137.61   2
  -2   6  15 78124.7 2021.18   9
  -2  -6 -15 73666.5 2086.37   2
  -2  -6 -14 10747.7 606.025   2
  -2   6  14 10291.9 560.285   9
  -2   6  13 44673.0 1315.23   9
  -2  -6 -13 44980.7 1354.08   2
  -2  -6 -12 1494.83 200.762   2
  -2   6  12 1612.82 198.162   9
  -2   6  11 19799.2 737.177   9
  -2  -6 -11 21105.2 743.386   2
  -2  -6 -10 19315.2 669.606   2
  -2   6  10 17470.0 661.953   9
  -2   6   9 5158.80 313.097   9
  -2  -6  -9 5318.58 310.888   2
  -2   6   8 33780.8 943.488   9
  -2  -6  -8 34715.3 941.013   2
  -2  -6  -7 2715.04 207.320   2
  -2   6   7 2365.20 191.700   9
  -2   6   6 1692.29 154.628   9
  -2  -6  -6 1651.25 160.760   2
  -2  -6  -5 14506.5 500.018   2
  -2   6   5 14153.7 474.915   9
  -2  -6  -4 18847.1 586.568   2
  -2   6   4 18573.3 549.070   9
  -2   6   3 19430.6 546.459   9
  -2  -6  -3 18956.5 586.842   2
  -2  -6  -2 13214.1 456.845   2
  -2   6   2 12915.6 409.981   9
  -2   6   1 3842.14 192.358   9
  -2   6   0 451.644 64.6481   9
   2   6   0 435.575 84.2311   9
   2  -6   0 441.162 71.4052   1
  -2  -6   0 468.527 85.6683   2
   2   6   1 3902.18 231.368   9
   2  -6  -1 3682.77 193.070   1
   2   6   2 12862.3 448.112   9
   2  -6  -2 12940.4 329.615   2
   2  -6  -2 13317.2 389.305   1
   2   6   3 18387.1 587.688   9
   2  -6  -3 18388.5 447.751   2
   2   6   4 20184.2 627.996   9
   2  -6  -4 19289.1 466.672   2
   2   6   5 14086.9 514.501   9
   2  -6  -5 13914.3 368.826   2
   2  -6  -6 1927.18 118.196   2
   2   6   6 1943.45 181.168   9
   2  -6  -7 2578.85 151.392   2
   2   6   7 2679.50 221.020   9
   2  -6  -8 33201.8 825.900   2
   2   6   8 33608.0 969.878   9
   2  -6  -9 4674.49 257.065   2
   2   6   9 4532.12 306.651   9
   2   6  10 20298.5 732.253   9
   2  -6 -10 18767.7 626.223   2
   2   6  11 18889.1 725.551   9
   2  -6 -11 18081.6 637.568   2
   2   6  12 1677.13 217.002   9
   2  -6 -12 1671.72 181.455   2
   2  -6 -13 47941.2 1253.46   2
   2   6  13 45065.4 1364.54   9
   2  -6 -14 11987.6 523.529   2
   2   6  14 11142.0 601.978   9
   2   6  15 76596.4 2077.49   9
   2  -6 -15 78036.9 2050.70  10
   2  -6 -15 83745.3 1917.04   2
   2  -6 -16 26175.0 982.166  10
   2   6  16 27809.6 1060.75   9
   2   6  17 17160.1 829.997   9
   2  -6 -17 17727.2 772.580  10
   2  -6 -18 12832.9 634.845  10
   2   6  18 12161.1 700.778   9
   2   6  19 2496.00 317.068   9
   2  -6 -20 9839.42 400.426   6
   2   6  20 10635.1 685.650   9
  -2   6 -20 10002.6 397.302   6
   2  -6 -21 2310.23 190.891   6
   2   6  21 2481.94 334.753   9
  -2   6 -21 2328.54 183.673   6
   2  -6 -22 10275.5 421.811   6
  -2  -6  22 10065.5 657.219   9
   2   6  22 10265.5 686.179   9
  -2   6 -22 9682.40 407.644   6
   2  -6 -23 4680.43 276.533   6
  -2   6 -23 4784.86 281.048   6
  -2   6 -24 740.566 119.540   6
   2  -6 -24 712.436 118.620   6
   2  -6 -25 9266.33 406.251   6
  -2   6 -25 9017.08 400.335   6
   2  -6 -26 9566.20 413.329   6
   2  -6 -27 1547.97 164.760   6
   2  -6 -28 4159.43 254.522   6
   2  -6 -29 2776.80 221.314  13
   2  -6 -29 2625.97 197.453   6
   2  -6 -30 1173.62 145.209  13
   2  -6 -30 1008.48 123.910   6
   2  -6 -31 171.365 63.6970   6
   2  -6 -31 163.129 76.0311  13
   2  -6 -32 1838.87 135.203   6
   2  -6 -32 1970.42 150.186  13
   2  -6 -33 241.544 62.7116  13
   2  -6 -33 272.680 58.3640   6
   2   6  34 455.143 48.5567   7
   2  -6 -34 575.111 63.8603  13
   2  -6 -34 503.766 57.1385   6
  -2  -7 -34 2206.56 113.254  13
  -2  -7 -33 194.419 44.7343   6
   2   7 -33 112.897 38.0699   8
  -2  -7 -32 265.262 57.9664   6
   2  -7  32 244.526 44.6068   7
  -2  -7 -31 1393.50 120.495   6
   2  -7  31 1238.06 102.172   7
  -2  -7 -30 5.90702 59.1817   6
   2  -7  30 4.00206 41.1924   7
  -2  -7 -29 520.232 94.6083   6
   2  -7  29 335.065 70.9888   7
   2  -7  28 3854.78 227.420   7
  -2  -7 -28 4228.00 243.938   6
  -2  -7 -27 621.595 115.881   6
  -2  -7 -26 5485.99 301.198   6
  -2  -7 -25 4316.21 268.734   6
  -2  -7 -24 19998.7 642.408   6
  -2  -7 -23 2198.76 193.500   6
   2   7 -23 1676.53 180.102   6
  -2  -7 -22 5874.64 522.725   2
  -2  -7 -22 6615.16 332.282   6
   2  -7  22 6222.24 304.549  19
   2   7 -22 6308.90 344.497   6
  -2   7  22 6802.96 557.537   9
  -2  -7 -21 11523.3 745.751   2
   2  -7  21 9857.69 584.553   9
   2  -7  21 11102.1 415.634  19
  -2   7  21 10461.6 699.094   9
  -2  -7 -21 11193.1 439.871   6
   2   7 -21 10339.0 444.558   6
   2  -7  20 4118.24 235.137  19
   2   7 -20 3861.33 253.445   6
   2  -7  20 3206.66 322.078   9
  -2  -7 -20 3913.42 436.961   2
  -2   7  20 4244.89 431.834   9
   2  -7  19 301.468 124.036   9
  -2   7  19 380.081 112.572   9
   2   7 -19 286.251 78.6791   6
  -2  -7 -18 427.633 169.352   2
  -2   7  18 543.210 158.208   9
  -2   7  17 34298.5 1243.90   9
  -2  -7 -17 31691.4 1301.27   2
  -2   7  16 7646.93 527.909   9
  -2  -7 -16 8229.94 591.668   2
  -2   7  15 28262.9 1053.33   9
  -2  -7 -15 27156.3 1088.34   2
  -2  -7 -14 8147.88 530.033   2
  -2   7  14 7774.60 493.084   9
  -2  -7 -13 35638.6 1148.98   2
  -2   7  13 33680.2 1127.59   9
  -2   7  12 5161.22 378.862   9
  -2  -7 -12 6518.64 421.678   2
  -2   7  11 1682.85 221.199   9
  -2  -7 -11 3507.59 385.812   2
  -2   7  10 3820.55 292.520   9
  -2  -7 -10 4225.94 322.139   2
  -2  -7  -9 9086.31 431.093   2
  -2   7   9 8836.28 436.672   9
  -2  -7  -8 55287.8 1354.79   2
  -2   7   8 53456.6 1355.25   9
  -2   7   7 6258.78 333.122   9
  -2  -7  -7 6569.16 338.773   2
  -2  -7  -6 3301.32 234.771   2
  -2   7   6 3352.42 226.509   9
  -2  -7  -5 7287.07 348.221   2
  -2   7   5 6746.68 320.654   9
  -2   7   4 73762.1 1634.32   9
  -2  -7  -4 77116.3 1689.87   2
  -2  -7  -3 9559.08 402.535   2
  -2   7   3 9613.64 370.705   9
  -2  -7  -2 24502.0 721.153   2
  -2   7   2 24176.5 663.271   9
  -2   7   1 13010.6 430.013   9
   2  -7   1 12920.3 422.966   1
  -2  -7  -1 13578.8 495.418   2
   2  -7   0 34580.9 843.994   1
  -2  -7   0 35121.9 930.534   2
  -2   7   0 36310.1 855.978   9
   2  -7  -1 11953.2 392.281   1
   2   7   1 12573.0 489.333   9
   2  -7  -2 23601.8 589.372   2
   2   7   2 23982.4 727.129   9
   2  -7  -2 23957.2 624.471   1
   2   7   3 9718.67 420.370   9
   2  -7  -3 9467.47 304.056   2
   2   7   4 75887.0 1712.66   9
   2  -7  -4 74636.0 1503.47   2
   2   7   5 6841.66 358.441   9
   2  -7  -5 7001.71 246.967   2
   2   7   6 2765.55 232.446   9
   2  -7  -6 3061.18 157.713   2
   2   7   7 6015.83 351.922   9
   2  -7  -7 6316.04 250.682   2
   2   7   8 55346.8 1434.41   9
   2  -7  -8 55427.2 1225.39   2
   2  -7  -9 9476.78 375.835   2
   2   7   9 8667.48 457.227   9
   2   7  10 3891.30 304.816   9
   2  -7 -10 3742.06 251.271   2
   2   7  11 3350.17 338.142   9
   2  -7 -11 1716.76 217.199   2
   2  -7 -12 3188.49 278.709   2
   2   7  12 3628.49 351.708   9
   2   7  13 33701.1 1141.05   9
   2  -7 -13 33436.0 1002.81   2
   2   7  14 6775.60 474.462   9
   2  -7 -14 6853.47 396.083   2
   2   7  15 26468.5 1034.18   9
   2  -7 -15 25513.3 997.147  10
   2  -7 -16 8249.06 529.665  10
   2   7  16 8605.97 569.146   9
   2  -7 -17 34552.2 1201.25  10
   2   7  17 33993.9 1270.30   9
   2   7  18 417.411 162.006   9
   2  -7 -18 273.129 97.1983  10
   2   7  19 664.924 177.048   9
  -2   7 -20 4017.98 245.691   6
   2  -7 -20 4337.24 255.639   6
   2   7  20 4677.37 455.191   9
   2  -7 -20 3840.10 228.762   4
   2  -7 -21 11456.9 445.696   6
  -2   7 -21 10494.9 426.019   6
   2   7  21 10971.3 717.560   9
   2   7  22 6003.18 530.042   9
  -2   7 -22 6310.68 322.824   6
   2  -7 -22 6716.14 334.351   6
   2  -7 -23 2440.69 210.991   6
   2  -7 -24 19898.3 648.297   6
   2  -7 -25 4012.41 263.401   6
   2  -7 -26 5528.63 308.117   6
   2  -7 -27 643.854 121.754   6
   2  -7 -28 4073.38 249.547   6
   2  -7 -29 230.607 82.3902   6
   2  -7 -29 280.589 99.4491  13
   2  -7 -30 91.5406 69.7425  13
   2  -7 -30 58.2582 70.3928   6
  -2   7 -30 64.0140 41.5169  21
   2  -7 -31 1138.37 115.642   6
   2  -7 -31 1059.31 121.494  13
   2  -7 -32 79.0021 52.6322  13
   2  -7 -32 142.040 54.9301   6
   2  -7 -33 184.151 48.4882   6
   2  -7 -33 113.921 47.9166  13
   2   7  33 89.6051 31.2212   7
   2  -7 -34 2419.35 118.693  13
   2  -7 -34 2457.90 113.145   6
  -2  -8 -33 4424.18 164.627   6
   2   8 -33 4159.28 158.241   8
  -2  -8 -33 4333.93 184.899  13
  -2  -8 -32 48.0513 36.9458   6
   2   8 -32 135.114 43.6175   8
  -2  -8 -31 505.391 75.7940   6
   2  -8  31 562.315 63.4272   7
  -2  -8 -30 3162.80 189.420   6
   2  -8  30 2883.91 160.571   7
  -2  -8 -29 6025.75 279.293   6
   2  -8  29 5648.55 252.693   7
  -2  -8 -28 5336.34 275.168   6
   2  -8  28 5197.64 252.823   7
  -2  -8 -27 1942.54 171.913   6
   2  -8  27 1950.14 162.332   7
  -2  -8 -26 3863.85 247.823   6
  -2  -8 -25 3074.17 230.912   6
  -2  -8 -24 1605.47 175.030   6
  -2  -8 -23 1280.12 154.631   6
   2   8 -22 3433.18 212.556  21
  -2  -8 -22 4003.61 255.798   6
  -2  -8 -21 12170.5 468.547   6
   2  -8  21 11046.7 433.782  19
   2   8 -21 12048.9 427.027  21
  -2   8  21 12273.0 762.372   9
  -2  -8 -21 11680.9 754.893   2
   2   8 -20 1897.81 154.923  21
  -2  -8 -20 1913.51 313.695   2
  -2   8  20 2005.31 305.106   9
   2  -8  20 1632.58 234.968   9
   2  -8  20 1626.65 152.014  19
  -2   8  19 656.423 196.526   9
  -2  -8 -19 765.105 108.736   4
   2  -8  19 756.062 104.595  19
  -2  -8 -19 684.078 211.431   2
  -2   8  18 14682.6 793.671   9
  -2  -8 -18 13135.2 818.270   2
  -2  -8 -17 32613.4 1319.14   2
  -2   8  17 34281.2 1267.57   9
  -2   8  16 32193.2 1202.00   9
  -2  -8 -16 32297.1 1267.14   2
  -2  -8 -15 19243.3 888.728   2
  -2   8  15 18717.8 851.137   9
  -2   8  14 27847.3 1041.46   9
  -2  -8 -14 28393.7 1063.77   2
  -2  -8 -13 6861.86 449.908   2
  -2   8  13 6899.60 460.228   9
  -2   8  12 12140.6 604.407   9
  -2  -8 -12 12312.9 596.675   2
  -2  -8 -11 47191.4 1303.42   2
  -2   8  11 45088.2 1320.08   9
  -2   8  10 112664. 2574.46   9
  -2  -8 -10 116750. 2544.79   2
  -2   8   9 81446.8 1951.06   9
  -2  -8  -9 84446.8 1934.56   2
  -2  -8  -8 31733.6 932.514   2
  -2   8   8 30357.5 933.166   9
  -2  -8  -7 20534.3 694.643   2
  -2   8   7 19847.5 686.918   9
  -2  -8  -6 5348.98 314.895   2
  -2   8   6 5096.87 302.496   9
  -2  -8  -5 23097.0 727.096   2
  -2   8   5 21947.0 694.857   9
  -2   8   4 21656.9 669.178   9
  -2  -8  -4 21978.0 703.809   2
  -2   8   3 9565.88 393.476   9
  -2  -8  -3 9682.41 426.048   2
  -2  -8  -2 5661.14 314.629   2
  -2   8   2 5728.98 286.448   9
  -2   8   1 1424.62 147.627   9
  -2  -8  -1 2272.82 193.787   2
  -2   8   0 35687.9 888.493   9
  -2  -8   0 34363.1 959.423   2
   2  -8   0 35103.9 849.177   1
   2  -8  -1 1387.61 145.407   1
   2   8   1 1430.52 172.181   9
   2  -8  -1 1697.41 130.554   2
   2  -8  -2 6125.90 259.625   1
   2   8   2 5586.06 325.899   9
   2  -8  -2 5911.67 248.997   2
   2   8   3 8987.01 426.443   9
   2  -8  -3 9214.74 320.065   2
   2  -8  -4 21231.1 560.612   2
   2   8   4 21925.7 730.733   9
   2  -8  -5 21318.2 561.064   2
   2   8   5 21897.7 740.674   9
   2   8   6 4738.58 319.709   9
   2  -8  -6 4978.78 220.894   2
   2   8   7 21233.4 752.937   9
   2  -8  -7 20436.0 562.364   2
   2  -8  -8 32620.5 806.678   2
   2   8   8 30967.8 999.291   9
   2  -8  -9 87716.2 1850.23   2
   2   8   9 85436.0 2088.14   9
   2  -8 -10 109342. 2302.54   2
   2   8  10 107831. 2527.10   9
   2   8  11 45864.9 1359.84   9
   2  -8 -11 44567.2 1187.69   2
   2  -8 -12 10695.9 494.700   2
   2   8  12 11267.4 602.690   9
   2   8  13 7487.04 499.589   9
   2   8  14 28736.6 1089.67   9
   2   8  15 19183.3 882.938   9
   2  -8 -16 33479.8 1212.18  10
   2   8  16 31853.2 1231.49   9
   2  -8 -17 32704.5 1192.92  10
   2   8  17 32743.5 1264.94   9
   2  -8 -18 16183.4 784.118  10
   2   8  18 15958.0 857.363   9
   2  -8 -19 528.404 78.2079  12
   2  -8 -19 446.298 88.7132   4
   2   8  20 1552.03 261.937   9
   2  -8 -20 1220.02 128.971   4
   2  -8 -20 1719.40 169.385   6
   2  -8 -21 10601.3 436.427   6
   2   8  21 11188.7 733.771   9
   2  -8 -22 4067.85 261.529   6
   2  -8 -23 1028.27 139.339   6
   2  -8 -24 1950.06 189.535   6
   2  -8 -25 3434.72 246.570   6
   2  -8 -26 4125.86 262.444   6
   2  -8 -27 1997.83 178.208   6
   2  -8 -28 5018.47 293.731  13
   2  -8 -28 5245.66 278.602   6
   2  -8 -29 5704.28 280.288   6
   2  -8 -29 5944.08 305.114  13
  -2   8 -30 2635.22 149.378  21
   2  -8 -30 2901.01 187.022   6
   2  -8 -30 2887.38 198.044  13
  -2   8 -31 392.280 52.5860  21
   2  -8 -31 579.505 85.6594   6
   2  -8 -31 405.949 82.7993  13
   2  -8 -32 163.382 52.8485   6
   2  -8 -32 133.261 55.2159  13
   2  -8 -33 4798.22 181.810   6
   2  -8 -33 4732.12 189.377  13
  -2  -9 -33 2563.37 111.943   6
  -2  -9 -33 2639.26 130.029  13
   2   9 -33 2820.41 128.644  17
   2   9 -32 843.234 75.3477   8
  -2  -9 -32 864.300 79.0798   6
  -2  -9 -31 662.698 82.7285   6
   2   9 -31 445.767 63.4680   8
  -2  -9 -30 7514.30 294.399   6
  -2  -9 -29 7136.82 302.688   6
  -2  -9 -28 1256.40 135.190   6
   2  -9  28 1367.79 119.510   7
  -2  -9 -27 2814.48 202.019   6
   2  -9  27 2318.58 162.241   7
  -2  -9 -26 6602.82 324.123   6
   2  -9  26 6464.01 294.202   7
   2  -9  25 12158.7 435.922   7
  -2  -9 -25 11954.7 466.733   6
   2   9 -24 14392.3 481.735  21
  -2  -9 -24 14933.0 538.994   6
   2  -9  24 15280.8 507.491   7
  -2  -9 -23 6383.66 335.202   6
   2   9 -23 6176.28 295.579  21
  -2  -9 -22 33052.2 919.560   6
   2   9 -22 33878.8 873.218  21
   2   9 -21 6950.37 318.049  21
  -2   9  21 6845.52 566.472   9
  -2  -9 -21 6539.04 565.157   2
  -2  -9 -20 7137.79 600.252   2
   2   9 -20 7982.38 344.616  21
  -2   9  20 8464.25 626.939   9
  -2  -9 -19 8993.66 379.900   4
  -2   9  19 9443.51 653.283   9
  -2  -9 -19 9169.73 692.703   2
   2   9 -19 9883.41 383.049  21
  -2  -9 -18 1539.54 306.732   2
  -2  -9 -18 1593.47 146.056   4
   2  -9  18 1221.94 134.510  19
  -2   9  18 1807.14 297.443   9
  -2  -9 -17 5618.11 521.348   2
  -2   9  17 5895.63 493.885   9
  -2  -9 -16 4568.82 448.649   2
  -2   9  16 4924.57 436.935   9
  -2   9  15 29123.3 1113.66   9
  -2  -9 -15 26552.5 1095.08   2
  -2   9  14 2940.97 322.217   9
  -2  -9 -14 3049.92 330.453   2
  -2   9  13 9953.94 579.684   9
  -2  -9 -13 11098.1 588.769   2
  -2  -9 -12 5240.06 378.402   2
  -2   9  12 4946.31 388.398   9
  -2  -9 -11 22226.1 810.924   2
  -2   9  11 21243.6 836.767   9
  -2  -9 -10 3926.70 301.955   2
  -2   9  10 3854.41 316.766   9
  -2   9   9 24324.1 849.866   9
  -2  -9  -9 24019.8 820.334   2
  -2   9   8 16496.8 654.568   9
  -2  -9  -8 16815.4 643.755   2
  -2   9   7 1001.42 145.663   9
  -2  -9  -7 924.863 142.288   2
  -2   9   6 15500.1 594.046   9
  -2  -9  -6 15482.7 599.956   2
  -2   9   5 35788.1 998.033   9
  -2  -9  -5 35574.4 1019.56   2
  -2   9   4 14655.1 549.249   9
  -2  -9  -4 15518.6 585.165   2
  -2  -9  -3 44086.1 1167.08   2
  -2   9   3 43155.4 1109.86   9
   2  -9   2 13876.1 465.329   1
  -2   9   2 14988.6 529.910   9
  -2  -9  -2 15245.3 575.681   2
  -2   9   1 17733.9 583.018   9
   2  -9   1 17527.8 527.079   1
  -2  -9  -1 17223.1 628.612   2
   2  -9   0 406.145 89.9616   1
  -2  -9   0 411.404 134.706   2
  -2  -9   1 18142.9 649.658   2
   2  -9  -1 17340.9 533.825   2
   2  -9  -1 18039.4 520.434   1
   2   9   1 18698.0 667.833   9
   2   9   2 15376.9 604.148   9
   2  -9  -2 15058.2 474.973   2
   2  -9  -3 43885.4 1015.58   2
   2   9   3 44236.0 1207.93   9
   2   9   4 14383.5 594.283   9
   2  -9  -4 14779.9 455.960   2
   2  -9  -5 37165.3 882.292   2
   2   9   5 36544.1 1085.19   9
   2   9   6 14623.8 623.132   9
   2  -9  -6 15110.7 463.131   2
   2   9   7 1002.36 153.200   9
   2  -9  -7 838.184 98.0639   2
   2  -9  -8 17199.9 524.619   2
   2   9   8 16545.8 699.726   9
   2  -9  -9 24976.8 713.248   2
   2   9   9 25066.9 914.115   9
   2   9  10 4526.04 365.576   9
   2  -9 -10 4319.49 262.731   2
   2   9  11 22064.4 888.369   9
   2   9  12 5023.87 412.364   9
   2   9  13 10068.7 602.459   9
   2   9  14 2807.83 326.141   9
   2   9  15 27049.8 1109.33   9
   2   9  16 4148.17 414.438   9
   2   9  17 5699.41 498.294   9
   2  -9 -17 6415.90 497.804  10
   2  -9 -18 2121.70 281.290  10
   2  -9 -18 1719.77 152.477   4
   2  -9 -18 1779.46 133.139  12
   2   9  18 1792.24 308.702   9
   2   9  19 10080.4 694.934   9
   2  -9 -19 10335.0 351.498  12
   2  -9 -19 9551.60 383.988   4
   2   9  20 7853.94 615.810   9
   2  -9 -20 7949.66 303.982  12
   2  -9 -20 7044.44 330.932   4
   2   9  21 7418.91 599.462   9
   2  -9 -21 7041.56 348.496   6
   2  -9 -21 6587.23 323.623   4
   2  -9 -22 34068.2 934.994   6
   2  -9 -23 5666.97 316.164   6
   2  -9 -24 15562.0 555.981   6
   2  -9 -25 12697.0 486.737   6
   2  -9 -26 6499.21 326.430   6
   2  -9 -27 2567.31 197.897   6
   2  -9 -28 1486.95 148.511   6
   2  -9 -28 1678.57 164.049  13
  -2   9 -29 6502.36 266.899  21
   2  -9 -29 7156.38 308.587   6
   2  -9 -29 7002.30 321.262  13
  -2   9 -30 7228.19 261.918  21
   2  -9 -30 7516.42 316.161  13
   2  -9 -30 7775.44 305.608   6
   2  -9 -31 388.946 73.8866  13
  -2   9 -31 278.228 46.4163  21
   2  -9 -32 1047.56 90.6220   6
   2  -9 -32 973.992 93.4354  13
   2  -9 -33 3187.23 136.431   6
   2  -9 -33 3012.10 137.397  13
   2  10 -33 2283.93 105.740  17
  -2 -10 -32 459.085 55.6046   6
   2  10 -32 502.142 63.5213  17
   2  10 -32 415.595 49.0090   8
   2  10 -31 1670.64 109.804   8
  -2 -10 -31 1815.19 120.951   6
   2  10 -30 1891.19 130.943   8
  -2 -10 -30 2061.16 143.716   6
  -2 -10 -29 4692.08 233.031   6
  -2 -10 -28 1895.97 160.123   6
  -2 -10 -27 791.353 116.059   6
   2  10 -26-27.4615 44.1837  21
  -2 -10 -26 3.44282 66.2515   6
  -2 -10 -25 3135.51 225.625   6
   2  10 -25 2939.26 188.912  21
   2  10 -24 29414.6 785.180  21
  -2 -10 -24 29919.5 845.520   6
  -2 -10 -23 21446.5 687.380   6
   2  10 -23 22007.4 647.992  21
   2  10 -22 33363.7 874.630  21
  -2 -10 -22 32516.1 912.790   6
   2  10 -21 6004.34 300.623  21
  -2  10  20 3694.10 419.547   9
   2  10 -20 3654.31 228.374  21
  -2 -10 -20 3233.23 422.893   2
  -2 -10 -20 3044.32 220.863   4
  -2 -10 -19 9528.22 712.354   2
   2  10 -19 9311.91 384.738  21
  -2 -10 -19 9642.21 394.876   4
  -2  10  19 9817.89 678.996   9
  -2 -10 -18 8181.48 654.797   2
  -2 -10 -18 8924.93 367.886   4
   2  10 -18 8588.72 363.355  21
  -2  10  18 8965.22 639.947   9
  -2 -10 -17 34824.9 874.931   4
  -2  10  17 34386.9 1328.69   9
  -2 -10 -17 33200.6 1359.31   2
  -2 -10 -16 7956.48 594.340   2
  -2  10  16 8169.21 583.600   9
  -2 -10 -15 6094.47 492.757   2
  -2  10  15 5364.99 460.438   9
  -2 -10 -14 4464.28 396.043   2
  -2  10  14 4541.78 406.328   9
  -2  10  13 3948.47 365.895   9
  -2 -10 -13 3931.05 361.449   2
  -2 -10 -12 444.819 122.219   2
  -2  10  12 511.038 136.709   9
  -2  10  11 17200.1 762.076   9
  -2 -10 -11 18335.8 740.031   2
  -2  10  10 3050.48 293.972   9
  -2 -10 -10 2930.49 272.176   2
  -2  10   9 60676.3 1633.75   9
  -2 -10  -9 63000.1 1606.10   2
  -2 -10  -8 1663.93 197.248   2
  -2  10   8 1299.67 178.714   9
  -2  10   7 686.277 132.552   9
  -2 -10  -7 767.140 145.159   2
  -2  10   6 18073.9 684.466   9
  -2 -10  -6 19592.7 708.761   2
  -2 -10  -5 7960.19 421.102   2
  -2  10   5 8018.81 410.403   9
  -2 -10  -4 3394.03 288.601   2
  -2  10   4 3073.12 244.649   9
   2 -10   3 74491.6 1654.15   1
  -2  10   3 76773.9 1766.22   9
  -2 -10  -3 78988.7 1827.14   2
   2 -10   2 2378.22 171.417   1
  -2  10   2 2113.95 197.535   9
   2 -10   1 46943.5 1092.99   1
  -2 -10  -1 46939.1 1269.45   2
  -2  10   1 48908.5 1213.83   9
   2 -10   0 4458.49 249.350   1
  -2 -10   0 6425.11 369.331   2
   2 -10  -1 47501.8 1119.62   2
   2 -10  -1 46669.9 1058.69   1
  -2 -10   1 44316.7 1245.40   2
   2  10   2 2966.66 283.943   9
   2 -10  -2 3355.50 241.665   2
   2  10   3 78249.2 1889.66   9
   2 -10  -3 76990.5 1661.84   2
   2 -10  -4 2657.44 182.197   2
   2  10   4 2595.22 253.845   9
   2  10   5 6761.21 418.477   9
   2 -10  -5 7144.76 303.601   2
   2 -10  -6 20848.4 597.150   2
   2  10   6 20237.3 787.391   9
   2 -10  -7 574.966 83.6297   2
   2  10   7 404.267 120.244   9
   2 -10  -8 1539.77 140.904   2
   2  10   8 1483.61 210.931   9
   2  10   9 61019.9 1693.46   9
   2 -10  -9 61681.8 1413.81   2
   2  10  10 2442.61 281.577   9
   2  10  11 18006.9 814.822   9
   2  10  12 296.072 123.218   9
   2  10  13 4190.81 402.441   9
   2  10  14 4453.23 422.124   9
   2  10  15 5141.33 465.832   9
   2  10  16 8127.90 599.694   9
   2 -10 -17 34792.9 870.049   4
   2 -10 -17 35537.3 831.671  12
   2  10  17 34848.3 1370.38   9
   2 -10 -17 35096.5 1318.38  10
   2 -10 -18 8498.70 313.894  12
   2 -10 -18 8670.78 350.736   4
   2 -10 -18 7846.78 571.415  10
   2  10  18 7833.26 612.364   9
   2 -10 -18 7359.54 354.144  16
   2 -10 -19 8447.18 378.250  16
   2  10  19 9560.19 685.927   9
   2 -10 -19 9059.98 334.013  12
   2 -10 -19 9498.88 382.158   4
   2 -10 -20 2943.43 214.208  16
   2  10  20 3453.23 410.826   9
   2 -10 -20 3266.60 187.967  12
   2 -10 -20 2886.76 209.443   4
   2 -10 -21 5330.68 290.917   4
   2 -10 -21 5644.87 314.975   6
   2 -10 -22 30821.4 876.154   6
   2 -10 -23 23027.1 718.166   6
   2 -10 -24 29346.1 838.515   6
   2 -10 -25 2971.74 222.672   6
   2 -10 -26 65.3944 72.8276   6
   2 -10 -27 652.021 106.369   6
   2 -10 -27 674.811 117.898  13
   2 -10 -28 2369.42 187.223  13
   2 -10 -28 1893.49 158.373   6
   2 -10 -29 5440.10 257.176   6
  -2  10 -29 5016.33 225.655  21
   2 -10 -29 5079.82 258.178  13
   2 -10 -30 1984.70 147.745  13
   2 -10 -30 2044.79 146.861   6
  -2  10 -30 2069.90 125.217  21
   2 -10 -31 1839.48 126.194   6
   2  10  31 1630.26 94.5813   7
  -2  10 -31 1583.89 93.6090  21
   2 -10 -31 1801.12 128.097  13
   2 -10 -32 341.681 54.2947   6
   2 -10 -32 305.414 54.0575  13
  -2 -11 -32 549.887 58.5847  13
  -2 -11 -32 488.643 49.8450   6
   2  11 -31 1244.42 85.2752   8
   2  11 -31 1339.15 103.879  17
  -2 -11 -31 1438.45 99.2593   6
   2  11 -30 4157.65 186.632   8
  -2 -11 -30 4614.83 203.561   6
  -2 -11 -29 2212.80 151.569   6
   2  11 -29 2212.47 146.989   8
  -2 -11 -28 2903.91 186.357   6
   2  11 -28 2904.53 185.418   8
  -2 -11 -27 622.973 104.776   6
   2  11 -27 445.872 69.3625  21
   2  11 -26 4035.30 213.821  21
  -2 -11 -26 4569.35 257.895   6
   2  11 -25 2786.41 184.696  21
  -2 -11 -25 2876.83 212.961   6
   2  11 -24 2221.58 171.857  21
  -2 -11 -24 2420.26 201.530   6
   2  11 -23 14194.7 491.841  21
  -2 -11 -23 14192.7 528.518   6
   2  11 -22 8211.19 361.134  21
   2  11 -21 7166.83 336.886  21
   2  11 -20 14976.5 515.018  21
  -2 -11 -20 13593.8 507.344   4
  -2  11  19 2120.40 327.552   9
  -2 -11 -19 2582.71 371.795   2
   2  11 -19 1916.13 173.464  21
  -2  11  18 16575.9 893.389   9
  -2 -11 -18 16338.4 535.108   4
   2  11 -18 16187.0 544.985  21
  -2 -11 -18 14868.9 890.664   2
  -2 -11 -17 23100.3 663.088   4
   2  11 -17 23236.2 684.064  21
  -2  11  17 22901.3 1064.20   9
  -2 -11 -17 23775.7 1117.10   2
  -2 -11 -16 20327.0 980.188   2
  -2 -11 -16 20076.5 586.465   4
  -2  11  16 21178.2 989.787   9
   2  11 -16 20266.2 617.424  21
  -2 -11 -15 9682.67 630.191   2
  -2  11  15 9628.01 630.177   9
  -2  11  14 9742.77 616.365   9
  -2 -11 -14 9199.32 578.232   2
  -2  11  13 7237.62 514.368   9
  -2 -11 -13 7399.36 492.718   2
  -2 -11 -12 20759.8 844.841   2
  -2  11  12 20599.6 889.448   9
  -2 -11 -11 5448.43 391.291   2
  -2  11  11 5670.02 424.467   9
  -2 -11 -10 22728.4 842.099   2
  -2  11  10 21683.5 871.857   9
  -2  11   9 9613.46 531.275   9
  -2 -11  -9 9981.84 516.732   2
  -2 -11  -8 15529.6 654.458   2
  -2  11   8 15292.8 674.057   9
  -2  11   7 18680.9 740.063   9
  -2 -11  -7 19810.6 745.005   2
  -2 -11  -6 3974.75 306.760   2
  -2  11   6 3852.36 303.400   9
  -2  11   5 10170.1 494.316   9
  -2 -11  -5 10164.1 500.608   2
  -2 -11  -4 9683.22 485.462   2
   2 -11   4 9517.99 389.760   1
  -2  11   4 9388.39 463.667   9
  -2 -11  -3 12435.8 558.331   2
   2 -11   3 11968.0 434.134   1
  -2  11   3 12077.4 520.810   9
  -2 -11  -2 8782.20 458.401   2
   2 -11   2 7762.37 326.371   1
  -2  11   2 8219.77 414.112   9
  -2 -11  -1 6624.01 408.317   2
   2 -11   1 6011.96 271.461   1
  -2 -11   0 21633.1 777.736   2
   2 -11   0 21284.4 584.877   1
   2 -11   0 20700.8 663.293   2
   2 -11  -1 6358.27 317.967   2
  -2 -11   1 6106.06 384.081   2
   2 -11  -2 7739.02 349.204   2
   2  11   2 8333.98 470.754   9
  -2 -11   2 6938.73 416.737   2
   2 -11  -3 10803.4 422.752   2
   2  11   3 11560.3 563.958   9
   2 -11  -4 10312.4 402.867   2
   2  11   4 10534.6 541.455   9
   2  11   5 10240.9 545.968   9
   2 -11  -5 10983.7 415.141   2
   2  11   6 4175.07 343.963   9
   2 -11  -6 4555.29 248.873   2
   2  11   7 18642.0 789.938   9
   2 -11  -7 19585.6 598.903   2
   2  11   8 14231.4 690.131   9
   2  11   9 8663.70 536.335   9
   2  11  10 21539.7 908.375   9
   2  11  11 5313.17 440.228   9
   2  11  12 19181.2 894.884   9
   2  11  13 8042.95 570.602   9
   2  11  14 11075.1 693.948   9
   2  11  15 8692.98 622.991   9
   2 -11 -16 21840.9 603.822  14
   2 -11 -16 21466.5 571.008  12
   2  11  16 19533.6 993.989   9
   2 -11 -16 20695.3 597.250   4
   2  11  17 22549.4 1090.83   9
   2 -11 -17 24298.4 633.479  12
   2 -11 -17 23721.8 667.353   4
   2 -11 -18 16100.7 521.361   4
   2 -11 -18 16427.4 487.441  12
   2 -11 -18 16358.5 850.082  10
   2 -11 -18 15220.8 553.461  16
   2  11  18 16816.3 927.172   9
   2 -11 -19 2731.42 177.711  12
   2  11  19 2320.15 338.611   9
   2 -11 -19 2930.89 227.217  16
   2 -11 -20 14326.4 526.758  16
   2 -11 -20 15482.3 475.443  12
   2 -11 -20 15458.8 532.863   4
   2 -11 -21 7257.13 340.668  16
   2 -11 -21 7774.76 357.809   4
   2 -11 -22 7218.53 361.140   6
   2 -11 -23 15127.3 550.235   6
   2 -11 -24 1814.52 178.555   6
   2 -11 -25 3033.13 220.760   6
   2 -11 -26 4199.17 258.339  13
   2 -11 -26 4838.82 267.977   6
   2 -11 -27 591.704 105.651  13
   2 -11 -27 690.509 110.339   6
   2 -11 -28 2725.75 189.200  13
   2 -11 -28 2834.44 187.894   6
  -2  11 -28 2629.64 168.689  21
  -2  11 -29 2373.81 145.961  21
   2 -11 -29 2158.06 159.498  13
   2 -11 -29 2227.33 156.443   6
   2 -11 -30 4320.45 201.906   6
   2 -11 -30 4065.72 200.706  13
  -2  11 -30 4124.32 176.858  21
   2 -11 -31 1489.95 106.525  13
  -2  11 -31 1456.64 83.6408  21
   2 -11 -31 1664.06 111.423   6
  -2  11 -31 1290.69 79.3804  17
   2 -11 -32 523.298 55.3738   6
   2 -11 -32 474.079 50.5668  13
  -2 -12 -31 528.643 58.9780  13
  -2 -12 -31 606.362 61.2140   6
   2  12 -31 462.707 59.8374  17
   2  12 -30 2833.93 135.626   8
   2  12 -30 3184.67 168.342  17
  -2 -12 -30 3054.52 153.893   6
  -2 -12 -29 9127.88 312.906   6
   2  12 -29 8369.87 289.186   8
   2  12 -28 346.357 67.3614   8
  -2 -12 -28 390.219 78.1434   6
   2  12 -27 6415.29 286.009   8
   2  12 -27 7157.97 268.340  21
  -2 -12 -27 7359.81 311.114   6
   2  12 -26 1757.69 135.583  21
   2  12 -26 1779.92 153.879   8
  -2 -12 -26 1893.69 166.548   6
   2  12 -25-76.7337 61.1785  21
  -2 -12 -25 45.2400 69.8510   6
  -2 -12 -24 1024.91 137.451   6
   2  12 -24 1034.72 119.351  21
   2  12 -23 128.980 64.2289  21
  -2 -12 -23 105.709 89.4865   6
   2  12 -22 9194.13 388.129  21
   2  12 -21 728.435 110.694  21
   2  12 -20 4466.68 265.861  21
  -2 -12 -20 4390.76 265.795   4
   2  12 -19 10215.6 421.850  21
  -2 -12 -19 9927.54 410.895   4
   2  12 -18 52290.2 1240.32  21
  -2  12  18 51804.9 1762.90   9
  -2 -12 -18 50279.7 1207.48   4
  -2 -12 -18 47822.1 1752.28   2
  -2 -12 -17 2117.80 313.747   2
  -2  12  17 2391.63 326.494   9
  -2 -12 -17 2520.64 186.828   4
   2  12 -17 2668.63 201.201  21
  -2 -12 -16 25114.1 693.266   4
  -2  12  16 25796.6 1123.59   9
  -2 -12 -16 25377.0 1117.70   2
   2  12 -16 25105.2 729.879  21
   2  12 -15 9307.76 384.350  21
  -2  12  15 9252.85 631.595   9
  -2 -12 -15 9038.26 609.504   2
  -2 -12 -15 9638.59 357.176   4
  -2 -12 -14 2214.50 286.576   2
  -2  12  14 2430.06 315.569   9
  -2  12  13 5290.50 445.969   9
  -2 -12 -13 5016.44 414.061   2
  -2 -12 -12 4970.23 396.310   2
  -2  12  12 4774.50 413.195   9
  -2 -12 -11 5592.30 406.758   2
  -2  12  11 5136.17 417.690   9
  -2  12  10 73510.1 1969.02   9
  -2 -12 -10 72979.7 1893.44   2
  -2 -12  -9 274.411 97.7715   2
  -2  12   9 331.908 126.536   9
  -2  12   8 18470.0 774.943   9
  -2 -12  -8 18721.4 754.065   2
  -2 -12  -7 12726.1 597.794   2
  -2  12   7 12743.7 611.084   9
  -2 -12  -6 23761.9 862.022   2
  -2  12   6 24508.1 874.525   9
  -2 -12  -5 5248.82 362.893   2
  -2  12   5 5746.57 378.094   9
  -2 -12  -4 8085.58 456.567   2
  -2  12   4 8089.93 444.563   9
  -2  12   3 7766.70 425.069   9
  -2 -12  -3 7065.93 426.948   2
  -2 -12  -2 17485.4 709.222   2
  -2  12   2 18027.3 679.471   9
  -2 -12  -1 6745.33 416.051   2
  -2 -12   0 3579.88 297.596   2
   2 -12   0 3192.51 236.857   2
  -2 -12   1 6259.76 405.071   2
   2 -12  -1 6262.82 329.127   2
  -2 -12   2 17365.0 728.226   2
   2 -12  -2 18421.8 612.221   2
   2  12   3 7781.82 477.874   9
   2 -12  -3 7942.15 365.508   2
   2  12   4 7037.07 461.095   9
   2 -12  -4 7327.20 342.668   2
   2  12   5 5450.20 403.347   9
   2 -12  -5 5136.36 279.456   2
   2  12   6 21657.3 878.101   9
   2  12   7 12198.1 644.340   9
   2  12   8 17715.6 809.894   9
   2  12   9 272.214 125.259   9
   2  12  10 72022.7 2022.72   9
   2  12  11 5581.82 461.819   9
   2  12  12 4915.46 441.839   9
   2  12  13 5759.49 493.144   9
   2  12  14 2461.62 327.769   9
   2 -12 -15 9708.23 335.127  12
   2 -12 -15 9336.03 352.981   4
   2  12  15 9569.01 667.593   9
   2 -12 -15 9114.92 351.138  14
   2 -12 -16 26045.0 707.700   4
   2 -12 -16 26316.0 707.228  14
   2  12  16 25743.6 1169.51   9
   2 -12 -16 26777.7 680.594  12
   2 -12 -17 2365.71 179.879   4
   2 -12 -17 2431.88 164.280  12
   2  12  17 2411.49 350.983   9
   2 -12 -18 51101.3 1177.40   4
   2  12  18 51106.7 1780.13   9
   2 -12 -18 50360.5 1123.79  12
   2 -12 -19 10006.8 365.580  12
   2 -12 -19 10162.5 407.122   4
   2 -12 -19 9671.34 428.703  16
   2 -12 -20 4242.48 225.665  12
   2 -12 -20 4509.87 264.437   4
   2 -12 -20 4249.78 270.489  16
   2 -12 -21 622.596 110.452  16
   2 -12 -21 713.125 119.348   4
   2 -12 -22 8943.50 403.324   6
   2 -12 -22 8034.63 372.616   4
   2 -12 -22 9047.12 369.622  16
   2 -12 -23 123.034 77.1340   6
   2 -12 -24 880.707 129.069   6
   2 -12 -25-40.8328 71.9254   6
   2 -12 -25 65.7105 67.7946  13
   2 -12 -26 1780.82 160.846   6
   2 -12 -26 1652.87 155.289  13
   2 -12 -27 7481.28 321.232  13
   2 -12 -27 7980.61 328.261   6
  -2  12 -27 7437.01 306.872  21
  -2  12 -28 306.411 66.6054  21
   2 -12 -28 287.217 70.9716  13
   2 -12 -28 328.281 78.2466   6
   2 -12 -29 8489.91 305.714  13
  -2  12 -29 8201.83 286.735  21
   2 -12 -29 8991.57 314.599   6
  -2  12 -30 2486.25 117.440  17
   2 -12 -30 2995.13 155.400   6
  -2  12 -30 2835.94 136.029  21
   2 -12 -30 2911.04 149.691  13
   2 -12 -31 413.205 51.8583  13
   2 -12 -31 529.855 61.0792   6
   2  13 -31 769.166 64.0926  17
  -2 -13 -31 785.687 58.9604   6
   2  13 -30 2575.95 135.846  17
  -2 -13 -30 2254.38 118.679  13
   2  13 -30 1977.00 95.8435   8
  -2 -13 -30 2805.56 132.900   6
   2  13 -29 214.219 42.9509   8
  -2 -13 -29 204.975 55.2131   6
   2  13 -29 126.801 48.6757  17
   2  13 -28 567.898 74.3201   8
   2  13 -28 596.817 63.8780  21
  -2 -13 -28 674.212 88.3327   6
   2  13 -28 663.895 92.3898  17
   2  13 -27 2209.76 149.974   8
   2  13 -27 2272.97 138.304  21
  -2 -13 -27 2463.74 168.639   6
   2  13 -26 2946.32 185.434   8
   2  13 -26 2963.35 174.483  21
  -2 -13 -26 3359.48 208.642   6
  -2 -13 -25 1434.56 150.617   6
   2  13 -25 1177.29 119.232  21
   2  13 -24 684.625 107.530   8
   2  13 -24 602.495 95.4292  21
  -2 -13 -24 646.130 121.226   6
   2  13 -23 4488.48 263.373   8
  -2 -13 -23 4489.64 274.231   6
   2  13 -23 4210.63 246.353  21
   2  13 -22 4693.96 277.782   8
   2  13 -22 4917.49 272.835  21
   2  13 -21 484.472 103.825  21
   2  13 -21 491.530 107.034   8
  -2 -13 -21 423.708 100.810   4
  -2 -13 -20 120.849 71.1368   4
   2  13 -20 52.2153 64.2918  21
  -2 -13 -19 9194.50 394.750   4
   2  13 -19 9621.02 409.578  21
  -2 -13 -18 4181.25 254.528   4
   2  13 -18 4192.94 262.684  21
   2  13 -17 5553.15 303.130  21
  -2 -13 -17 4273.71 453.659   2
  -2  13  17 5134.06 489.515   9
  -2 -13 -17 5214.18 274.528   4
  -2  13  16 2906.75 370.786   9
   2  13 -16 2575.19 202.895  21
  -2 -13 -16 2611.92 342.840   2
  -2 -13 -16 2849.20 195.162   4
  -2 -13 -15 721.657 185.134   2
   2  13 -15 986.881 127.334  21
   2  13 -15 929.693 126.229   8
  -2  13  15 914.201 193.107   9
  -2 -13 -15 985.137 112.815   4
  -2 -13 -14 2749.10 174.128   4
  -2 -13 -14 2410.52 305.809   2
  -2 -13 -14 2487.60 157.616  12
  -2  13  14 1884.95 283.991   9
   2  13 -14 2313.27 180.839   8
   2  13 -14 2396.04 185.020  21
  -2  13  13 2915.98 337.851   9
  -2 -13 -13 3479.71 351.451   2
  -2  13  12 10983.0 657.970   9
  -2 -13 -12 11529.5 626.141   2
  -2  13  11 15917.4 781.729   9
  -2 -13 -11 15862.5 734.028   2
  -2 -13 -10 1555.52 215.503   2
  -2  13  10 1700.65 237.717   9
  -2 -13  -9 107.754 97.2487   2
  -2  13   9 141.846 90.1730   9
  -2 -13  -8 25693.5 946.179   2
  -2  13   8 26817.4 989.497   9
  -2 -13  -7 9275.45 520.197   2
  -2  13   7 9738.51 539.470   9
  -2 -13  -6 24708.1 902.425   2
  -2  13   6 24087.2 899.803   9
  -2  13   5 1385.53 194.987   9
  -2 -13  -5 1131.30 177.380   2
  -2  13   4 29233.9 982.542   9
  -2 -13  -4 29864.9 1009.23   2
  -2  13   3 25789.5 887.352   9
  -2 -13  -3 24377.1 900.080   2
  -2 -13  -2 2791.38 273.258   2
   2 -13   1 6928.76 379.465   2
  -2 -13  -1 7223.06 447.474   2
   2 -13   0 174.866 77.4242   2
  -2 -13   0 119.889 101.596   2
   2 -13  -1 6196.69 342.762   2
  -2 -13   1 6062.22 415.292   2
  -2 -13   2 2845.72 288.761   2
   2 -13  -2 3127.90 234.370   2
   2 -13  -3 25752.9 778.937   2
  -2 -13   3 24959.8 939.153   2
   2  13   4 28996.2 1055.92   9
   2  13   5 987.134 188.180   9
   2  13   6 26002.5 1012.56   9
   2  13   7 10028.7 599.965   9
   2  13   8 26216.5 1048.80   9
   2  13   9 193.177 117.541   9
   2  13  10 2015.40 279.073   9
   2  13  11 15110.2 808.681   9
   2  13  12 11646.9 716.650   9
   2  13  13 3074.27 377.920   9
   2 -13 -14 2568.57 161.691  12
   2 -13 -14 2362.19 167.051   4
   2 -13 -14 2445.73 168.633  14
   2  13  14 1999.44 312.788   9
   2 -13 -15 942.351 103.306  12
   2  13  15 835.734 202.195   9
   2 -13 -15 922.264 107.845   4
   2 -13 -15 907.616 108.932  14
   2  13  16 3077.57 386.705   9
   2 -13 -16 3383.94 209.210  14
   2 -13 -16 3253.22 204.627   4
   2 -13 -16 3223.95 189.930  12
   2 -13 -17 4544.10 253.550   4
   2  13  17 4675.95 479.432   9
   2 -13 -17 4740.12 237.811  12
   2 -13 -18 4303.97 228.797  12
   2 -13 -18 3984.29 275.182  16
   2 -13 -18 4518.27 257.102   4
   2 -13 -19 9882.42 363.267  12
   2 -13 -19 8850.17 415.900  16
   2 -13 -19 9706.23 401.203   4
   2 -13 -20 68.5475 64.4872   4
   2 -13 -20 49.1248 71.3348  16
   2 -13 -20 20.4448 50.5238  12
   2 -13 -21 493.526 99.2427  16
   2 -13 -21 519.388 107.781   4
   2 -13 -22 5307.79 306.230   6
   2 -13 -22 4988.84 283.522   4
   2 -13 -22 5305.17 274.537  16
   2 -13 -23 4232.06 252.859  13
   2 -13 -23 3797.34 251.259   6
   2 -13 -24 664.186 104.764  13
   2 -13 -24 724.879 119.410   6
   2 -13 -25 1361.21 146.517   6
  -2  13 -25 1243.62 134.086  21
   2 -13 -25 1246.21 134.978  13
   2 -13 -26 3454.09 207.185  13
   2 -13 -26 3610.89 216.187   6
  -2  13 -26 3416.51 206.095  21
   2 -13 -27 2183.19 159.507   6
   2 -13 -27 1898.33 144.154  13
  -2  13 -27 2135.92 151.743  21
   2 -13 -28 822.994 96.2049   6
  -2  13 -28 677.164 85.8782  21
  -2  13 -28 717.081 74.3897  17
   2 -13 -28 684.348 84.8844  13
  -2  13 -29 243.880 41.7486  17
  -2  13 -29 228.183 48.1497  21
   2 -13 -29 240.370 59.3673   6
   2 -13 -29 253.788 50.4782  13
   2 -13 -30 2067.91 108.923  13
  -2  13 -30 2297.56 113.557  21
   2 -13 -31 787.467 62.2650   6
   2  14 -30 375.247 47.3993  17
  -2 -14 -30 442.857 50.4960   6
  -2 -14 -29 924.899 74.1867  13
   2  14 -29 1182.81 95.4523  17
   2  14 -29 904.836 63.8222   8
  -2 -14 -29 1215.87 92.5862   6
   2  14 -28 4525.51 175.598  21
  -2 -14 -28 5320.70 219.500   6
   2  14 -28 4991.14 191.207   8
   2  14 -28 5148.22 227.240  17
   2  14 -27 1076.75 96.9602   8
  -2 -14 -27 1179.73 112.666   6
   2  14 -27 1028.09 113.748  17
   2  14 -27 1073.43 93.1933  21
  -2 -14 -26 6673.88 287.928   6
   2  14 -26 6176.70 291.367  17
   2  14 -26 6114.24 260.216   8
   2  14 -26 6152.71 254.833  21
  -2 -14 -25 1714.79 154.678   6
   2  14 -25 1461.54 130.356  21
   2  14 -25 1663.07 139.937   8
   2  14 -24 6718.81 306.464   8
  -2 -14 -24 7514.65 342.386   6
   2  14 -24 6894.90 306.188  21
  -2 -14 -23 6652.09 329.547   6
   2  14 -23 6392.86 307.211   8
   2  14 -23 6247.74 303.741  21
   2  14 -22 9532.39 393.151  21
   2  14 -22 9071.40 386.527   8
   2  14 -21 20659.0 643.395   8
   2  14 -21 20697.8 642.719  21
   2  14 -20 3368.18 232.629   8
   2  14 -20 3362.35 233.982  21
  -2 -14 -20 3685.42 242.379   4
   2  14 -19 2873.53 215.884   8
   2  14 -19 2796.39 215.930  21
  -2 -14 -19 2494.89 200.369   4
   2  14 -18 17692.0 601.485   8
  -2 -14 -18 18244.4 587.416   4
   2  14 -18 18516.8 615.001  21
  -2 -14 -17 38245.2 954.815   4
   2  14 -17 38068.3 999.454  21
   2  14 -17 35122.9 970.635   8
  -2 -14 -16 10107.9 385.934   4
   2  14 -16 9284.48 399.728   8
  -2 -14 -16 8264.45 616.332   2
   2  14 -16 9220.97 406.613  21
  -2  14  16 9266.36 653.392   9
  -2 -14 -15 4814.68 449.491   2
  -2 -14 -15 5046.37 254.147   4
   2  14 -15 4634.28 269.647   8
   2  14 -15 4495.85 270.460  21
  -2  14  15 4804.62 459.208   9
  -2 -14 -14 2161.97 298.339   2
   2  14 -14 2061.98 178.570  21
   2  14 -14 2088.45 178.858   8
  -2 -14 -14 2222.38 154.100  12
  -2  14  14 2207.68 305.315   9
  -2 -14 -14 2366.56 168.789   4
  -2 -14 -13 5751.02 459.069   2
  -2 -14 -13 6856.78 287.882   4
  -2 -14 -13 6065.52 257.531  12
  -2  14  13 5857.53 489.124   9
   2  14 -13 6020.01 301.038   8
   2  14 -13 5897.21 305.355  21
  -2 -14 -12 10544.2 609.854   2
  -2  14  12 10136.7 640.351   9
  -2 -14 -12 10845.8 374.253   4
   2  14 -12 10754.2 420.265  21
  -2 -14 -11 19052.2 829.244   2
  -2  14  11 19641.7 901.272   9
  -2 -14 -10 8671.22 527.161   2
  -2  14  10 9023.73 573.656   9
  -2  14   9 15760.0 765.921   9
  -2 -14  -9 15828.6 726.700   2
  -2 -14  -8 9461.24 539.744   2
  -2  14   8 9124.08 555.328   9
  -2 -14  -7 9162.80 528.304   2
  -2  14   7 8900.76 532.722   9
  -2 -14  -6 10810.3 581.179   2
  -2  14   6 11517.5 602.684   9
  -2  14   5 47582.7 1404.65   9
  -2 -14  -5 47106.9 1406.15   2
  -2 -14  -4 7928.47 484.988   2
  -2  14   4 7932.30 475.993   9
  -2 -14  -3 5210.42 386.153   2
  -2 -14  -2 150.436 84.2709   2
   2 -14   2 142.932 70.6002   2
  -2 -14  -1 1665.26 228.971   2
   2 -14   1 1589.93 183.854   2
  -2 -14   0 10320.4 569.507   2
   2 -14   0 10903.6 494.103   2
   2 -14  -1 1660.27 184.184   2
  -2 -14   1 1457.31 217.495   2
  -2 -14   2-17.0184 78.2557   2
   2 -14  -2 78.1986 52.5392   2
  -2 -14   3 5473.71 419.281   2
  -2 -14   4 7476.20 503.302   2
   2  14   5 48193.8 1525.32   9
   2  14   6 11977.7 672.430   9
   2  14   7 8261.43 561.374   9
   2  14   8 9035.94 597.992   9
   2  14   9 15981.8 824.923   9
   2  14  10 8638.44 603.561   9
   2  14  11 17725.1 903.192   9
   2 -14 -12 12083.3 413.891   4
   2 -14 -12 12435.5 394.840  12
   2  14  12 12194.6 749.364   9
   2 -14 -12 12598.5 418.033  14
   2 -14 -13 7007.78 297.936   4
   2  14  13 6093.72 534.755   9
   2 -14 -13 6563.29 273.373  12
   2 -14 -13 6696.90 294.759  14
   2 -14 -14 2164.92 165.104   4
   2 -14 -14 2179.73 152.924  12
   2 -14 -14 2403.09 171.479  14
   2  14  14 2361.20 326.113   9
   2  14  15 5070.52 500.339   9
   2 -14 -15 5023.86 240.843  12
   2 -14 -15 5142.51 262.185   4
   2 -14 -15 5195.38 261.334  14
   2  14  16 8787.86 666.599   9
   2 -14 -16 9605.55 351.792  12
   2 -14 -16 8836.55 365.062   4
   2 -14 -16 9270.07 370.756  14
   2 -14 -17 40124.8 992.279   4
   2 -14 -17 39285.7 947.917  12
   2 -14 -18 17788.6 571.280   4
   2 -14 -18 18466.4 538.739  12
   2 -14 -19 2708.83 228.670  16
   2 -14 -19 2731.17 204.971   4
   2 -14 -19 2886.95 186.923  12
   2 -14 -20 4262.99 226.993  12
   2 -14 -20 4008.21 263.905  16
   2 -14 -21 21260.4 656.750  16
   2 -14 -21 20261.4 644.938   4
   2 -14 -22 8878.13 395.126   6
   2 -14 -22 9080.27 368.166  13
   2 -14 -22 8537.42 377.718   4
   2 -14 -22 8622.69 362.099  16
   2 -14 -23 6763.13 333.469   6
   2 -14 -23 6740.08 291.180  16
   2 -14 -23 6366.85 299.819  13
   2 -14 -24 7713.39 342.756   6
   2 -14 -24 6909.21 306.628  13
  -2  14 -24 7295.56 328.493  21
   2 -14 -25 1307.84 125.460  13
   2 -14 -25 1437.52 145.610   6
  -2  14 -25 1358.14 135.248  21
   2 -14 -26 5394.76 244.327  13
  -2  14 -26 5468.58 229.835  17
  -2  14 -26 5965.63 266.601  21
   2 -14 -26 6220.90 276.630   6
  -2  14 -27 867.893 81.0859  17
  -2  14 -27 1026.27 104.333  21
   2 -14 -27 1023.06 107.101   6
   2 -14 -27 958.387 93.6084  13
   2 -14 -28 4980.69 199.913  13
   2 -14 -28 5673.01 230.296   6
  -2  14 -28 5547.04 222.391  21
   2 -14 -29 933.306 83.8185   6
  -2  14 -29 990.445 80.9760  21
   2 -14 -30 592.148 57.5984   6
  -2  14 -30 484.276 47.6336  21
  -2 -15 -29 734.381 65.9764   6
   2  15 -29 698.729 67.0263  17
   2  15 -28 1635.69 90.8758  21
   2  15 -28 1972.95 125.048  17
  -2 -15 -28 2006.92 121.641   6
   2  15 -27 2077.96 143.147  17
   2  15 -27 2030.59 115.524   8
  -2 -15 -27 2400.06 147.022   6
   2  15 -27 2092.07 121.830  21
   2  15 -26 2932.73 183.722  17
   2  15 -26 2517.75 150.053  21
   2  15 -26 2744.21 151.528   8
  -2 -15 -26 2958.11 177.406   6
  -2 -15 -25 1815.80 154.915   6
   2  15 -25 1504.06 126.944  21
   2  15 -25 1665.07 150.536  17
   2  15 -25 1742.97 131.721   8
  -2 -15 -24 3581.06 223.984   6
   2  15 -24 3303.18 199.572  21
   2  15 -24 3417.29 198.700   8
   2  15 -24 3258.81 219.765  17
   2  15 -23 614.996 97.4983  21
   2  15 -23 607.118 115.695  17
  -2 -15 -23 733.911 118.326   6
   2  15 -23 483.958 83.9904   8
   2  15 -22 13121.8 464.230   8
   2  15 -22 13206.3 472.933  21
   2  15 -22 12634.7 494.564  17
   2  15 -21 3738.16 240.722  21
  -2 -15 -21 3441.88 231.920   4
   2  15 -21 3786.11 258.041  17
   2  15 -21 3938.07 240.937   8
   2  15 -20 438.943 96.3598   8
   2  15 -20 278.962 90.1390  21
   2  15 -19 708.539 113.935   8
   2  15 -19 461.068 101.620  21
  -2 -15 -19 493.741 100.957   4
   2  15 -18 2066.71 191.810  21
  -2 -15 -18 2100.32 180.103   4
   2  15 -18 2234.47 189.249   8
   2  15 -17 1806.56 176.884  21
   2  15 -17 1755.48 170.562   8
  -2 -15 -17 1759.06 161.933   4
   2  15 -16 1369.21 149.958   8
   2  15 -16 1263.30 151.072  21
  -2 -15 -16 1352.94 138.720   4
   2  15 -15 7783.73 373.888  21
  -2  15  15 7996.89 599.581   9
  -2 -15 -15 8593.58 347.774   4
   2  15 -15 7777.95 361.313   8
   2  15 -15 8416.17 397.979  17
   2  15 -14 1357.62 144.716   8
  -2 -15 -14 1746.91 140.940  12
   2  15 -14 1144.52 142.578  17
  -2 -15 -14 1393.75 236.831   2
  -2  15  14 1678.37 270.228   9
   2  15 -14 1451.72 155.916  21
  -2 -15 -13 5677.69 457.354   2
  -2 -15 -13 5565.81 266.924   4
  -2  15  13 4737.85 444.842   9
   2  15 -13 5164.94 279.156   8
   2  15 -13 4995.55 290.381  17
  -2 -15 -13 5091.96 238.293  12
   2  15 -13 5043.16 289.637  21
  -2 -15 -12 7780.25 299.190  12
   2  15 -12 7847.52 349.195   8
  -2 -15 -12 8310.22 543.958   2
  -2 -15 -12 8526.34 330.814   4
   2  15 -12 8156.70 366.338  21
   2  15 -12 7585.80 361.680  17
  -2 -15 -12 7738.76 297.308  14
  -2  15  12 8783.57 595.781   9
  -2 -15 -11 11518.4 635.723   2
  -2  15  11 11861.0 692.092   9
   2  15 -11 11928.9 455.270  17
   2  15 -11 11948.7 449.943  21
   2  15 -11 10672.8 418.014   8
  -2 -15 -11 11517.3 372.105  12
  -2 -15 -11 11772.7 396.157   4
  -2  15  10 3780.48 372.247   9
   2  15 -10 4257.76 249.583  21
  -2 -15 -10 4277.16 370.295   2
   2  15 -10 4171.46 251.159  17
  -2 -15  -9 983.129 178.585   2
  -2  15   9 836.497 178.294   9
  -2  15   8 3269.29 336.037   9
  -2 -15  -8 3006.90 304.187   2
  -2  15   7 2012.08 257.062   9
  -2 -15  -7 1764.74 233.988   2
  -2  15   6 20964.4 870.576   9
  -2 -15  -6 19933.8 840.510   2
  -2  15   5 9944.42 564.804   9
  -2 -15  -5 9356.54 547.051   2
  -2 -15  -4 17026.6 761.834   2
   2 -15   3 4205.95 328.361   2
  -2 -15  -3 4474.28 370.020   2
   2 -15   2 5079.91 349.901   2
  -2 -15  -2 4967.66 398.773   2
  -2 -15  -1 11662.9 623.518   2
   2 -15   1 11123.9 526.671   2
  -2 -15   0 1848.30 248.867   2
  -2 -15   1 10756.7 607.205   2
  -2 -15   2 5742.00 441.313   2
  -2 -15   3 4419.31 390.805   2
  -2 -15   4 16051.9 784.308   2
  -2 -15   5 9160.22 585.759   2
  -2 -15   6 18904.6 887.156   2
   2  15   6 20689.0 932.982   9
   2  15   7 1915.20 278.663   9
   2  15   8 3247.20 367.873   9
   2  15   9 911.325 215.539   9
   2 -15 -10 4106.77 221.500   4
   2 -15 -10 4598.56 229.619  14
   2  15  10 3970.04 418.888   9
   2  15  11 11293.3 728.212   9
   2 -15 -11 11967.0 414.137   4
   2 -15 -11 12116.3 413.129  14
   2  15  12 8093.57 618.659   9
   2 -15 -12 8464.36 335.924  14
   2 -15 -12 8062.60 332.087   4
   2 -15 -12 8421.72 317.078  12
   2  15  13 5413.69 510.188   9
   2 -15 -13 5744.11 273.367   4
   2 -15 -13 5078.08 243.865  12
   2 -15 -13 5375.54 264.514  14
   2 -15 -14 1828.83 146.563  12
   2 -15 -14 1879.41 158.798   4
   2 -15 -14 1975.10 162.293  14
   2 -15 -15 8682.25 336.454  12
   2 -15 -15 8758.32 359.267   4
   2 -15 -15 8817.26 357.486  14
   2 -15 -16 901.734 110.894  14
   2 -15 -16 905.637 119.196   4
   2 -15 -16 928.604 110.582  12
   2 -15 -17 1779.55 146.469  12
   2 -15 -17 1732.11 156.664   4
   2 -15 -18 2398.66 187.253   4
   2 -15 -18 1975.16 201.723  16
   2 -15 -18 2429.14 170.082  12
   2 -15 -19 644.782 93.9205  12
   2 -15 -19 597.015 105.064   4
   2 -15 -19 414.891 107.819  16
   2 -15 -20 228.778 71.8394  12
   2 -15 -20 208.034 79.7982   4
   2 -15 -20 277.823 100.172  16
   2 -15 -21 3981.37 250.761  16
   2 -15 -21 3545.26 232.679   4
  -2  15 -22 14140.6 494.345  21
   2 -15 -22 13064.2 484.162   6
   2 -15 -22 12184.9 462.454   4
   2 -15 -22 13209.0 459.576  16
   2 -15 -23 458.204 101.647   6
  -2  15 -23 508.305 103.324  21
   2 -15 -23 340.238 72.0733  16
  -2  15 -24 3603.96 220.184  21
   2 -15 -24 3772.09 225.624   6
   2 -15 -25 2138.36 161.807   6
  -2  15 -25 1933.18 153.050  21
   2 -15 -26 2781.94 171.627   6
  -2  15 -26 2654.46 167.203  21
   2 -15 -27 2429.66 148.914   6
  -2  15 -27 2333.48 144.965  21
   2 -15 -28 2121.33 125.400   6
  -2  15 -28 2039.91 122.066  21
   2 -15 -29 807.533 68.9473   6
  -2  15 -29 757.068 65.2343  21
  -2 -16 -28 3222.57 139.404   6
   2  16 -28 2857.74 136.568  17
   2  16 -27 4149.62 165.732  21
  -2 -16 -27 4452.15 188.360   6
   2  16 -27 4305.07 191.366  17
   2  16 -26 2107.55 114.715   8
   2  16 -26 2061.10 128.980  21
  -2 -16 -26 2337.11 147.075   6
   2  16 -26 2348.85 152.509  17
   2  16 -25 359.946 59.7202   8
  -2 -16 -25 308.297 73.0539   6
   2  16 -25 398.415 67.4208  21
   2  16 -25 351.927 75.4634  17
  -2 -16 -24 3296.92 201.355   6
   2  16 -24 2602.94 160.123   8
   2  16 -24 2947.45 182.383  21
   2  16 -24 3013.45 198.647  17
  -2 -16 -23 3689.09 226.599   6
   2  16 -23 3510.15 226.111  17
   2  16 -23 3742.11 217.482  21
   2  16 -23 3580.71 199.703   8
   2  16 -22 14273.6 468.973   8
   2  16 -22 14509.7 495.016  21
   2  16 -22 14594.0 518.174  17
   2  16 -21 3001.70 226.472  17
   2  16 -21 2794.78 193.548   8
   2  16 -21 2703.70 202.042  21
   2  16 -20 2576.34 200.748  21
   2  16 -20 2471.67 206.994  17
  -2 -16 -20 2120.99 180.646   4
   2  16 -20 2547.20 188.259   8
   2  16 -19 1611.49 172.883  17
   2  16 -19 1412.45 149.959   8
  -2 -16 -19 1310.40 144.724   4
   2  16 -19 1614.68 162.462  21
   2  16 -18 5651.93 295.793   8
   2  16 -18 5588.89 324.707  17
  -2 -16 -18 5504.62 289.726   4
   2  16 -18 5680.13 314.227  21
   2  16 -17 864.906 124.738  21
  -2 -16 -17 623.564 109.974   4
   2  16 -17 638.861 117.455  17
   2  16 -17 668.167 109.736   8
   2  16 -16 647.755 111.476  17
   2  16 -16 549.155 97.1995   8
  -2 -16 -16 732.647 103.676   4
   2  16 -16 699.660 116.380  21
   2  16 -15-9.90096 50.9434   8
   2  16 -15-10.2610 61.5905  21
   2  16 -15-23.5313 68.1973  17
   2  16 -14 593.291 111.382  21
   2  16 -14 855.963 117.761   8
   2  16 -14 688.870 118.452  17
  -2 -16 -13 2489.21 166.262  12
  -2 -16 -13 2837.54 188.750   4
   2  16 -13 2756.50 206.071   8
  -2 -16 -13 2242.57 288.709   2
   2  16 -13 2513.38 210.371  17
  -2  16  13 2204.02 296.282   9
   2  16 -13 2696.41 214.747  21
  -2 -16 -12 7858.39 534.068   2
   2  16 -12 8133.22 375.195  21
  -2  16  12 7786.03 570.760   9
   2  16 -12 7516.28 345.846   8
  -2 -16 -12 8678.38 338.052   4
  -2 -16 -12 7937.92 306.327  14
  -2 -16 -12 7921.82 306.513  12
   2  16 -12 7784.84 370.768  17
  -2 -16 -11 8741.67 557.065   2
   2  16 -11 9962.22 419.969  17
   2  16 -11 10204.2 420.230  21
  -2 -16 -11 9573.22 336.229  12
  -2 -16 -11 9267.48 332.658  14
  -2 -16 -11 9956.61 363.651   4
  -2  16  11 9169.60 612.280   9
   2  16 -11 9531.77 386.713   8
  -2 -16 -10 10827.5 359.402  12
  -2  16  10 11051.5 665.396   9
   2  16 -10 11173.3 441.287  17
   2  16 -10 10600.3 410.057   8
  -2 -16 -10 11106.9 618.021   2
  -2 -16 -10 11604.7 393.636   4
   2  16 -10 10963.1 435.834  21
   2  16  -9 5572.76 289.917  17
  -2 -16  -9 5296.71 228.091  12
  -2  16   9 5072.07 435.644   9
   2  16  -9 5335.70 269.709   8
  -2 -16  -9 5172.87 409.589   2
   2  16  -9 5389.66 286.277  21
  -2 -16  -9 5580.91 253.622   4
  -2 -16  -8 7715.72 504.938   2
   2  16  -8 7469.15 324.629   8
   2  16  -8 8320.66 356.149  17
  -2 -16  -8 8129.81 312.180   4
   2  16  -8 8439.89 359.678  21
  -2  16   8 7804.71 535.929   9
   2  16  -7 1857.24 160.235  21
  -2 -16  -7 2096.21 256.095   2
  -2  16   7 1742.90 251.168   9
   2  16  -7 2066.19 170.674  17
  -2 -16  -6 15160.4 730.724   2
   2 -16   5 1007.07 161.656   2
  -2 -16  -5 1327.74 208.949   2
   2 -16   4 14303.8 661.419   2
  -2 -16  -4 13857.8 693.441   2
  -2 -16  -3 2223.27 269.260   2
   2 -16   3 1924.47 224.135   2
  -2 -16  -2 2106.70 261.611   2
  -2 -16  -1 28031.5 1059.03   2
  -2 -16   0 50.2349 88.0129   2
  -2 -16   1 27256.1 1056.70   2
  -2 -16   2 2356.16 284.168   2
  -2 -16   3 2369.53 288.953   2
  -2 -16   4 14522.1 762.993   2
  -2 -16   5 1203.55 218.698   2
  -2 -16   6 15072.4 797.597   2
  -2 -16   7 1982.10 283.175   2
   2 -16  -7 2312.51 162.561  14
   2 -16  -7 2109.16 156.629   4
   2  16   8 8441.43 610.537   9
   2 -16  -8 8399.31 335.252   4
   2 -16  -8 8403.14 331.018  14
  -2  16  -9 5236.78 267.599  21
   2  16   9 5636.00 503.269   9
   2 -16  -9 5065.93 249.045  14
   2 -16  -9 5204.44 256.143   4
   2 -16 -10 11985.4 416.599  14
   2  16  10 12277.4 760.183   9
   2 -16 -10 11869.7 419.648   4
  -2  16 -10 12205.0 442.981  21
   2  16  11 9397.33 668.944   9
   2 -16 -11 9309.32 362.032   4
   2 -16 -11 8703.19 348.665  14
   2 -16 -12 8395.05 328.417  12
   2 -16 -12 9010.74 354.942  14
   2 -16 -12 8982.78 359.136   4
   2  16  12 8579.12 639.701   9
   2 -16 -13 3135.84 187.698  12
   2  16  13 2549.76 353.653   9
   2 -16 -13 3345.75 205.137  14
   2 -16 -13 2768.13 193.721   4
   2 -16 -14 1642.66 141.468  12
   2 -16 -14 1767.60 164.549   4
   2 -16 -14 2021.51 164.764  14
   2 -16 -15 288.128 80.8463  12
   2 -16 -15 260.356 76.2811   4
   2 -16 -15 312.501 81.6296  14
   2 -16 -16 987.678 124.866   4
   2 -16 -16 1159.96 124.534  12
   2 -16 -16 1065.82 124.406  14
   2 -16 -17 846.079 107.380  12
   2 -16 -17 776.937 113.917   4
   2 -16 -18 5664.43 291.987   4
   2 -16 -18 6087.65 275.231  12
  -2  16 -18 5955.43 320.919  21
  -2  16 -19 1813.28 175.606  21
   2 -16 -19 1930.72 170.152   4
   2 -16 -19 1864.16 191.758  16
   2 -16 -19 1894.53 152.543  12
  -2  16 -20 2432.49 198.550  21
   2 -16 -20 2253.30 185.328   4
   2 -16 -20 2222.42 195.440  16
   2 -16 -21 2448.39 192.286  16
   2 -16 -21 2786.04 203.005   4
  -2  16 -21 2873.68 210.971  21
   2 -16 -22 15066.8 488.792  16
   2 -16 -22 15131.1 513.579   6
  -2  16 -22 16423.3 530.024  21
  -2  16 -23 3899.85 229.205  21
   2 -16 -23 3238.03 186.220  16
   2 -16 -23 3567.55 218.690   6
  -2  16 -24 2952.40 192.515  21
   2 -16 -24 3233.69 196.980   6
   2 -16 -24 2992.25 159.704  16
  -2  16 -25 295.291 65.6242  21
   2 -16 -25 274.789 67.2954   6
   2 -16 -26 2401.88 147.761   6
  -2  16 -26 2307.22 147.186  21
  -2  16 -27 4011.46 180.723  21
   2 -16 -27 4244.55 182.962   6
  -2  16 -28 2963.32 135.742  21
   2 -16 -28 3139.45 138.279   6
  -2 -17 -28 4587.34 152.229   6
  -2 -17 -27 615.797 64.5033   6
   2  17 -27 519.215 51.1948  21
   2  17 -27 554.176 60.2193  17
   2  17 -26 477.884 60.8599  21
  -2 -17 -26 480.808 68.8798   6
   2  17 -26 478.889 66.9155  17
  -2 -17 -25 2875.92 163.905   6
   2  17 -25 2582.28 149.557  21
   2  17 -25 2679.12 161.809  17
   2  17 -24 3280.81 182.846  21
  -2 -17 -24 3391.13 191.983   6
   2  17 -24 3125.79 153.397   8
   2  17 -24 3126.34 188.852  17
   2  17 -23 7418.98 275.863   8
   2  17 -23 7519.63 309.087  21
  -2 -17 -23 7784.55 319.484   6
   2  17 -23 7428.05 318.937  17
   2  17 -22 1436.66 138.723  21
   2  17 -22 1516.54 148.243  17
   2  17 -22 1323.84 117.879   8
   2  17 -21 2528.77 189.484  21
   2  17 -21 2378.35 164.638   8
   2  17 -21 2375.83 192.008  17
   2  17 -20 2568.50 204.181  17
   2  17 -20 2810.39 208.537  21
   2  17 -20 2855.25 189.615   8
  -2 -17 -20 2614.19 193.123   4
   2  17 -19 185.373 70.2387  21
   2  17 -19 260.661 85.0037  17
  -2 -17 -19 205.124 75.7794   4
   2  17 -19 129.438 51.5579   8
   2  17 -18 253.770 90.8862  17
  -2 -17 -18 180.991 70.2799   4
   2  17 -18 169.086 75.8348  21
   2  17 -18 107.941 56.9058   8
   2  17 -17 5992.97 332.456  17
  -2 -17 -17 6417.63 307.785   4
   2  17 -17 6141.77 304.473   8
   2  17 -17 6185.76 330.510  21
   2  17 -16 15728.0 539.832   8
   2  17 -16 16252.8 577.419  21
  -2 -17 -16 16244.9 530.851   4
   2  17 -16 16637.9 590.378  17
   2  17 -15 7154.67 336.179   8
  -2 -17 -15 7825.75 334.076   4
   2  17 -15 7179.20 364.730  17
   2  17 -15 7013.18 356.705  21
  -2 -17 -14 3889.99 225.583   4
   2  17 -14 3479.12 227.872   8
   2  17 -14 3208.23 238.381  17
   2  17 -14 3396.36 241.488  21
  -2 -17 -13 7515.44 296.845  12
   2  17 -13 6872.14 329.386   8
  -2 -17 -13 7754.47 326.499   4
   2  17 -13 6967.16 356.657  17
   2  17 -13 6994.98 355.303  21
  -2 -17 -12 17620.0 512.017  12
   2  17 -12 17977.2 610.532  21
   2  17 -12 18016.8 612.804  17
  -2 -17 -12 18788.4 553.116   4
  -2 -17 -12 16934.9 507.381  14
   2  17 -12 17760.4 574.015   8
  -2  17  11 4721.94 440.483   9
  -2 -17 -11 4554.38 401.074   2
   2  17 -11 5386.82 281.624   8
   2  17 -11 5314.76 301.621  17
   2  17 -11 5853.56 314.054  21
  -2 -17 -11 5589.54 246.378  12
  -2 -17 -11 5963.05 273.358   4
  -2 -17 -11 5216.29 239.204  14
  -2 -17 -10 16025.7 769.506   2
   2  17 -10 16897.7 542.255   8
   2  17 -10 16886.6 575.743  17
  -2  17  10 15985.0 821.678   9
   2  17 -10 16755.6 574.485  21
  -2 -17 -10 16424.9 478.074  12
  -2 -17 -10 16965.3 513.084   4
  -2 -17 -10 16078.2 474.872  14
   2  17  -9 2808.38 208.437  17
  -2  17   9 2516.73 309.160   9
  -2 -17  -9 2139.58 267.497   2
  -2 -17  -9 2815.02 178.896   4
   2  17  -9 2400.02 180.102   8
   2  17  -9 2611.19 203.701  21
  -2 -17  -9 2359.53 151.072  12
   2  17  -8 662.983 108.134  21
  -2 -17  -8 903.355 166.113   2
   2  17  -8 932.276 122.618  17
   2  17  -8 486.649 80.8929   8
  -2 -17  -8 662.837 90.7841   4
   2  17  -7 3409.25 221.203  17
   2  17  -7 3288.42 220.327  21
  -2 -17  -7 3072.23 315.601   2
   2  17  -7 3001.13 196.020   8
  -2 -17  -7 3372.10 195.359   4
   2  17  -6 507.439 89.4817  17
  -2 -17  -6 584.943 85.7124   4
  -2 -17  -6 463.630 137.277   2
   2  17  -6 493.536 94.6755  21
   2  17  -6 443.529 82.1288   8
  -2 -17  -5 14101.3 720.812   2
   2  17  -5 15671.1 514.647  21
   2  17  -5 15031.2 486.052   8
  -2 -17  -5 15310.9 469.829   4
   2  17  -5 15682.9 514.616  17
  -2 -17  -4 2644.88 295.144   2
  -2 -17  -4 2455.37 161.621   4
   2  17  -4 2507.47 179.921  17
   2  17  -4 2522.10 182.196  21
  -2 -17  -3 3554.41 346.018   2
   2  17  -3 3425.08 209.332  21
  -2 -17  -2 4632.84 402.251   2
  -2 -17  -1 1454.80 235.107   2
  -2 -17   0 41556.9 1386.02   2
  -2 -17   1 1361.07 226.756   2
  -2 -17   2 2008.46 268.410   2
  -2 -17   3 3877.21 385.225   2
   2 -17  -4 3081.18 190.807  14
  -2 -17   4 3166.00 351.725   2
  -2 -17   5 13923.0 774.770   2
   2 -17  -5 14687.6 481.268   4
   2 -17  -5 15839.6 490.483  14
   2 -17  -6 572.888 91.0668   4
   2 -17  -6 510.206 78.8504  14
  -2 -17   7 3420.23 379.765   2
   2 -17  -7 3249.02 200.087   4
  -2  17  -7 2825.84 187.334  21
   2 -17  -7 3181.47 196.182  14
   2 -17  -8 657.599 93.4798   4
  -2  17  -8 767.787 100.750  21
  -2 -17   8 581.788 171.164   2
   2 -17  -8 696.219 94.8388  14
   2 -17  -9 2949.85 193.876   4
  -2  17  -9 2959.40 199.205  21
   2  17   9 2298.92 321.713   9
  -2 -17   9 2203.71 317.893   2
   2 -17  -9 2610.67 181.062  14
   2  17  10 18894.7 968.110   9
   2 -17 -10 17725.8 550.095   4
  -2  17 -10 17877.5 574.316  21
   2 -17 -10 18054.0 547.816  14
  -2  17 -11 5672.87 297.267  21
   2 -17 -11 5278.31 268.562   4
   2 -17 -11 5607.99 272.091  14
   2 -17 -11 5310.50 250.315  12
   2 -17 -12 19339.1 580.058  14
   2 -17 -12 19409.8 557.959  12
  -2  17 -12 19117.8 620.017  21
   2 -17 -12 19182.3 584.996   4
   2 -17 -13 7076.67 298.811  12
   2 -17 -13 7067.44 318.241   4
  -2  17 -13 6927.49 342.151  21
   2 -17 -13 7299.49 318.544  14
   2 -17 -14 3710.48 211.383  12
  -2  17 -14 3554.12 242.866  21
   2 -17 -14 3756.87 226.744   4
   2 -17 -14 3774.56 227.692  14
  -2  17 -15 8381.24 384.577  21
   2 -17 -15 8507.11 357.194   4
   2 -17 -15 8696.05 338.011  12
   2 -17 -15 8166.92 348.372  14
   2 -17 -16 16462.1 506.761  12
  -2  17 -16 16060.5 570.349  21
   2 -17 -16 17252.2 547.743   4
   2 -17 -16 16020.8 526.127  14
  -2  17 -17 6441.01 333.029  21
   2 -17 -17 6221.72 303.436   4
   2 -17 -17 6864.32 293.487  12
  -2  17 -18 211.482 81.9095  21
   2 -17 -18 128.102 63.9255   4
   2 -17 -18 243.250 66.5566  12
   2 -17 -18 171.274 88.0496  16
   2 -17 -19 285.222 68.9828  12
   2 -17 -19 120.813 65.0973   4
   2 -17 -19 209.325 88.6053  16
  -2  17 -19 220.120 85.5240  21
  -2  17 -20 2698.03 205.854  21
   2 -17 -20 2732.55 194.624   4
   2 -17 -20 2632.88 207.730  16
   2 -17 -21 2482.46 182.088  16
   2 -17 -21 2335.53 179.283   4
  -2  17 -21 2774.60 199.681  21
   2 -17 -22 1240.75 122.505  16
   2 -17 -22 1360.73 137.874   6
   2 -17 -22 1047.60 120.715   4
  -2  17 -22 1261.53 135.977  21
   2 -17 -23 7830.40 318.294   6
   2 -17 -23 7614.01 287.261  16
  -2  17 -23 8248.81 329.928  21
   2 -17 -24 3169.72 183.420   6
  -2  17 -24 3357.12 191.263  21
   2 -17 -24 3192.11 155.604  16
  -2  17 -25 2904.06 164.582  21
   2 -17 -25 2799.03 160.013   6
  -2  17 -26 494.878 68.4866  21
   2 -17 -26 459.686 65.2488   6
   2 -17 -27 604.149 61.9304   6
  -2  17 -27 613.701 65.3001  21
  -2  17 -28 5071.74 166.351  21
  -2 -18 -27 451.782 45.1108   6
   2  18 -26 1784.08 98.4776  21
   2  18 -26 1930.54 107.213  17
   2  18 -25 130.522 45.7762  17
  -2 -18 -25 45.5823 41.7719   6
   2  18 -25 110.918 42.1068  21
   2  18 -24 93.2478 44.2077  17
  -2 -18 -24 73.7254 46.5151   6
   2  18 -24 105.433 48.2985  21
   2  18 -23 429.641 76.4619  17
   2  18 -23 514.001 80.6202  21
  -2 -18 -23 404.269 75.8686   6
  -2 -18 -22 2049.01 158.356   6
   2  18 -22 2320.49 136.144   8
   2  18 -22 2030.65 156.088  21
   2  18 -22 2338.64 167.896  17
   2  18 -21 3095.83 171.451   8
   2  18 -21 2987.20 197.423  21
   2  18 -21 3132.33 204.912  17
  -2 -18 -20 574.908 95.5627   4
   2  18 -20 527.388 94.8199  21
   2  18 -20 724.454 90.4258   8
   2  18 -20 735.782 111.612  17
  -2 -18 -19 539.098 97.7012   4
   2  18 -19 644.136 109.936  17
   2  18 -19 567.551 104.493  21
   2  18 -19 521.126 85.0529   8
  -2 -18 -18 626.219 102.568   4
   2  18 -18 639.648 117.226  17
   2  18 -18 607.036 91.4192   8
   2  18 -18 721.474 112.935  21
   2  18 -17 1145.28 124.388   8
  -2 -18 -17 1356.51 143.631   4
   2  18 -17 1285.53 152.632  17
   2  18 -17 1558.68 165.791  21
  -2 -18 -16 1362.45 141.360   4
   2  18 -16 1125.39 145.735  21
   2  18 -16 1011.59 135.842  17
   2  18 -16 1237.58 131.798   8
   2  18 -15 599.190 102.316   8
   2  18 -15 347.460 102.611  21
   2  18 -15 507.455 109.525  17
  -2 -18 -15 502.048 91.7143   4
   2  18 -14 1614.68 160.144   8
   2  18 -14 1300.06 167.413  21
   2  18 -14 1540.02 173.202  17
  -2 -18 -13 5663.23 276.225   4
   2  18 -13 6006.03 326.270  17
   2  18 -13 5647.94 290.547   8
   2  18 -13 5680.17 318.842  21
   2  18 -12 5532.07 282.445   8
  -2 -18 -12 4928.14 235.255  12
  -2 -18 -12 5436.17 265.565   4
   2  18 -12 5441.11 307.500  17
   2  18 -12 5025.30 298.796  21
  -2 -18 -11 3762.11 198.301  12
  -2 -18 -11 4008.04 205.517  14
   2  18 -11 3502.80 248.594  21
  -2 -18 -11 4105.31 226.296   4
   2  18 -11 4228.81 267.094  17
   2  18 -11 3617.81 226.912   8
   2  18 -10 4480.45 275.955  21
  -2 -18 -10 4119.34 207.733  12
   2  18 -10 4276.35 266.665  17
  -2 -18 -10 4572.14 236.676   4
   2  18 -10 4190.47 243.255   8
   2  18  -9 3285.03 213.860   8
   2  18  -9 3819.96 250.183  21
  -2 -18  -9 3530.04 208.002   4
   2  18  -9 3363.60 231.962  17
  -2 -18  -9 3537.35 187.310  12
   2  18  -8 3995.49 248.653  17
  -2 -18  -8 3104.04 321.714   2
   2  18  -8 3710.41 244.650  21
  -2 -18  -8 4019.42 217.747   4
   2  18  -8 3693.21 225.391   8
   2  18  -7 288.244 89.8134  21
  -2 -18  -7 329.861 66.9426   4
   2  18  -7 296.800 76.1519   8
  -2 -18  -7 219.360 107.417   2
   2  18  -7 273.467 77.3833  17
   2  18  -6 2604.10 196.907  21
  -2 -18  -6 2746.98 308.879   2
   2  18  -6 3101.13 213.737  17
   2  18  -6 2617.38 183.621   8
  -2 -18  -6 2841.96 180.624   4
   2  18  -5 6345.84 307.110  21
  -2 -18  -5 5722.15 446.193   2
  -2 -18  -5 5943.17 270.742   4
  -2 -18  -4 1880.49 146.778   4
   2  18  -4 1801.67 159.536  21
  -2 -18  -3 5398.25 254.772   4
   2 -18   3 5278.20 244.897  20
  -2 -18  -3 5110.87 425.601   2
   2  18  -3 5453.36 273.602  21
   2  18  -2 7601.08 328.685  21
   2 -18   2 7880.04 309.607  20
  -2 -18  -2 8208.57 323.301   4
  -2 -18  -2 7949.31 533.933   2
  -2 -18  -1 7449.79 521.160   2
   2  18  -1 6941.75 305.761  21
   2 -18   1 6992.43 290.586  20
   2  18   0 15011.6 487.766  21
  -2 -18   0 14683.4 763.912   2
   2 -18   0 16268.2 485.893  20
   2  18   1 6928.85 295.373  21
  -2 -18   1 6955.41 511.581   2
  -2 -18   2 8305.56 569.745   2
  -2 -18   3 5353.69 460.711   2
   2 -18  -3 5775.46 274.870  14
   2 -18  -4 1653.28 144.161   4
   2 -18  -4 1767.53 150.814  14
  -2 -18   4 1574.57 255.645   2
   2 -18  -5 6961.84 305.670  14
   2 -18  -5 6811.19 308.547   4
  -2 -18   5 6628.10 529.352   2
  -2 -18   6 3191.68 367.731   2
   2 -18  -6 3456.00 208.037  14
   2 -18  -6 3350.65 209.041   4
   2 -18  -7 434.311 82.0955  14
   2 -18  -7 413.315 79.8660   4
  -2 -18   7 484.682 153.308   2
  -2  18  -7 418.861 80.3713  21
  -2  18  -8 3566.94 218.301  21
   2 -18  -8 3569.22 216.982   4
   2 -18  -8 3761.08 218.499  14
   2 -18  -9 4018.19 227.634  14
  -2  18  -9 3955.06 235.423  21
   2 -18  -9 4145.86 235.561   4
   2 -18 -10 4086.33 215.727  12
   2 -18 -10 4341.68 240.229   4
  -2  18 -10 3873.91 238.995  21
   2 -18 -10 3707.97 220.150  14
   2 -18 -11 3844.36 223.363  14
  -2  18 -11 3511.92 234.459  21
   2 -18 -11 3662.19 222.920   4
   2 -18 -11 4026.43 216.539  12
   2 -18 -12 4881.75 256.474  14
   2 -18 -12 5037.24 264.256   4
  -2  18 -12 5140.92 286.798  21
   2 -18 -12 5306.89 252.476  12
  -2  18 -13 6568.01 327.335  21
   2 -18 -13 5917.02 272.672  12
   2 -18 -13 6063.07 289.662  14
   2 -18 -13 6196.24 296.738   4
   2 -18 -14 926.202 118.983   4
   2 -18 -14 966.989 119.099  14
   2 -18 -14 848.208 109.032  12
  -2  18 -15 352.702 96.9185  21
   2 -18 -15 409.267 83.2087  12
   2 -18 -15 428.594 88.3769  14
   2 -18 -15 405.194 87.5356   4
  -2  18 -16 1160.23 140.866  21
   2 -18 -16 1242.36 135.780   4
   2 -18 -16 1203.95 124.453  12
   2 -18 -17 1951.85 201.779  16
   2 -18 -17 2049.08 157.148  12
  -2  18 -17 1977.13 181.560  21
   2 -18 -17 2030.10 172.689   4
   2 -18 -18 645.357 124.806  16
   2 -18 -18 446.259 84.7158  12
   2 -18 -18 602.664 103.782   4
  -2  18 -18 420.645 93.8919  21
   2 -18 -19 804.148 98.5831  12
  -2  18 -19 581.398 103.608  21
   2 -18 -19 718.287 108.586   4
   2 -18 -19 873.536 126.682  16
   2 -18 -20 640.270 109.353  16
  -2  18 -20 826.668 117.107  21
   2 -18 -20 635.228 98.7220   4
  -2  18 -21 3361.90 209.036  21
   2 -18 -21 2880.21 189.409  16
   2 -18 -21 2822.72 188.239   4
   2 -18 -22 2327.09 164.164   6
   2 -18 -22 2211.98 150.175  16
  -2  18 -22 2393.27 170.560  21
   2 -18 -23 476.019 78.0104   6
  -2  18 -23 556.069 86.8121  21
   2 -18 -23 514.197 71.6628  16
   2 -18 -24 40.9590 28.5144  16
  -2  18 -24-14.4848 48.4176  21
   2 -18 -24 10.9682 40.8604   6
   2 -18 -25 31.0016 36.0290   6
  -2  18 -25 117.233 50.2122  21
  -2  18 -26 1931.18 112.517  21
   2 -18 -26 1907.34 105.273   6
  -2  18 -27 646.854 55.3173  21
  -2 -19 -26 101.562 27.7779   6
   2  19 -25 230.011 39.4507  17
  -2 -19 -25 338.773 50.3922   6
   2  19 -25 227.570 41.4943  21
   2  19 -24 44.6420 30.6492  17
   2  19 -24 121.186 40.5028  21
   2  19 -23 1675.60 121.124  17
  -2 -19 -23 1489.34 117.101   6
   2  19 -23 1689.30 122.427  21
   2  19 -22 1581.84 129.512  21
  -2 -19 -22 1493.24 127.737   6
   2  19 -22 1369.30 119.642  17
   2  19 -21 83.0858 51.1775  21
   2  19 -21-4.56824 44.7809  17
   2  19 -20 588.369 92.2816  17
   2  19 -20 772.809 106.814  21
   2  19 -19 28.7191 66.7440  21
   2  19 -19 15.4407 34.5395   8
   2  19 -19 52.2371 53.8877  17
  -2 -19 -19 35.2534 58.0279   4
  -2 -19 -18 3220.80 205.858   4
   2  19 -18 3199.91 185.146   8
   2  19 -18 3337.00 222.410  21
   2  19 -18 2949.63 209.774  17
   2  19 -17 6128.41 272.076   8
   2  19 -17 5698.69 302.474  17
   2  19 -17 6088.18 314.044  21
  -2 -19 -17 5903.00 283.841   4
  -2 -19 -16 9703.67 374.978   4
   2  19 -16 9441.53 406.208  17
   2  19 -16 9815.54 414.987  21
   2  19 -16 9062.41 355.215   8
   2  19 -15 6680.12 299.240   8
  -2 -19 -15 6249.52 292.870   4
   2  19 -15 6449.72 337.945  21
   2  19 -15 6348.74 328.077  17
   2  19 -14 2081.22 191.537  21
  -2 -19 -14 2117.39 164.621   4
   2  19 -14 1916.99 179.914  17
   2  19 -14 2234.33 171.908   8
  -2 -19 -13 437.696 88.8761   4
   2  19 -13 459.569 83.6840   8
   2  19 -13 422.145 100.528  21
   2  19 -13 635.125 113.888  17
   2  19 -12 1266.78 154.858  21
  -2 -19 -12 1257.16 128.668   4
   2  19 -12 1291.55 135.435   8
   2  19 -12 1283.11 151.544  17
  -2 -19 -11 14245.6 439.907  12
   2  19 -11 14929.1 545.591  21
  -2 -19 -11 15387.6 487.653   4
   2  19 -11 14926.5 499.121   8
   2  19 -11 14985.9 539.443  17
  -2 -19 -11 13938.3 439.038  14
   2  19 -10 7687.24 335.918   8
  -2 -19 -10 7379.85 288.401  12
   2  19 -10 7825.67 372.030  21
   2  19 -10 7719.20 364.780  17
  -2 -19 -10 7548.91 317.257   4
   2  19  -9 4929.96 282.857  17
   2  19  -9 4531.10 276.171  21
  -2 -19  -9 4733.24 243.466   4
   2  19  -9 4706.77 254.557   8
   2  19  -8 2087.14 186.572  21
   2  19  -8 2075.14 182.675  17
  -2 -19  -8 2238.97 164.945   4
  -2 -19  -7 2710.42 181.259   4
   2  19  -7 2831.10 209.869  21
  -2 -19  -6 3809.95 214.434   4
   2  19  -6 3769.71 239.690  21
   2  19  -5 3001.54 210.860  21
  -2 -19  -5 3063.25 190.087   4
   2  19  -4 4722.95 263.914  21
  -2 -19  -4 4710.76 240.735   4
   2  19  -3 3189.36 212.202  21
  -2 -19  -3 3293.48 201.470   4
  -2 -19  -3 3395.17 349.772   2
   2 -19   3 3041.04 183.320  20
   2  19  -2 382.895 81.2026  21
  -2 -19  -2 603.405 164.075   2
   2 -19   2 729.597 92.6476  20
  -2 -19  -2 689.323 94.9541   4
  -2 -19  -1 8532.94 565.487   2
  -2 -19  -1 9003.39 348.635   4
   2  19  -1 8286.25 345.505  21
   2  19   0 412.876 79.2566  21
  -2 -19   0 536.509 169.916   2
  -2 -19   1 8220.25 566.639   2
   2  19   1 8666.85 344.531  21
  -2 -19   2 803.391 197.051   2
   2 -19  -2 678.177 100.861  14
   2 -19  -3 3674.63 222.112  14
   2 -19  -4 3917.19 230.090   4
   2 -19  -4 3659.71 219.731  14
   2 -19  -5 3454.26 212.230  14
   2 -19  -5 3236.11 211.337   4
   2 -19  -6 3073.64 197.702  14
   2 -19  -6 2631.28 190.250   4
  -2  19  -7 2495.28 177.059  21
   2 -19  -7 2625.95 188.286   4
   2 -19  -7 2682.25 185.812  14
   2 -19  -8 2444.24 181.302   4
  -2  19  -8 2132.16 169.840  21
   2 -19  -8 2395.72 176.031  14
  -2  19  -9 4463.37 250.978  21
   2 -19  -9 4568.34 249.518   4
   2 -19  -9 4680.56 233.502  12
   2 -19  -9 4858.30 251.580  14
   2 -19 -10 7823.59 312.469  12
   2 -19 -10 7415.60 328.138   4
  -2  19 -10 7834.62 349.542  21
   2 -19 -10 7785.85 329.884  14
   2 -19 -11 14860.5 486.801  14
   2 -19 -11 14526.8 488.704   4
  -2  19 -11 14733.0 515.632  21
   2 -19 -11 14959.5 469.914  12
   2 -19 -12 1558.14 134.700  12
  -2  19 -12 1469.10 154.690  21
   2 -19 -12 1589.19 143.665  14
   2 -19 -12 1419.00 142.394   4
   2 -19 -13 598.563 93.9911  12
   2 -19 -13 484.238 91.8263  14
   2 -19 -13 594.192 105.562   4
  -2  19 -13 555.336 104.217  21
  -2  19 -14 2160.31 184.115  21
   2 -19 -14 2072.40 153.438  12
   2 -19 -14 2290.25 174.274  14
   2 -19 -14 2086.25 168.883   4
   2 -19 -15 6354.94 293.078  14
   2 -19 -15 6563.02 301.906   4
   2 -19 -15 6744.95 286.413  12
  -2  19 -15 6655.99 328.350  21
   2 -19 -16 9647.29 351.595  12
  -2  19 -16 9775.15 402.969  21
   2 -19 -16 9432.39 374.699   4
   2 -19 -17 6561.80 298.585   4
   2 -19 -17 6619.13 275.845  12
  -2  19 -17 6103.46 307.958  21
   2 -19 -17 5797.26 330.272  16
   2 -19 -18 3050.43 200.339   4
  -2  19 -18 3120.49 212.939  21
   2 -19 -18 3021.67 178.792  12
   2 -19 -18 2821.26 220.021  16
  -2  19 -19 75.7464 63.0461  21
   2 -19 -19 91.5005 68.7682  16
   2 -19 -19 95.9238 61.0358   4
   2 -19 -20 654.406 100.749  16
  -2  19 -20 866.996 110.079  21
   2 -19 -20 780.979 102.165   4
  -2  19 -21 61.4065 55.9643  21
   2 -19 -21-5.36431 50.3851   6
   2 -19 -21 30.6074 52.4071   4
   2 -19 -21-15.7889 50.5605  16
   2 -19 -22 1629.55 127.988   6
   2 -19 -22 1585.38 117.445  16
  -2  19 -22 1874.80 139.232  21
   2 -19 -23 1277.84 105.430   6
   2 -19 -23 1220.40 90.8123  16
  -2  19 -23 1307.57 109.713  21
   2 -19 -24 241.969 49.2787   6
  -2  19 -24 298.969 54.0588  21
  -2  19 -25 259.514 48.6392  21
   2 -19 -25 216.646 43.2682   6
  -2  19 -26 307.412 42.0694  21
   2  20 -24 85.8205 31.1829  21
  -2 -20 -24 99.5389 34.8753   6
   2  20 -23 305.662 51.2611  21
  -2 -20 -23 352.562 60.1315   6
   2  20 -22 634.899 78.5221  21
   2  20 -22 503.870 66.8333  17
  -2 -20 -22 652.662 79.3171   6
   2  20 -21 4205.65 200.349  17
   2  20 -21 4137.98 207.879  21
   2  20 -20 2111.56 149.161  17
   2  20 -20 2175.65 158.450  21
  -2 -20 -20 1855.99 133.851  16
   2  20 -19 870.267 110.740  21
  -2 -20 -19 673.560 92.8645   4
   2  20 -19 785.677 100.211  17
   2  20 -18 3245.91 203.575  17
   2  20 -18 3644.89 222.910  21
  -2 -20 -18 3121.71 192.158   4
  -2 -20 -17 2225.50 165.498   4
   2  20 -17 2515.88 195.751  21
   2  20 -17 2443.87 180.953  17
   2  20 -16 9188.17 390.089  21
  -2 -20 -16 8847.41 349.460   4
   2  20 -16 8970.03 375.506  17
  -2 -20 -15 354.659 79.1108   4
   2  20 -15 635.483 100.737   8
   2  20 -15 477.609 113.449  21
   2  20 -15 521.146 103.956  17
   2  20 -14 258.235 98.6340  21
   2  20 -14 444.982 118.267  17
  -2 -20 -14 262.494 80.2673   4
   2  20 -13 949.293 108.400   8
   2  20 -13 815.408 132.100  21
   2  20 -13 869.353 125.846  17
  -2 -20 -13 696.975 100.116   4
   2  20 -12 6287.55 331.095  21
   2  20 -12 6450.44 325.949  17
  -2 -20 -12 6521.67 290.904   4
  -2 -20 -11 2006.97 160.796   4
   2  20 -11 2021.29 185.569  21
   2  20 -11 1996.05 180.222  17
   2  20 -10 16149.7 558.429  17
  -2 -20 -10 16247.6 505.654   4
   2  20 -10 16099.1 568.812  21
   2  20  -9 813.902 125.341  21
  -2 -20  -9 896.595 108.238   4
  -2 -20  -8 2694.04 179.455   4
   2  20  -8 2708.24 208.993  21
  -2 -20  -7 2601.92 177.140   4
   2  20  -7 2543.05 202.048  21
   2  20  -6 132.443 71.0158  21
  -2 -20  -6 29.2007 50.7136   4
  -2 -20  -5 1953.83 154.057   4
   2  20  -5 1832.30 166.179  21
  -2 -20  -4 13338.5 446.579   4
   2  20  -4 12918.6 470.726  21
   2  20  -3 2419.16 184.418  21
  -2 -20  -3 2489.00 175.803   4
  -2 -20  -2 26502.9 708.849   4
   2  20  -2 25423.8 720.578  21
  -2 -20  -1 1113.59 123.322   4
   2  20  -1 1047.54 122.606  21
   2  20   0 2905.69 196.676  21
  -2 -20   0 3487.20 210.590   4
   2 -20  -1 1202.24 135.098  14
   2 -20  -2 26049.7 725.196  14
   2 -20  -3 2701.29 190.652  14
   2 -20  -3 2775.75 198.279   4
   2 -20  -4 13486.0 467.006  14
   2 -20  -4 13537.2 477.301   4
   2 -20  -5 2464.85 181.288  14
   2 -20  -5 2611.26 190.852   4
   2 -20  -6 122.543 55.3111  14
   2 -20  -6 179.859 72.1685   4
   2 -20  -7 3325.09 211.604   4
   2 -20  -7 2914.92 194.343  14
   2 -20  -8 2975.95 196.500  14
  -2  20  -8 2902.59 196.823  21
   2 -20  -8 3311.69 190.029  12
   2 -20  -8 3154.09 209.048   4
   2 -20  -9 1107.93 124.424   4
  -2  20  -9 944.962 118.089  21
   2 -20  -9 875.407 105.700  12
   2 -20  -9 1039.96 120.783  14
   2 -20 -10 16441.8 497.495  12
   2 -20 -10 16129.5 522.676   4
  -2  20 -10 16183.9 534.093  21
   2 -20 -10 16248.3 514.000  14
   2 -20 -11 2346.99 163.305  12
  -2  20 -11 2214.42 178.654  21
   2 -20 -11 2217.94 173.360   4
   2 -20 -11 2330.59 173.089  14
   2 -20 -12 6106.00 270.578  12
   2 -20 -12 5965.49 284.826   4
  -2  20 -12 6093.02 301.004  21
   2 -20 -12 6126.67 284.484  14
   2 -20 -13 762.787 97.9097  12
   2 -20 -13 729.854 106.513   4
   2 -20 -13 767.953 105.487  14
  -2  20 -13 867.241 119.952  21
   2 -20 -14 125.139 79.5716   4
   2 -20 -14 152.358 61.9322  12
  -2  20 -14 184.596 73.8827  21
   2 -20 -14 211.375 86.0839  14
   2 -20 -15 425.828 83.4335  12
  -2  20 -15 346.977 82.1155  21
   2 -20 -15 342.453 77.9704   4
   2 -20 -16 9182.20 330.025  12
  -2  20 -16 8858.69 367.371  21
   2 -20 -16 8022.23 390.644  16
   2 -20 -16 9104.57 351.987   4
   2 -20 -17 2412.10 155.263  12
  -2  20 -17 1908.59 160.825  21
   2 -20 -17 2467.62 171.815   4
   2 -20 -17 2116.05 192.974  16
   2 -20 -18 3750.88 209.879   4
  -2  20 -18 3413.91 211.065  21
   2 -20 -18 3357.07 226.958  16
   2 -20 -19 723.542 105.394  16
   2 -20 -19 784.493 100.410   4
  -2  20 -19 956.181 112.740  21
  -2  20 -20 2308.74 158.650  21
   2 -20 -20 2021.01 149.680  16
   2 -20 -20 1838.23 140.907   4
   2 -20 -21 4280.95 202.747   6
  -2  20 -21 4132.39 204.869  21
   2 -20 -21 3965.52 190.433  16
  -2  20 -22 781.055 85.0525  21
   2 -20 -22 691.115 77.1900   6
   2 -20 -22 702.217 73.7853  16
   2 -20 -23 317.319 44.1399  16
   2 -20 -23 407.491 55.1220   6
  -2  20 -23 350.291 58.2646  21
  -2  20 -24 199.349 40.2842  21
   2 -20 -24 171.831 34.9045   6
  -2  20 -25 63.6333 22.9912  21
   2  21 -23-17.7297 27.3395  21
  -2 -21 -23 14.9474 26.6541   6
   2  21 -22 1037.79 85.8457  21
  -2 -21 -22 972.267 82.0494   6
   2  21 -21 1515.65 112.678  21
  -2 -21 -21 1573.91 114.625   6
   2  21 -20 1243.20 111.340  21
  -2 -21 -20 965.675 87.9263  16
   2  21 -19 350.403 73.8065  21
   2  21 -18 2881.11 186.196  21
  -2 -21 -18 2568.67 163.848   4
   2  21 -17 102.290 63.7447  21
  -2 -21 -17 264.944 67.2213   4
   2  21 -16 7628.13 336.538  21
  -2 -21 -16 7345.23 299.194   4
   2  21 -15 315.330 87.1255  21
  -2 -21 -15 277.256 70.8934   4
   2  21 -14 3302.93 225.907  21
  -2 -21 -14 3191.49 195.164   4
   2  21 -13 130.327 70.0047  21
  -2 -21 -13 147.753 65.7615   4
   2  21 -12 18044.4 603.080  21
  -2 -21 -12 19227.7 554.000   4
   2  21 -11 3351.40 232.005  21
  -2 -21 -11 3003.86 187.708   4
   2  21 -10 298.950 86.8190  21
  -2 -21 -10 315.762 76.7332   4
   2  21  -9 480.179 103.677  21
  -2 -21  -9 361.957 75.2398   4
  -2 -21  -8 8219.52 327.948   4
   2  21  -8 8130.92 368.510  21
   2  21  -7 1413.91 149.008  21
  -2 -21  -7 1495.28 134.434   4
  -2 -21  -6 1648.90 140.814   4
   2  21  -6 1359.69 148.657  21
   2  21  -5 3205.30 215.612  21
  -2 -21  -5 3015.83 191.163   4
  -2 -21  -4 3825.74 216.816   4
   2  21  -4 3801.18 234.107  21
   2  21  -3 11542.2 428.989  21
  -2 -21  -3 11670.7 410.163   4
   2  21  -2 9483.79 374.025  21
  -2 -21  -2 9195.25 358.828   4
   2 -21   1 1048.15 123.186  14
  -2 -21  -1 1157.99 122.937   4
   2  21  -1 1085.44 125.419  21
   2 -21   0 290.752 80.7885  14
  -2 -21   0 210.107 75.3151   4
   2 -21  -1 861.141 117.167  14
  -2 -21   1 788.171 105.850   4
   2 -21  -2 9188.08 368.672  14
   2 -21  -2 8982.74 377.088   4
  -2 -21   2 9125.05 359.155   4
   2 -21  -3 11931.3 440.896   4
   2 -21  -3 11535.1 423.754  14
   2 -21  -4 4257.45 244.879   4
   2 -21  -4 4310.26 240.744  14
   2 -21  -5 2795.40 195.093   4
   2 -21  -5 2591.36 184.649  14
   2 -21  -6 1368.68 135.205  14
   2 -21  -6 1473.12 138.731   4
   2 -21  -7 1494.99 130.099  12
   2 -21  -7 1366.48 138.307   4
   2 -21  -7 1330.02 132.157  14
   2 -21  -8 7699.71 325.539  14
  -2  21  -8 8112.74 329.773  21
   2 -21  -8 8466.06 320.183  12
   2 -21  -8 8078.22 340.211   4
   2 -21  -9 380.023 73.5593  12
   2 -21  -9 571.292 99.0977   4
  -2  21  -9 472.975 82.6898  21
   2 -21  -9 544.927 90.8768  14
   2 -21 -10 380.872 76.7231  12
   2 -21 -10 532.614 90.3997  14
   2 -21 -10 485.803 89.5408   4
  -2  21 -10 348.460 74.1148  21
   2 -21 -11 2823.86 174.813  12
   2 -21 -11 2856.00 184.598  14
  -2  21 -11 3076.78 199.784  21
   2 -21 -11 3009.49 194.848   4
   2 -21 -12 19989.1 554.090  12
   2 -21 -12 19539.5 578.164   4
  -2  21 -12 19540.8 594.024  21
   2 -21 -12 19565.9 569.530  14
   2 -21 -13 92.7979 52.9865  12
   2 -21 -13 68.9210 51.4857  14
   2 -21 -13 11.0613 62.4789   4
  -2  21 -13 38.8515 57.0669  21
  -2  21 -14 3043.86 201.684  21
   2 -21 -14 3218.14 181.967  12
   2 -21 -14 3314.49 200.729   4
   2 -21 -14 3362.70 196.775  14
   2 -21 -15 175.552 59.9047  12
  -2  21 -15 202.359 70.6937  21
   2 -21 -15 224.470 75.4561   4
   2 -21 -15 202.963 91.1090  16
   2 -21 -16 7320.70 353.652  16
   2 -21 -16 8292.91 321.717   4
   2 -21 -16 7809.47 289.367  12
  -2  21 -16 8021.73 327.604  21
  -2  21 -17 77.2910 52.2649  21
   2 -21 -17 118.908 71.0229  16
   2 -21 -17 126.145 65.4268   4
  -2  21 -18 2904.49 178.866  21
   2 -21 -18 3193.07 182.160   4
   2 -21 -18 2821.25 191.004  16
   2 -21 -19 389.466 80.0243  16
  -2  21 -19 265.541 60.9489  21
   2 -21 -19 407.731 76.4579   4
   2 -21 -20 1176.88 104.989  16
   2 -21 -20 1444.08 112.728   6
   2 -21 -20 1166.04 105.022   4
  -2  21 -20 1427.20 114.327  21
   2 -21 -21 1407.34 99.7045  16
  -2  21 -21 1546.45 112.007  21
   2 -21 -21 1566.56 107.283   6
  -2  21 -22 1050.04 83.2665  21
   2 -21 -22 959.673 75.9503   6
   2 -21 -22 1016.76 72.4353  16
  -2  21 -23 16.7280 26.0261  21
   2 -21 -23 79.2287 25.2520   6
   2  22 -22 1017.57 69.8436  21
  -2 -22 -22 981.326 66.5853   6
  -2 -22 -21 1788.36 104.420   6
   2  22 -21 1974.39 112.757  21
  -2 -22 -20 1492.94 104.464   6
   2  22 -20 1282.00 84.3548   3
   2  22 -20 1490.08 106.788  21
   2  22 -19 283.351 59.5096  21
  -2 -22 -19 320.610 57.3646  16
   2  22 -18 4035.49 203.024  21
   2  22 -17 7688.52 302.321  21
  -2 -22 -17 6769.88 265.852   4
   2  22 -16 3595.38 210.497  21
  -2 -22 -16 3326.19 182.450   4
   2  22 -15 2751.16 189.157  21
  -2 -22 -15 2619.65 163.773   4
  -2 -22 -14 2009.50 144.887   4
   2  22 -14 2005.96 166.619  21
  -2 -22 -13 2922.07 176.468   4
   2  22 -13 2667.57 194.063  21
   2  22 -12 3442.10 222.533  21
  -2 -22 -12 3746.25 201.463   4
   2  22 -12 3696.51 201.944   3
  -2 -22 -11 6733.75 281.908   4
   2  22 -11 6688.56 320.445  21
   2  22 -11 6377.63 275.792   3
  -2 -22 -10 6547.52 278.576   4
   2  22 -10 6265.33 311.723  21
   2  22  -9 3083.00 215.554  21
  -2 -22  -9 3216.80 189.429   4
  -2 -22  -8 425.320 74.0318   4
   2  22  -8 228.745 79.1687  21
   2  22  -7 309.651 79.4904  21
  -2 -22  -7 320.408 66.2162   4
   2  22  -6 2335.95 186.537  21
  -2 -22  -6 2602.85 171.438   4
  -2 -22  -5 1851.70 147.326   4
   2  22  -5 1766.14 158.411  21
   2  22  -4 4268.98 242.018  21
  -2 -22  -4 4224.83 223.307   4
   2  22  -3 3605.08 218.555  21
  -2 -22  -3 3981.39 219.513   4
   2 -22   2 2133.94 168.493  14
   2  22  -2 2260.54 169.811  21
  -2 -22  -1 14650.3 470.146   4
   2 -22   1 14029.5 480.586  14
   2 -22   0 11794.3 427.840  14
   2 -22   0 11758.2 440.330   4
  -2 -22   0 11837.2 413.417   4
   2 -22  -1 15860.3 523.755   4
   2 -22  -1 15672.5 508.198  14
  -2 -22   1 15084.1 487.095   4
   2 -22  -2 2606.81 192.110  14
   2 -22  -2 2295.28 187.043   4
  -2 -22   2 2146.26 161.168   4
  -2 -22   3 3698.34 213.073   4
   2 -22  -3 4080.59 247.160   4
   2 -22  -3 3999.45 232.557  14
  -2 -22   4 3566.18 210.159   4
   2 -22  -4 3998.13 225.781  14
   2 -22  -4 4198.70 238.308   4
   2 -22  -5 1768.10 148.619  14
   2 -22  -5 1713.61 133.320  12
   2 -22  -5 1932.71 160.898   4
   2 -22  -6 2866.08 172.069  12
   2 -22  -6 2612.88 180.373  14
   2 -22  -6 2598.17 184.664   4
   2 -22  -7 213.782 58.4000  12
   2 -22  -7 205.716 65.6291  14
   2 -22  -7 249.713 71.0075   4
   2 -22  -8 599.705 84.7343  12
   2 -22  -8 570.348 93.2131   4
   2 -22  -8 527.204 84.7240  14
   2 -22  -9 3554.63 192.504  12
  -2  22  -9 3709.14 202.826  21
   2 -22  -9 3632.54 206.871  14
   2 -22  -9 3819.30 217.226   4
   2 -22 -10 5489.75 244.353  12
   2 -22 -10 5575.17 265.151   4
  -2  22 -10 5347.49 254.416  21
   2 -22 -10 5635.35 257.996  14
   2 -22 -11 7487.95 286.829  12
   2 -22 -11 7270.42 303.786   4
  -2  22 -11 7357.05 304.635  21
   2 -22 -11 6936.80 292.192  14
   2 -22 -12 4096.35 218.668   4
   2 -22 -12 4090.38 201.732  12
  -2  22 -12 3599.70 207.947  21
   2 -22 -12 3668.42 202.212  14
  -2  22 -13 2733.84 177.944  21
   2 -22 -13 2734.02 160.740  12
   2 -22 -13 2768.03 170.596  14
   2 -22 -13 2995.00 184.834   4
   2 -22 -14 1995.83 134.753  12
   2 -22 -14 1868.77 144.243   4
  -2  22 -14 1988.85 150.272  21
   2 -22 -14 1923.32 182.822  16
   2 -22 -15 2720.04 153.730  12
   2 -22 -15 2405.07 195.137  16
   2 -22 -15 2678.16 169.313   4
  -2  22 -15 2651.97 170.053  21
  -2  22 -16 3402.51 189.102  21
   2 -22 -16 3496.22 224.081  16
   2 -22 -16 3932.45 198.953   4
   2 -22 -17 7064.73 273.823   4
  -2  22 -17 7195.49 277.387  21
   2 -22 -17 7063.08 305.258  16
   2 -22 -18 3823.71 186.800   4
   2 -22 -18 3717.20 198.811  16
  -2  22 -18 4014.94 191.204  21
   2 -22 -19 359.259 58.7326   6
   2 -22 -19 333.881 63.0437  16
  -2  22 -19 289.402 52.1540  21
   2 -22 -19 309.732 58.3038   4
  -2  22 -20 1366.55 96.9801  21
   2 -22 -20 1213.86 91.8013  16
   2 -22 -20 1272.11 91.8653   6
   2 -22 -21 1681.25 93.0558   6
   2 -22 -21 1728.71 92.9417  16
  -2  22 -21 1796.13 100.594  21
  -2  22 -22 788.940 58.4570  21
  -2 -23 -20 42.1764 28.6694   6
   2  23 -20 17.0292 25.1779  21
   2  23 -19 975.173 82.2097  21
  -2 -23 -19 1010.34 82.2461   6
  -2 -23 -19 784.616 65.1088  16
   2  23 -18 846.840 63.0360   3
   2  23 -18 1074.49 94.5237  21
  -2 -23 -18 850.612 81.7959  16
   2  23 -17 65.6553 27.9998   3
   2  23 -17 150.495 50.4935  21
  -2 -23 -17 89.8621 40.2622   4
   2  23 -16 314.738 67.4994  21
  -2 -23 -16 283.831 59.8889   4
   2  23 -16 270.793 46.9982   3
   2  23 -15 4430.33 185.435   3
   2  23 -15 4901.74 231.737  21
  -2 -23 -15 4328.72 198.147   4
   2  23 -14 371.628 79.2957  21
  -2 -23 -14 266.399 59.0840   4
   2  23 -14 273.614 51.1720   3
  -2 -23 -13 2482.85 153.518   4
   2  23 -13 2808.15 183.482  21
  -2 -23 -12 219.726 60.1067   4
   2  23 -12 243.604 69.0705  21
  -2 -23 -11 678.929 85.6061   4
   2  23 -11 569.526 94.7808  21
   2  23 -10 1543.61 143.537  21
  -2 -23 -10 1488.68 122.736   4
   2  23  -9 109.502 60.8564  21
  -2 -23  -9 69.2366 44.3019   4
   2  23  -8 1995.47 163.393  21
  -2 -23  -8 2005.50 144.529   4
   2  23  -7 3706.04 222.675  21
  -2 -23  -7 4079.35 208.621   4
  -2 -23  -6 1609.08 132.989   4
   2  23  -6 1428.56 141.129  21
   2 -23   5 7803.56 331.252  14
  -2 -23  -5 8606.55 321.529   4
   2  23  -5 8669.05 345.619  21
  -2 -23  -4 977.095 106.155   4
   2  23  -4 1011.94 116.614  21
   2 -23   4 912.665 121.317  14
   2 -23   3 24662.0 685.952  14
  -2 -23  -3 25171.4 662.146   4
  -2 -23  -2 4912.13 237.145   4
   2 -23   2 4280.28 236.042  14
   2 -23   1 6439.85 302.329   4
  -2 -23  -1 5869.79 265.527   4
   2 -23   1 6271.58 289.173  14
   2 -23   0 1067.78 129.212  14
  -2 -23   0 932.604 109.299   4
   2 -23   0 1004.97 134.179   4
   2 -23  -1 5815.79 276.557  14
   2 -23  -1 5587.00 279.334   4
  -2 -23   1 5526.69 257.215   4
   2 -23  -2 3971.30 196.670  12
  -2 -23   2 4273.67 223.813   4
   2 -23  -2 4740.59 251.354   4
   2 -23  -2 4311.68 236.100  14
   2 -23  -3 25431.7 677.782  14
   2 -23  -3 24356.8 626.572  12
   2 -23  -3 25886.7 699.782   4
  -2 -23   3 24213.4 658.482   4
   2 -23  -4 903.698 95.5001  12
   2 -23  -4 1114.59 127.602   4
  -2 -23   4 897.003 106.712   4
   2 -23  -4 932.620 110.033  14
   2 -23  -5 9734.06 366.071   4
   2 -23  -5 8922.95 316.314  12
   2 -23  -5 9450.08 348.590  14
  -2 -23   6 1228.51 118.776   4
   2 -23  -6 1543.08 120.974  12
   2 -23  -6 1706.25 146.194   4
   2 -23  -6 1637.88 136.741  14
   2 -23  -7 4320.86 203.363  12
   2 -23  -7 4462.76 221.466  14
   2 -23  -7 4453.39 230.491   4
   2 -23  -8 1943.31 143.715  14
   2 -23  -8 1817.62 146.260   4
   2 -23  -8 1791.76 130.312  12
   2 -23  -9 165.293 54.1164  12
   2 -23  -9 64.0680 47.5974  14
   2 -23  -9 160.171 60.6716   4
   2 -23 -10 1467.65 116.261  12
  -2  23 -10 1372.53 113.346  21
   2 -23 -10 1465.95 130.021   4
   2 -23 -10 1339.01 120.311  14
   2 -23 -11 819.926 88.7289  12
   2 -23 -11 746.866 94.8122   4
  -2  23 -11 616.813 78.2317  21
   2 -23 -11 834.285 95.5810  14
   2 -23 -12 304.705 66.2072  14
   2 -23 -12 224.494 52.8181  12
   2 -23 -12 218.119 66.9580   4
  -2  23 -12 276.634 61.8293  21
   2 -23 -12 276.624 96.5659  16
  -2  23 -13 2614.52 155.968  21
   2 -23 -13 2563.53 159.820   4
   2 -23 -13 2644.06 147.831  12
   2 -23 -13 2367.94 195.505  16
   2 -23 -14 168.838 48.6630  12
  -2  23 -14 242.083 56.7344  21
   2 -23 -14 160.103 53.6965   4
   2 -23 -14 292.429 90.0096  16
  -2  23 -15 5138.27 218.189  21
   2 -23 -15 5380.96 226.625   4
   2 -23 -15 5066.55 258.748  16
   2 -23 -16 262.334 62.5206   4
   2 -23 -16 198.643 69.6076  16
  -2  23 -16 219.795 51.2321  21
   2 -23 -17 64.9010 42.6723   4
  -2  23 -17 36.8006 32.1025  21
   2 -23 -17 37.2038 46.0276  16
   2 -23 -18 997.228 83.0850   6
   2 -23 -18 912.127 87.1587  16
   2 -23 -18 875.904 81.2507   4
  -2  23 -18 895.945 76.7351  21
  -2  23 -19 917.602 71.4541  21
   2 -23 -19 998.700 73.9754   6
   2 -23 -19 1010.58 79.7244  16
  -2  23 -20-2.94155 20.1942  21
   2 -23 -20 41.4041 24.4732  16
  -2 -24 -18 309.978 46.4499   6
   2  24 -18 265.206 42.8488  21
   2  24 -17 525.609 63.8723  21
  -2 -24 -17 427.094 58.2917  16
   2  24 -16 874.683 83.2365  21
   2 -24  16 718.408 59.6424  14
   2  24 -15 3477.88 172.641  21
  -2 -24 -15 3201.94 151.142   4
  -2 -24 -14 1775.28 115.374   4
   2  24 -14 1772.75 129.509  21
   2  24 -13 3864.03 197.411  21
  -2 -24 -13 3715.92 174.833   4
   2  24 -12 351.482 72.2361  21
  -2 -24 -12 234.636 51.5543   4
   2  24 -11 1234.58 115.758  21
  -2 -24 -11 1293.33 105.783   4
  -2 -24 -10 1284.65 107.577   4
   2  24 -10 1308.86 123.649  21
  -2 -24  -9 3189.61 168.676   4
   2  24  -9 3381.44 193.540  21
   2  24  -8 769.691 99.9716  21
  -2 -24  -8 662.623 83.4972   4
   2 -24   8 662.997 86.3061  14
  -2 -24  -7 3754.21 187.562   4
   2  24  -7 3659.05 203.174  21
   2 -24   7 3332.02 191.175  14
   2  24  -6 214.426 66.7393  21
  -2 -24  -6 106.885 48.8959   4
   2 -24   6 98.0214 53.0303  14
  -2 -24  -5 15769.4 449.406   4
   2 -24   5 14236.6 459.023  14
   2 -24   4 3683.77 208.899  14
   2 -24   4 4026.12 225.946   4
  -2 -24  -4 4203.63 203.937   4
  -2 -24  -3 3465.59 184.984   4
   2 -24   3 2842.40 179.820  14
   2 -24   3 3320.20 210.528   4
   2 -24   2 12440.3 419.159  14
   2 -24   2 12980.5 442.738   4
  -2 -24  -2 12737.6 401.195   4
  -2 -24  -1 8425.05 311.319   4
   2 -24   1 8479.17 343.944   4
   2 -24   1 8222.01 323.214  14
   2 -24   0 137.380 85.8297   4
  -2 -24   0 169.506 72.2733   4
   2 -24   0 134.435 66.9974  14
  -2 -24   1 7836.92 301.927   4
   2 -24  -1 8787.93 349.626   4
   2 -24  -1 8639.92 327.988  14
   2 -24  -2 11993.3 367.891  12
  -2 -24   2 12825.3 407.618   4
   2 -24  -2 14394.3 456.640   4
   2 -24  -2 13997.5 433.755  14
   2 -24  -3 3346.97 203.283   4
  -2 -24   3 2827.91 169.766   4
   2 -24  -3 3010.06 158.083  12
   2 -24  -3 3080.25 182.440  14
   2 -24  -4 4120.41 187.058  12
   2 -24  -4 4122.23 210.994  14
  -2 -24   4 3837.63 199.021   4
   2 -24  -4 4280.90 228.997   4
   2 -24  -5 14584.3 413.163  12
   2 -24  -5 15947.2 472.838   4
   2 -24  -5 15554.1 453.439  14
   2 -24  -6 122.069 44.3246  12
   2 -24  -6 103.845 59.4087   4
   2 -24  -6 118.577 52.0468  14
  -2 -24   6 146.390 47.7988   4
   2 -24  -7 3686.75 175.482  12
   2 -24  -7 3671.08 200.257   4
   2 -24  -7 3795.77 192.963  14
   2 -24  -8 656.573 86.1672  14
   2 -24  -8 881.251 103.419   4
   2 -24  -8 725.726 79.6586  12
   2 -24  -9 3114.60 156.838  12
   2 -24  -9 3316.38 182.277   4
   2 -24  -9 3297.54 173.117  14
   2 -24 -10 1000.12 88.3976  12
   2 -24 -10 960.819 96.1176  14
   2 -24 -10 857.564 123.095  16
   2 -24 -10 1078.01 105.638   4
   2 -24 -11 1640.45 124.574   4
   2 -24 -11 1567.79 114.321  14
   2 -24 -11 1345.32 101.207  12
   2 -24 -11 1418.54 149.084  16
   2 -24 -12 259.108 50.8173  12
   2 -24 -12 392.139 66.8045   4
  -2  24 -12 285.500 49.3775  21
   2 -24 -12 398.315 92.4663  16
  -2  24 -13 4080.67 171.740  21
   2 -24 -13 3937.25 224.335  16
   2 -24 -13 4304.01 195.116   4
   2 -24 -14 1575.68 137.345  16
  -2  24 -14 1454.15 97.7403  21
   2 -24 -15 3589.91 166.899   4
  -2  24 -15 3158.49 140.911  21
   2 -24 -15 3504.13 188.446  16
   2 -24 -16 666.081 80.6247  16
  -2  24 -16 608.264 57.6703  21
   2 -24 -16 536.739 66.9378   4
   2 -24 -17 671.543 67.9921   4
   2 -24 -17 778.392 76.3014  16
  -2  24 -17 595.307 51.9655  21
   2 -24 -17 826.395 67.1044   6
   2 -24 -18 289.496 44.6823  16
  -2 -25 -16 1405.71 86.6862  16
   2 -25  16 1258.82 74.2804   4
  -2 -25 -15 853.960 81.5919  16
  -2 -25 -14 2299.49 113.369   4
   2 -25  14 2329.39 99.3327  14
  -2 -25 -13 1269.54 88.2159   4
   2 -25  13 1252.87 79.9046  14
  -2 -25 -12 7048.03 234.149   4
   2 -25  12 6492.69 221.216  14
   2 -25  11 3825.91 169.102  14
  -2 -25 -11 4785.88 184.426   4
   2 -25  10 2344.71 132.362  14
  -2 -25 -10 2746.90 140.493   4
  -2 -25  -9 691.342 75.6724   4
   2 -25   9 592.871 71.4391  14
   2 -25   8 4164.89 194.032  14
  -2 -25  -8 5336.93 206.740   4
   2 -25   7 502.980 70.1867  14
   2 -25   7 596.084 84.4752   4
   2 -25   6 2586.29 153.670  14
   2 -25   6 2741.96 171.920   4
  -2 -25  -6 2948.29 153.168   4
   2 -25   5 2550.81 154.844  14
  -2 -25  -5 2831.30 151.333   4
   2 -25   5 2645.34 175.640   4
   2 -25   4 11037.9 364.641  14
  -2 -25  -4 11998.6 356.780   4
   2 -25   4 11484.5 390.114   4
  -2 -25  -3 4692.17 204.861   4
   2 -25   3 4915.71 238.600   4
   2 -25   3 4613.73 216.130  14
   2 -25   2 1098.82 114.863   4
  -2 -25  -2 1254.17 105.575   4
   2 -25   2 957.818 97.7165  14
   2 -25   1 3193.56 188.976   4
   2 -25   1 3094.35 172.672  14
  -2 -25  -1 3015.85 160.210   4
  -2 -25   0 167.663 54.0254   4
   2 -25   0 75.2932 50.7195  14
   2 -25   0 133.238 64.9956   4
  -2 -25   1 2979.78 158.325   4
   2 -25  -1 3132.21 184.545   4
   2 -25  -1 2946.65 166.560  14
  -2 -25   2 934.193 92.9195   4
   2 -25  -2 1223.76 116.611   4
   2 -25  -2 1326.67 111.585  14
   2 -25  -3 4502.62 205.150  14
   2 -25  -3 4673.96 220.705   4
   2 -25  -4 10643.3 317.617  12
  -2 -25   4 10365.8 336.857   4
   2 -25  -4 13230.0 397.076   4
   2 -25  -4 12979.2 378.003  14
   2 -25  -5 2509.22 130.250  12
   2 -25  -5 2792.66 156.811  14
   2 -25  -5 2901.17 167.820   4
   2 -25  -6 2726.53 136.029  12
   2 -25  -6 2765.27 153.488  14
   2 -25  -7 659.872 68.1770  12
   2 -25  -7 672.085 77.5947  14
   2 -25  -7 812.638 91.4274   4
  -2 -25   7 534.578 64.5412   4
   2 -25  -7 602.670 99.7021  16
   2 -25  -8 5655.77 225.145   4
   2 -25  -8 5592.21 213.513  14
   2 -25  -8 5127.42 188.349  12
   2 -25  -9 649.517 73.9743  14
   2 -25  -9 791.179 72.3361  12
   2 -25  -9 682.795 100.746  16
   2 -25  -9 876.030 90.6670   4
   2 -25 -10 2612.07 127.112  12
   2 -25 -10 2623.40 179.034  16
   2 -25 -10 2891.47 155.135   4
   2 -25 -11 5607.41 218.020   4
   2 -25 -11 5040.77 246.488  16
   2 -25 -12 7543.95 256.214   4
   2 -25 -12 7125.43 286.607  16
   2 -25 -13 1650.84 107.341   4
   2 -25 -13 1587.89 124.667  16
   2 -25 -14 2917.91 156.367  16
   2 -25 -14 2909.69 140.248   4
   2 -25 -15 919.658 75.4492   4
   2 -25 -15 1010.29 85.3141  16
   2 -25 -16 1506.48 88.9527   4
   2 -25 -16 1997.85 103.853  16
  -2 -26 -14 3977.24 153.832  16
   2 -26  13 619.802 56.4504   4
  -2 -26 -13 466.063 63.7387  16
   2 -26  12 1403.76 89.5341   4
   2 -26  11 481.812 60.7048   4
  -2 -26 -11 338.324 43.9954   4
   2 -26  10 208.981 36.2476  14
  -2 -26 -10 217.650 38.3695   4
   2 -26  10 231.928 49.7068   4
   2 -26   9 539.174 54.8755  14
   2 -26   9 592.029 70.4163   4
  -2 -26  -9 596.298 60.6284   4
   2 -26   8 2093.85 112.507  14
   2 -26   8 2237.79 133.515   4
   2 -26   7 478.291 57.9686  14
  -2 -26  -7 524.164 59.7471   4
   2 -26   7 470.718 69.6122   4
   2 -26   6 561.911 76.1596   4
   2 -26   6 507.032 60.2521  14
  -2 -26  -6 641.361 65.8166   4
   2 -26   5 91.9203 33.8644  14
  -2 -26  -5 126.759 35.9562   4
   2 -26   5 136.111 52.6267   4
  -2 -26  -4 883.641 75.1241   4
   2 -26   4 735.052 87.7231   4
   2 -26   4 673.994 72.8113  14
   2 -26   3 788.789 92.5052   4
   2 -26   3 585.402 70.9019  14
  -2 -26  -3 613.839 63.9030   4
   2 -26   2 1926.26 132.630   4
  -2 -26  -2 1714.72 106.075   4
   2 -26   2 1713.11 113.067  14
   2 -26   1 1236.22 110.138   4
   2 -26   1 1155.19 95.2381  14
  -2 -26  -1 1120.06 86.1887   4
  -2 -26   0 1139.65 87.7873   4
   2 -26   0 1232.17 96.4697  14
   2 -26   0 1286.47 108.496   4
  -2 -26   1 1029.92 82.2863   4
   2 -26  -1 1250.79 107.250   4
   2 -26  -1 1083.00 92.2742  14
   2 -26  -2 2183.65 126.597  14
   2 -26  -2 2157.02 137.218   4
  -2 -26   2 1600.08 99.9731   4
   2 -26  -2 1696.75 119.863  16
   2 -26  -3 597.158 77.0754   4
   2 -26  -3 616.075 70.3942  14
   2 -26  -3 568.425 77.5690  16
  -2 -26   3 447.695 54.1930   4
   2 -26  -4 692.417 80.4957   4
   2 -26  -4 750.921 75.6042  14
   2 -26  -4 563.104 81.0198  16
  -2 -26   4 477.917 54.1399   4
   2 -26  -5 180.067 42.8010  14
  -2 -26   5 91.9926 29.9010   4
   2 -26  -5 201.747 62.3532  16
   2 -26  -5 194.697 53.5114   4
   2 -26  -6 542.829 83.1644  16
   2 -26  -6 553.063 70.7875   4
   2 -26  -6 722.237 72.2371  14
   2 -26  -7 538.758 49.5782  12
   2 -26  -7 725.730 77.2595   4
   2 -26  -7 714.934 69.4653  14
   2 -26  -7 454.966 74.4680  16
   2 -26  -8 3236.69 154.848   4
   2 -26  -8 3167.80 142.157  14
   2 -26  -9 613.817 79.9354  16
   2 -26  -9 713.940 73.5299   4
   2 -26 -10 346.802 62.9641  16
   2 -26 -10 331.852 53.4448   4
   2 -26 -11 436.392 58.1112   4
   2 -26 -11 355.967 59.5717  16
   2 -26 -12 1920.17 104.888   4
   2 -26 -12 1671.76 109.446  16
   2 -26 -13 546.165 55.0969   4
   2 -26 -13 605.103 63.6746  16
   2 -26 -14 3593.84 137.455   4
   2 -26 -14 4537.15 155.370  16
  -2 -27 -11 215.629 42.5450  16
   2 -27  10 404.756 43.5279   4
   2 -27   9 848.238 65.6508   4
   2 -27   8 2586.31 121.527   4
   2 -27   7 3528.52 149.508   4
  -2 -27  -6 41.6676 20.3856   4
   2 -27   6 0.24486 30.3133   4
   2 -27   6-9.86415 23.2950  14
  -2 -27  -5 958.672 63.9215   4
   2 -27   5 919.542 63.0238  14
   2 -27   4 2981.86 122.133  14
  -2 -27  -4 2605.35 111.000   4
   2 -27   3 1694.50 92.1634  14
  -2 -27  -3 1521.44 83.3397   4
  -2 -27  -2 667.534 54.9063   4
   2 -27   2 864.379 68.5948  14
   2 -27   1 15.9844 28.8306  14
   2 -27   1 52.4264 43.4248   4
  -2 -27  -1 46.1078 24.0013   4
   2 -27   0 2574.91 121.189  14
   2 -27   0 3104.27 147.934   4
   2 -27  -1 125.003 48.7225   4
   2 -27  -1 89.4135 34.8829  14
   2 -27  -2 1357.73 96.5912   4
   2 -27  -2 1128.13 78.5703  14
   2 -27  -3 2299.45 125.182   4
   2 -27  -3 2020.91 105.458  14
   2 -27  -4 3756.27 141.624  14
   2 -27  -4 4124.36 164.209   4
   2 -27  -5 1100.52 73.6836  14
   2 -27  -5 1272.16 89.7420   4
   2 -27  -6-17.9564 33.5105  16
   2 -27  -6 36.1175 31.9480   4
   2 -27  -7 2684.79 133.416  16
   2 -27  -7 3739.83 147.940   4
   2 -27  -8 3680.60 143.771   4
   2 -27  -8 2581.38 128.323  16
   2 -27  -9 815.848 68.7371  16
   2 -27  -9 1036.91 72.5198   4
   2 -27 -10 488.642 49.5200   4
   2 -27 -10 386.692 47.2207  16
   2 -27 -11 210.810 33.5271   4
   2 -28   5 29.4771 20.9330   4
   2 -28   4 1965.64 93.3347   4
   2 -28   3 3509.99 133.498   4
   2 -28   2 867.521 64.6584   4
   2 -28   1 2933.64 122.816   4
   2 -28   0 191.881 38.5634   4
   2 -28  -1 3407.57 133.941   4
   2 -28  -2 1202.71 77.2073   4
   2 -28  -3 3852.12 142.294   4
   2 -28  -4 2269.89 102.539   4
   2 -28  -5 66.4774 24.3418   4
   2 -28  -6 2408.58 100.403   4
  -3   0   0 29.3063 22.1214   2
   3   0   0 126.670 48.8299  10
   3   0   0 34.7042 45.1942   1
   3   0  -1 72153.9 1516.68  10
   3   0  -1 75220.8 1531.13   1
   3   0   1 71638.0 1463.15  10
  -3   0  -1 74095.1 1414.61   2
  -3   0   1 71761.2 1382.58   2
   3   0  -2 21422.7 591.087  10
  -3   0  -2 21396.2 501.920   2
   3   0   2 21270.2 499.732  10
  -3   0   2 20301.0 451.746   2
   3   0   2 19756.8 428.517   9
   3   0  -2 22585.2 581.051   1
   3   0   3 74910.7 1444.85   9
  -3   0  -3 79290.8 1538.91   2
   3   0   4 9454.13 265.864   9
  -3   0  -4 9913.01 335.276   2
   3   0   5 1774.39 105.102   9
  -3   0  -5 1723.90 148.855   2
  -3   0  -6 12425.9 452.718   2
   3   0   6 12205.4 358.185   9
   3   0  -6 12038.7 465.913  10
   3   0   7 30107.2 717.839   9
   3   0  -7 29671.6 845.008  10
  -3   0  -7 28554.6 839.303   2
   3   0   8 195.605 55.8027   9
  -3   0  -8 323.623 102.285   2
   3   0  -8 280.198 86.9503  10
  -3   0  -9 896.769 152.244   2
   3   0  -9 734.108 126.305  10
   3   0   9 891.045 105.445   9
  -3   0 -10 1309.94 194.203   2
   3   0  10 1561.41 147.179   9
   3   0 -10 1536.79 175.759  10
   3   0  11 214.300 74.2425   9
  -3   0 -11 167.540 127.431   2
   3   0 -11 254.186 88.9601  10
   3   0  12 15402.9 571.530   9
   3   0 -12 16849.6 628.110  10
  -3   0 -12 15275.2 692.838   2
   3   0  13 3987.57 292.953   9
  -3   0 -13 3266.33 339.211   2
   3   0 -13 2954.30 251.938  10
   3   0  14 112751. 2524.78   9
   3   0 -14 116042. 2538.23  10
  -3   0 -14 117110. 2736.91   2
   3   0  15 11089.0 534.702   9
  -3   0  15 11520.5 584.469   9
  -3   0 -15 11782.4 635.731   2
   3   0 -15 11348.9 522.914  10
  -3   0  16 33838.9 1134.52   9
   3   0  16 33598.7 1072.72   9
  -3   0 -16 33687.7 1192.18   2
   3   0 -16 35030.5 1045.03  10
  -3   0 -17 5341.23 435.776   2
  -3   0  17 4942.94 397.960   9
   3   0  17 5171.38 375.295   9
  -3   0  18 256.750 128.891   9
   3   0  18 166.296 118.114   9
  -3   0 -18 237.030 141.541   2
  -3   0  19 7248.59 512.695   9
   3   0  19 7460.96 486.603   9
  -3   0 -19 7312.61 533.620   2
  -3   0  20 1002.12 203.355   9
   3   0  20 768.793 175.875   9
  -3   0  21 2701.61 323.260   9
   3   0  21 2716.54 184.559  19
   3   0  21 2656.47 301.530   9
  -3   0 -21 2726.98 185.386   6
   3   0 -21 2845.25 202.609   6
   3   0 -22 11582.9 443.791   6
   3   0  22 11438.8 655.447   9
  -3   0  22 11688.8 696.138   9
   3   0  22 11627.1 415.329  19
  -3   0 -22 11468.2 422.885   6
  -3   0 -23 7486.01 335.582   6
   3   0 -23 7701.39 355.866   6
  -3   0  23 7274.43 549.632   9
   3   0  23 7075.39 513.364   9
   3   0  23 7922.15 332.466  19
  -3   0 -24 2713.19 198.121   6
   3   0  24 2610.10 184.786  19
   3   0 -24 2668.33 210.540   6
  -3   0 -25 8.33894 64.2540   6
   3   0 -25 150.029 82.2809   6
   3   0  25 137.951 63.2064  19
   3   0 -26 2538.15 221.762  13
   3   0  26 2325.10 169.219  19
  -3   0 -26 2228.18 181.774   6
   3   0 -26 2244.20 192.695   6
   3   0 -27 496.863 113.423  13
   3   0 -27 419.185 105.675   6
  -3   0 -27 471.664 97.7412   6
  -3   0 -28 266.884 74.5264   6
   3   0 -28 388.027 95.8850   6
   3   0 -28 297.806 94.7390  13
  -3   0 -29 3631.15 219.902   6
   3   0 -29 3815.33 239.459   6
   3   0 -29 3637.78 245.635  13
  -3   0 -30 5978.94 269.764   6
   3   0 -30 5766.03 294.858  13
   3   0 -30 5546.51 283.851   6
   3   0 -31 2206.72 167.348   6
   3   0 -31 2423.38 175.425  13
  -3   0 -31 2169.94 149.234   6
   3   0 -32 123.855 57.2598  13
   3   0  32 130.911 61.2478   7
   3   0  33 379.354 65.9395   7
   3   0 -33 391.862 64.2435  13
   3   0 -34 90.8696 30.0310  13
   3   0  34 139.891 40.6433   7
   3  -1  34 2764.15 136.407   7
  -3  -1 -34 2210.08 110.011  13
   3   1 -33 1298.23 97.9372  13
   3  -1  33 1333.48 110.512   7
   3   1 -32 2340.55 152.316  13
   3  -1  32 2719.23 171.770   7
   3   1 -31 3030.50 192.438  13
  -3  -1 -31 2665.38 166.041   6
   3   1 -31 2702.42 186.550   6
  -3  -1 -30 2615.81 175.629   6
   3   1 -30 3029.56 205.977  13
   3   1 -30 2795.31 200.326   6
   3   1 -29 2527.26 196.805  13
   3   1 -29 2169.73 182.861   6
  -3  -1 -29 2050.64 166.064   6
   3   1 -28 276.898 89.6356  13
   3   1 -28 297.976 89.9011   6
  -3  -1 -28 190.530 66.6479   6
  -3  -1 -27 115.041 62.1325   6
   3   1 -27 220.173 85.5406  13
   3   1 -27 83.4432 66.4186   6
   3  -1  27 81.5209 50.1770  19
   3   1 -26 3333.21 248.050  13
   3  -1  26 3105.72 194.154  19
   3   1 -26 2571.03 211.621   6
  -3  -1 -26 2668.50 198.938   6
   3   1 -25 6071.85 325.486   6
   3   1 -25 6648.78 354.996  13
   3  -1  25 6274.37 294.043  19
  -3  -1 -25 6010.74 301.783   6
   3   1 -24 3832.93 249.616   6
  -3  -1 -24 3434.19 224.954   6
   3  -1  24 3746.85 222.467  19
  -3  -1 -23 7912.94 343.202   6
   3   1 -23 7704.80 363.253   6
  -3   1  23 8034.61 575.081   9
   3  -1  23 7869.63 337.660  19
   3  -1  22 1763.79 151.029  19
  -3  -1 -22 1519.52 141.590   6
   3   1 -22 1860.67 171.579   6
   3  -1  22 1507.47 226.992   9
  -3   1  22 1646.39 261.899   9
   3   1 -21 10769.0 418.752   6
  -3  -1 -21 10403.6 388.790   6
  -3   1  21 11055.6 664.358   9
   3  -1  21 10850.5 395.530  19
   3  -1  21 10424.2 604.027   9
  -3  -1 -21 11031.1 688.912   2
  -3   1  20 9641.80 604.090   9
   3  -1  20 8602.53 531.175   9
  -3  -1 -20 9656.60 631.804   2
  -3   1  19 8549.04 556.988   9
  -3  -1 -19 8947.61 603.102   2
   3  -1  19 8940.80 527.769   9
   3  -1  18 11081.3 577.077   9
  -3   1  18 11053.8 620.448   9
  -3  -1 -18 10589.5 647.989   2
  -3  -1 -17 2790.08 332.097   2
  -3   1  17 3004.23 313.678   9
   3  -1  17 3301.87 294.733   9
  -3  -1 -16 1917.48 299.895   2
  -3   1  16 2299.40 280.947   9
  -3   1  15 14770.3 672.493   9
   3  -1  15 14648.2 610.151   9
  -3  -1 -15 14408.5 732.890   2
  -3  -1 -14 3574.18 370.692   2
  -3   1  14 4313.47 349.360   9
   3   1 -13 43803.6 1192.05  10
   3  -1  13 44449.0 1172.36   9
  -3  -1 -13 42417.5 1368.56   2
  -3   1  13 46258.7 1280.17   9
   3  -1  12 5203.13 300.752   9
   3   1 -12 4617.99 300.615  10
  -3   1  12 4678.97 322.026   9
  -3  -1 -12 3982.47 358.659   2
   3   1 -11 3265.46 246.598  10
   3  -1  11 3401.89 226.628   9
  -3  -1 -11 3154.32 297.656   2
   3  -1  10 8027.29 345.846   9
   3   1 -10 8841.74 409.908  10
  -3  -1 -10 7898.85 450.781   2
   3  -1   9 16629.9 514.849   9
  -3  -1  -9 16854.9 644.921   2
   3   1  -9 17839.7 605.396  10
  -3  -1  -8 25644.6 794.751   2
   3   1  -8 26750.2 779.308  10
   3  -1   8 25658.3 663.557   9
   3  -1   7 5740.16 231.149   9
  -3  -1  -7 5692.27 298.877   2
   3   1  -7 6170.06 312.054  10
   3   1  -6 11825.6 447.605  10
   3  -1   6 11886.9 341.190   9
  -3  -1  -6 12037.9 428.142   2
   3  -1   5 9131.18 259.186   9
  -3  -1  -5 9045.26 336.998   2
   3  -1   4 3498.95 124.914   9
  -3  -1  -4 3822.99 188.626   2
   3  -1   4 3701.66 133.625  10
  -3  -1  -3 11297.9 337.290   2
   3  -1   3 11430.3 305.048  10
   3  -1   3 10401.5 235.320   9
  -3   1   3 10458.8 233.269   2
  -3   1   2 93974.1 1749.77   2
   3  -1   2 96264.8 1880.61  10
   3   1  -2 101359. 1956.24  10
  -3  -1  -2 98817.6 1875.29   2
   3   1  -2 100984. 1939.96   1
  -3   1   1 114192. 2074.86   2
   3  -1   1 114885. 2228.69  10
   3   1  -1 115147. 2243.19   1
  -3  -1  -1 109488. 2162.84   2
   3   1  -1 115474. 2236.13  10
   3   1   0 15997.6 468.147   1
   3   1   0 16633.3 450.831  10
   3  -1   0 16514.1 483.347  10
  -3   1   0 17015.1 370.927   2
   3   1   1 116358. 2298.53   1
  -3  -1   1 115780. 2205.69   2
   3  -1  -1 117076. 2335.33  10
  -3   1  -1 117450. 2197.57   2
  -3  -1   2 92150.2 1779.83   2
  -3   1  -2 94157.1 1815.25   2
   3   1   2 91147.0 1757.93   9
   3  -1  -2 93895.8 1935.63  10
  -3   1  -3 12099.5 380.171   2
   3   1   3 11342.2 315.637   9
   3   1   4 3916.19 168.539   9
  -3   1  -4 3843.91 212.604   2
   3   1   5 9518.48 304.308   9
  -3   1  -5 9395.99 382.590   2
   3  -1  -6 11982.0 473.832  10
   3   1   6 11774.3 367.429   9
  -3   1  -6 10937.8 447.796   2
   3  -1  -7 5203.64 307.648  10
   3   1   7 5300.35 239.198   9
  -3   1  -7 5097.05 309.443   2
   3   1   8 27735.7 724.640   9
  -3   1  -8 26410.0 849.305   2
   3  -1  -8 28112.9 846.270  10
  -3   1  -9 16156.3 644.770   2
   3  -1  -9 17180.5 628.762  10
   3   1   9 17114.4 541.134   9
   3   1  10 8672.15 375.294   9
   3  -1 -10 8797.01 433.152  10
  -3   1 -10 8230.12 454.862   2
  -3   1 -11 3636.57 305.348   2
   3   1  11 3699.21 247.470   9
   3  -1 -11 3455.27 272.396  10
   3   1  12 4791.94 299.229   9
  -3   1 -12 5278.93 382.424   2
   3  -1 -12 4796.55 325.180  10
   3  -1 -13 45403.5 1250.62  10
   3   1  13 44330.8 1209.28   9
  -3   1 -13 45137.6 1336.71   2
   3  -1 -14 3957.45 305.642  10
   3   1  14 3834.09 298.322   9
   3   1  15 13383.1 606.278   9
  -3   1 -15 14431.8 696.903   2
   3  -1 -15 14516.4 613.414  10
   3  -1 -16 2026.06 230.033  10
   3   1  16 2442.06 266.420   9
  -3   1 -16 2893.12 323.045   2
   3  -1 -17 2804.03 258.805  10
  -3  -1  17 2821.82 299.338   9
   3   1  17 2559.36 272.463   9
  -3   1 -17 3038.87 324.658   2
   3   1  18 10679.7 587.223   9
   3  -1 -18 11312.3 540.753  10
  -3  -1  18 10963.8 622.230   9
  -3   1 -18 11936.3 664.515   2
  -3  -1  19 9012.51 570.839   9
   3   1  19 9118.09 551.940   9
  -3  -1  20 9343.98 591.755   9
   3   1  20 8532.23 546.812   9
   3   1  21 9934.74 370.038  19
  -3   1 -21 9203.91 362.372   6
  -3  -1  21 9984.42 629.585   9
   3   1  21 10890.9 628.228   9
   3  -1 -21 9645.86 389.005   6
   3  -1 -22 1845.25 170.091   6
   3   1  22 1759.30 149.805  19
   3   1  22 1538.08 243.526   9
  -3   1 -22 1605.16 153.507   6
  -3  -1  22 1933.99 287.238   9
  -3   1 -23 7663.14 341.147   6
  -3  -1  23 8759.62 601.593   9
   3   1  23 7487.41 535.839   9
   3   1  23 8136.66 337.682  19
   3  -1 -23 8083.30 364.990   6
   3  -1 -24 2818.71 214.707   6
  -3   1 -24 2931.00 206.130   6
   3   1  24 3042.26 198.932  19
  -3   1 -25 5857.79 299.950   6
   3   1  25 6358.29 288.472  19
   3  -1 -25 6199.91 322.857   6
   3  -1 -26 2969.57 248.361  13
  -3   1 -26 2762.22 201.650   6
   3  -1 -26 2564.71 207.403   6
  -3   1 -27 313.453 84.9773   6
   3  -1 -27 256.910 93.0619  13
   3  -1 -27 145.100 82.2094   6
  -3   1 -28 234.657 74.5587   6
   3  -1 -28 184.423 74.5305   6
   3  -1 -28 186.086 89.7197  13
   3  -1 -29 2111.98 192.112  13
   3  -1 -29 2130.92 179.946   6
  -3   1 -29 2155.15 168.499   6
   3  -1 -30 3239.56 222.836  13
   3  -1 -30 3376.10 216.540   6
  -3   1 -30 3361.34 198.855   6
   3  -1 -31 2747.30 192.079  13
   3  -1 -31 2612.11 182.099   6
   3  -1 -32 2416.22 164.870  13
   3   1  32 2401.94 162.548   7
   3  -1 -32 2124.42 152.063   6
  -3   1 -33 1360.88 91.6578  13
   3  -1 -33 1528.63 115.056  13
   3   1  33 1504.38 117.068   7
   3  -1 -34 2359.08 121.953  13
   3   1  34 2777.35 138.579   7
  -3  -2 -34 626.084 62.2645  13
   3  -2  34 770.380 72.0262   7
   3   2 -33 720.875 67.9058  13
   3  -2  33 1018.86 95.5128   7
   3  -2  32 249.363 65.9478   7
  -3  -2 -32 163.239 46.0218   6
   3   2 -32 223.870 57.5166  13
  -3  -2 -31 135.047 52.8064   6
   3   2 -31 218.357 64.2165  13
   3  -2  31 203.895 68.3826   7
  -3  -2 -30 1462.08 129.963   6
   3   2 -30 1847.10 164.410   6
   3   2 -30 1745.52 149.917  13
  -3  -2 -29 6071.45 285.345   6
   3   2 -29 6385.38 310.683  13
   3   2 -29 6273.27 313.771   6
   3   2 -28 1850.91 177.910   6
   3   2 -28 2046.20 181.571  13
  -3  -2 -28 1797.65 158.212   6
   3   2 -27 3777.28 253.655   6
  -3  -2 -27 3832.22 233.079   6
   3   2 -27 3978.06 261.413  13
   3  -2  27 4197.80 223.937  19
   3  -2  26 1437.28 132.117  19
   3   2 -26 1272.59 156.277  13
   3   2 -26 1461.59 162.924   6
[truncated: 1,201,160 more chars]
