# Supplementary material for: Crystal structure of bis­[(phenyl­methanamine-κN)(phthalocyaninato-κ4 N)zinc] phenyl­methan­amine tris­olvate
Source: Acta Crystallogr E Crystallogr Commun. 2015 Aug 12;71(Pt 9):1026–31. doi: 10.1107/S2056989015014280 (PMC4555378; doi:10.1107/S2056989015014280)
Supplement: Supplementary file 2 [file e-71-01026-Isup2.hkl]

data_I                                                                          
_shelx_title '  Zn'                                                             
_shelx_refln_list_code          4                                               
_shelx_F_calc_maximum      554.45                                               
_exptl_crystal_F_000      3512.00                                               
_reflns_d_resolution_high  0.7924                                               
                                                                                
loop_                                                                           
 _space_group_symop_operation_xyz                                               
 'x, y, z'                                                                      
 '-x+1/2, -y, z+1/2'                                                            
 '-x, y+1/2, -z+1/2'                                                            
 'x+1/2, -y+1/2, -z'                                                            
                                                                                
_cell_length_a    12.3444                                                       
_cell_length_b    22.7302                                                       
_cell_length_c    28.2140                                                       
_cell_angle_alpha  90.000                                                       
_cell_angle_beta   90.000                                                       
_cell_angle_gamma  90.000                                                       
                                                                                
_shelx_F_squared_multiplier     1.000                                           
                                                                                
loop_                                                                           
 _refln_index_h                                                                 
 _refln_index_k                                                                 
 _refln_index_l                                                                 
 _refln_F_squared_calc                                                          
 _refln_F_squared_meas                                                          
 _refln_F_squared_sigma                                                         
 _refln_observed_status                                                         
   2   0   0      19624.03      18754.64       258.84 o                         
   4   0   0      32979.55      27813.96       328.39 o                         
   6   0   0        115.28         50.00        24.99 o                         
   8   0   0       2467.18       3284.22       185.64 o                         
  10   0   0      10871.15       9993.57       189.76 o                         
  12   0   0        485.27        454.52        32.37 o                         
  14   0   0         28.44         41.60        10.67 o                         
   1   1   0      84693.59      82123.77      1880.56 o                         
   2   1   0      19922.37      18841.64       372.53 o                         
   3   1   0       6267.99       5387.43        70.72 o                         
   4   1   0       6638.81       7886.19        84.18 o                         
   5   1   0        188.96        179.09        12.01 o                         
   6   1   0       1266.86       1753.41        58.48 o                         
   7   1   0        323.07        350.14        39.64 o                         
   8   1   0        751.44        775.27        62.21 o                         
   9   1   0       4337.04       4751.86       244.31 o                         
  10   1   0          3.58         -7.53         7.53 o                         
  11   1   0       3272.89       3048.82        43.49 o                         
  12   1   0         59.73         45.49         9.28 o                         
  13   1   0         28.75         38.74        11.68 o                         
  14   1   0        552.95        685.87        21.27 o                         
  15   1   0        505.80        502.72        24.40 o                         
   0   2   0      58132.80      53916.74       984.22 o                         
   1   2   0       9346.87      10713.59       151.11 o                         
   2   2   0      23372.10      26215.30       286.69 o                         
   3   2   0      13632.75      15095.28       198.84 o                         
   4   2   0       7431.87       6196.04        77.62 o                         
   5   2   0      22178.73      20592.86       319.97 o                         
   6   2   0       2094.63       3059.14        71.83 o                         
   7   2   0         70.11        112.94        18.21 o                         
   8   2   0        647.97        577.48        53.75 o                         
   9   2   0        212.10        235.67        60.87 o                         
  10   2   0        238.32        222.00        13.78 o                         
  11   2   0       1787.81       1739.00        40.03 o                         
  12   2   0          6.36          5.44         8.45 o                         
  13   2   0        233.82        202.66        14.50 o                         
  14   2   0         51.62         16.65         7.84 o                         
  15   2   0       3281.92       3035.73       104.09 o                         
   1   3   0       5207.07       4261.50        77.77 o                         
   2   3   0       1400.72       1142.34        30.59 o                         
   3   3   0      53879.14      46864.43       522.91 o                         
   4   3   0      48784.38      45436.54       518.36 o                         
   5   3   0      11829.74      11858.11       158.36 o                         
   6   3   0      11637.58      11528.55       184.24 o                         
   7   3   0       5296.21       4693.92        95.16 o                         
   8   3   0        594.78        761.31        59.14 o                         
   9   3   0          0.97        -35.27        35.27 o                         
  10   3   0         42.60         86.67         9.92 o                         
  11   3   0        669.06        885.40        32.07 o                         
  12   3   0        980.82        827.93        47.92 o                         
  13   3   0          1.29         -1.35         8.47 o                         
  14   3   0       1909.84       2033.70        46.20 o                         
  15   3   0       1182.31       1120.49        49.08 o                         
   0   4   0       4124.98       2659.65        50.56 o                         
   1   4   0        117.48         57.72         7.78 o                         
   2   4   0        244.60        211.02         9.62 o                         
   3   4   0      20664.84      18353.70       338.28 o                         
   4   4   0       7844.57       7931.11       153.68 o                         
   5   4   0      26402.51      27931.21       333.64 o                         
   6   4   0      21686.42      23810.17       281.87 o                         
   7   4   0          6.05          9.16        10.04 o                         
   8   4   0        171.77        230.23        55.55 o                         
   9   4   0         58.50        103.94        41.20 o                         
  10   4   0       5577.77       5614.85       103.99 o                         
  11   4   0       2192.09       2310.05        53.70 o                         
  12   4   0          6.52         33.59         9.67 o                         
  13   4   0         16.13         20.42         8.01 o                         
  14   4   0        437.81        603.21        23.64 o                         
  15   4   0          4.60          6.09         5.12 o                         
   1   5   0       9018.31       6957.22       101.62 o                         
   2   5   0       1449.38       1436.57        38.42 o                         
   3   5   0      21229.25      19711.00       244.07 o                         
   4   5   0       2519.16       2131.25        63.38 o                         
   5   5   0        790.13        655.93        33.59 o                         
   6   5   0      12846.62      12012.91       204.34 o                         
   7   5   0       9088.54       9295.82       228.79 o                         
   8   5   0       4621.80       4788.05       188.01 o                         
   9   5   0      28755.06      28679.99       349.48 o                         
  10   5   0       7561.70       6612.36        99.48 o                         
  11   5   0        655.44        732.19        29.65 o                         
  12   5   0         83.73         90.85        12.91 o                         
  13   5   0         20.16         16.85         7.67 o                         
  14   5   0          0.14          3.71         6.68 o                         
  15   5   0         58.47        116.77        14.83 o                         
   0   6   0        188.04         64.44        11.13 o                         
   1   6   0      24474.49      26216.14       308.89 o                         
   2   6   0          3.55        145.65        12.15 o                         
   3   6   0       9258.00       6925.92       149.16 o                         
   4   6   0       3016.86       2964.44       178.81 o                         
   5   6   0        299.16        482.09        76.10 o                         
   6   6   0        161.25        110.40        19.42 o                         
   7   6   0        894.80        774.12       124.79 o                         
   8   6   0       4524.22       4901.59       193.57 o                         
   9   6   0      11133.72      10910.14       139.73 o                         
  10   6   0       2088.02       1833.35        46.52 o                         
  11   6   0        172.04        198.40        19.07 o                         
  12   6   0        885.11        845.44        35.25 o                         
  13   6   0        115.85        158.75        13.28 o                         
  14   6   0        109.37         80.36        10.12 o                         
  15   6   0        138.15        117.93        13.91 o                         
   1   7   0         76.23        135.26        13.96 o                         
   2   7   0      11503.77      11466.99       163.73 o                         
   3   7   0       4332.54       3577.17       100.61 o                         
   4   7   0       1178.93       1759.33        73.67 o                         
   5   7   0       1058.32       1398.79       152.85 o                         
   6   7   0        954.56       1003.33        69.17 o                         
   7   7   0          1.74         38.27        27.33 o                         
   8   7   0       2790.76       3030.08       129.89 o                         
   9   7   0      20254.43      21112.00       301.75 o                         
  10   7   0        405.41        531.40        27.30 o                         
  11   7   0         74.32        130.99        14.26 o                         
  12   7   0        270.45        254.19        16.96 o                         
  13   7   0        704.03        635.33        26.81 o                         
  14   7   0        995.34        937.96        26.71 o                         
   0   8   0       3679.33       5146.85       176.79 o                         
   1   8   0        237.95        362.89        20.66 o                         
   2   8   0      11296.00      11381.76       167.70 o                         
   3   8   0        598.36       1217.66       149.51 o                         
   4   8   0      22190.40      24012.22       640.66 o                         
   5   8   0      70490.27      72878.98      1038.79 o                         
   6   8   0       5805.25       6264.00       173.03 o                         
   7   8   0        213.05        249.12        42.82 o                         
   8   8   0        121.77         84.07        37.70 o                         
   9   8   0          6.65         77.11        11.27 o                         
  10   8   0        635.44        741.98        28.24 o                         
  11   8   0        570.14        756.17        29.67 o                         
  12   8   0        841.55        875.74        29.76 o                         
  13   8   0         11.31         44.87         9.07 o                         
  14   8   0       3569.37       3582.81        58.76 o                         
   1   9   0       1316.81       1391.65        43.82 o                         
   2   9   0         65.62        132.25        24.26 o                         
   3   9   0      41695.11      43836.98       644.97 o                         
   4   9   0      11658.07      11426.80       236.46 o                         
   5   9   0       2167.11       2980.09       109.97 o                         
   6   9   0       2956.74       2805.61       112.80 o                         
   7   9   0       4611.45       4177.82       123.28 o                         
   8   9   0        537.50        692.62        27.24 o                         
   9   9   0       3109.83       3530.10        59.77 o                         
  10   9   0       2007.72       1978.80        43.45 o                         
  11   9   0        142.91        183.04        14.67 o                         
  12   9   0        957.97        926.22        30.50 o                         
  13   9   0       2197.89       2214.67        42.39 o                         
  14   9   0       1097.63       1340.42        51.22 o                         
   0  10   0       1155.13       1699.56        99.26 o                         
   1  10   0       3480.04       4597.29       183.26 o                         
   2  10   0       1551.51       1698.84       318.91 o                         
   3  10   0       8630.17      10213.03       163.92 o                         
   4  10   0       2872.92       3906.45       123.29 o                         
   5  10   0       2078.10       2075.53        92.89 o                         
   6  10   0       2992.25       3434.06       128.82 o                         
   7  10   0       9508.66       9974.81       209.79 o                         
   8  10   0        175.90        199.72        14.98 o                         
   9  10   0       5738.05       6090.51        84.76 o                         
  10  10   0        339.35        403.83        19.58 o                         
  11  10   0        288.85        357.83        21.25 o                         
  12  10   0         70.35        235.57        16.94 o                         
  13  10   0        414.28        538.93        19.32 o                         
  14  10   0        857.91       1203.13        47.07 o                         
   1  11   0        173.57        739.36        53.17 o                         
   2  11   0       6215.39       6869.42       123.92 o                         
   3  11   0         33.51        192.77        24.66 o                         
   4  11   0        588.01        928.18       122.74 o                         
   5  11   0        379.06        303.68        37.22 o                         
   6  11   0       4046.84       4056.57       144.06 o                         
   7  11   0       1397.82       1270.91        68.87 o                         
   8  11   0       2709.29       2747.35        48.97 o                         
   9  11   0       1653.83       1552.03        38.11 o                         
  10  11   0        474.88        716.13        27.34 o                         
  11  11   0       3000.00       3649.91        66.53 o                         
  12  11   0       1887.12       2030.34        44.17 o                         
  13  11   0         21.91         40.34         7.60 o                         
  14  11   0         34.89         58.33        11.63 o                         
   0  12   0       1452.25       1213.48        91.49 o                         
   1  12   0       1251.76       2931.75       104.24 o                         
   2  12   0       1240.17       1087.57        62.82 o                         
   3  12   0        382.26        435.06        62.99 o                         
   4  12   0       2795.67       2466.92        98.11 o                         
   5  12   0       1743.54       1802.77        90.25 o                         
   6  12   0         51.49         49.20        28.77 o                         
   7  12   0       1603.35       1841.43        41.16 o                         
   8  12   0        237.06        314.17        16.67 o                         
   9  12   0        334.85        323.73        18.00 o                         
  10  12   0       2943.44       2914.99        60.18 o                         
  11  12   0       3683.49       3811.65        77.67 o                         
  12  12   0       1529.61       1623.06        32.83 o                         
  13  12   0          2.77          0.20         6.25 o                         
  14  12   0        385.56        409.28        22.30 o                         
   1  13   0         75.31         22.74        14.60 o                         
   2  13   0         99.31         49.00        19.97 o                         
   3  13   0       6541.89       5518.74       243.09 o                         
   4  13   0       2425.92       2473.65       161.40 o                         
   5  13   0       2079.06       2356.63       162.10 o                         
   6  13   0       1733.59       1886.63       147.38 o                         
   7  13   0        735.36        953.70        26.86 o                         
   8  13   0       1900.20       2218.98        51.40 o                         
   9  13   0        280.37        464.30        29.97 o                         
  10  13   0         22.43         22.40        15.69 o                         
  11  13   0       2052.21       1923.28        46.80 o                         
  12  13   0        475.21        413.47        18.15 o                         
  13  13   0       1995.86       1687.45        44.04 o                         
   0  14   0        858.31       1062.24        93.28 o                         
   1  14   0        239.52        223.08        70.98 o                         
   2  14   0       3666.34       3457.55       121.04 o                         
   3  14   0       1777.80       2160.53       151.14 o                         
   4  14   0        482.59        370.77        66.88 o                         
   5  14   0       1054.85        901.50       101.26 o                         
   6  14   0        322.97        335.44        21.20 o                         
   7  14   0        940.56        880.17        34.71 o                         
   8  14   0       2342.86       2492.52        80.43 o                         
   9  14   0        272.75        545.67        72.68 o                         
  10  14   0        325.02        224.26        19.39 o                         
  11  14   0          1.27         27.88         9.08 o                         
  12  14   0       4110.19       4420.45       120.74 o                         
  13  14   0          0.32         20.32         6.92 o                         
   1  15   0         42.31         63.08        20.42 o                         
   2  15   0        765.02        599.44        80.71 o                         
   3  15   0        554.72        490.41        75.61 o                         
   4  15   0       2882.70       3030.88       192.26 o                         
   5  15   0          7.89        282.22        29.30 o                         
   6  15   0        807.96        704.08        36.46 o                         
   7  15   0        581.55        509.43        28.99 o                         
   8  15   0       8372.20       8571.79       139.09 o                         
   9  15   0          0.93         20.72        15.54 o                         
  10  15   0        141.32        153.45        17.56 o                         
  11  15   0          4.47         31.03        10.44 o                         
  12  15   0       1290.94       1318.71        41.28 o                         
  13  15   0       2092.09       1827.24       122.59 o                         
   0  16   0       1694.01       1651.26       125.99 o                         
   1  16   0         13.77         21.06        17.66 o                         
   2  16   0          0.32         16.29        28.54 o                         
   3  16   0       1201.52       1325.78       125.08 o                         
   4  16   0        711.31        902.01        41.56 o                         
   5  16   0        477.94        552.81        27.47 o                         
   6  16   0        897.92        778.59        42.74 o                         
   7  16   0       1289.25       1263.40        55.55 o                         
   8  16   0        592.52        549.18        29.40 o                         
   9  16   0      14375.50      14686.27       172.32 o                         
  10  16   0       1054.41        947.44        34.25 o                         
  11  16   0        487.22        560.66        29.86 o                         
  12  16   0         25.77        146.61        46.05 o                         
   1  17   0        350.95        392.24       109.02 o                         
   2  17   0      14918.82      13477.69       449.51 o                         
   3  17   0       1547.10       1629.75        57.86 o                         
   4  17   0        179.78        280.64        20.10 o                         
   5  17   0         71.94        130.57        19.02 o                         
   6  17   0       3292.61       3304.54        72.07 o                         
   7  17   0        253.01        307.30        22.14 o                         
   8  17   0       6686.08       6749.11        98.72 o                         
   9  17   0        217.57        267.77        16.35 o                         
  10  17   0        998.00       1002.99        34.06 o                         
  11  17   0         24.32         77.01        34.24 o                         
  12  17   0        866.94        760.25        25.81 o                         
   0  18   0       1944.09       2047.96       145.21 o                         
   1  18   0        659.08        733.88        94.50 o                         
   2  18   0       4457.85       5030.19       159.24 o                         
   3  18   0        362.98        359.15        27.71 o                         
   4  18   0       2769.01       2571.90        63.68 o                         
   5  18   0       4727.66       4807.45       127.90 o                         
   6  18   0        760.78        955.93        47.09 o                         
   7  18   0        225.53        308.06        16.28 o                         
   8  18   0        884.82       1142.50        38.30 o                         
   9  18   0       1979.82       2277.31        46.33 o                         
  10  18   0         91.73        144.07        16.08 o                         
  11  18   0        511.19        574.40        25.31 o                         
  12  18   0        554.22        571.48        29.65 o                         
   1  19   0       2224.07       2349.92       164.42 o                         
   2  19   0        161.94        142.74        23.29 o                         
   3  19   0      11134.06      11435.74       267.10 o                         
   4  19   0        161.54        169.43        20.22 o                         
   5  19   0        147.66        176.25        22.69 o                         
   6  19   0       4595.85       4616.96       132.36 o                         
   7  19   0       1345.41       1540.56        34.54 o                         
   8  19   0        259.73        292.60        18.02 o                         
   9  19   0        358.13        376.22        19.54 o                         
  10  19   0         11.72         59.36        11.72 o                         
  11  19   0        682.78        681.53        23.78 o                         
   0  20   0      10947.38      10790.55       271.49 o                         
   1  20   0       1018.15       1208.24        71.01 o                         
   2  20   0        879.26       1038.82        94.30 o                         
   3  20   0       1468.06       1488.07        55.30 o                         
   4  20   0        142.08        304.38        38.66 o                         
   5  20   0       2628.25       2691.65        65.40 o                         
   6  20   0        685.91        932.28        31.85 o                         
   7  20   0         12.91         59.44        13.29 o                         
   8  20   0       1143.49       1185.66        34.95 o                         
   9  20   0        378.06        323.05        16.48 o                         
  10  20   0        272.09        317.03        19.55 o                         
  11  20   0        271.07        160.84        16.17 o                         
   1  21   0       1839.53       1945.92        66.39 o                         
   2  21   0         47.96         81.95        17.87 o                         
   3  21   0        441.02        383.79        28.48 o                         
   4  21   0       1103.83       1207.09        75.01 o                         
   5  21   0          2.54         79.74        16.11 o                         
   6  21   0         23.21         23.36         9.83 o                         
   7  21   0          1.71         31.61        11.31 o                         
   8  21   0       6394.49       6862.51       128.03 o                         
   9  21   0       1045.41        990.65        33.64 o                         
  10  21   0        447.81        624.57        34.35 o                         
   0  22   0       6818.19       6862.53       140.78 o                         
   1  22   0       1347.41       1515.70        47.42 o                         
   2  22   0       3611.02       3826.42        79.91 o                         
   3  22   0       1641.82       1710.25        68.49 o                         
   4  22   0        119.52        148.87        21.37 o                         
   5  22   0          0.11          9.33        10.35 o                         
   6  22   0        334.82        387.22        22.63 o                         
   7  22   0       2648.95       2919.17        57.42 o                         
   8  22   0         26.03         26.46         9.56 o                         
   9  22   0        249.75        223.40        39.54 o                         
   1  23   0         14.23          2.14        10.02 o                         
   2  23   0        280.70        323.26        22.98 o                         
   3  23   0       1167.73       1230.62        39.81 o                         
   4  23   0        216.93        264.49        25.47 o                         
   5  23   0        229.21        321.88        25.24 o                         
   6  23   0        505.39        448.19        21.70 o                         
   7  23   0       1681.70       1786.35        38.90 o                         
   8  23   0        687.78        687.41        25.73 o                         
   0  24   0         86.57        162.54        25.00 o                         
   1  24   0       1383.15       1376.11        41.91 o                         
   2  24   0          2.18         47.77        13.83 o                         
   3  24   0        341.91        366.74        42.05 o                         
   4  24   0       2554.33       2565.43        70.98 o                         
   5  24   0       5543.41       5411.73       108.68 o                         
   6  24   0        208.70        209.69        17.81 o                         
   7  24   0        691.41        701.10        27.67 o                         
   8  24   0          1.99         17.09         6.07 o                         
   1  25   0         79.27        107.46        13.20 o                         
   2  25   0         10.25         40.32        10.42 o                         
   3  25   0       1484.49       1499.52        50.38 o                         
   4  25   0        474.69        614.02        30.86 o                         
   5  25   0        371.53        331.38        22.45 o                         
   6  25   0       2802.52       2734.16        56.66 o                         
   7  25   0        149.97        170.48        11.44 o                         
   0  26   0        803.25        853.12        49.52 o                         
   1  26   0       1169.07       1115.74        31.48 o                         
   2  26   0        455.77        393.17        18.07 o                         
   3  26   0          0.08         26.60        10.74 o                         
   4  26   0       1289.39       1161.07        37.88 o                         
   5  26   0       1715.71       1652.27        40.98 o                         
   6  26   0        334.69        456.08        26.29 o                         
   1  27   0        682.17        596.84        47.57 o                         
   2  27   0        755.79        911.87        85.84 o                         
   3  27   0          0.25          4.67         6.77 o                         
   4  27   0         31.87         27.21         7.20 o                         
   5  27   0         88.67        124.89        13.36 o                         
   0  28   0        840.65        724.23        33.29 o                         
   1  28   0         52.93         47.29        11.03 o                         
   2  28   0         27.37         62.23        12.51 o                         
   3  28   0         77.39         76.35        11.49 o                         
   1   0   1       9536.59       8567.60       109.41 o                         
   2   0   1         92.52         90.20         4.86 o                         
   3   0   1      24061.52      23662.39       218.04 o                         
   4   0   1        606.01        185.67        10.19 o                         
   5   0   1       2299.23       3410.91        50.75 o                         
   6   0   1       3856.34       4104.32        80.83 o                         
   7   0   1       6755.40       6639.99       269.25 o                         
   8   0   1       1019.48       1216.43        77.56 o                         
   9   0   1          1.15          1.95        28.87 o                         
  10   0   1          0.41          6.82         7.56 o                         
  11   0   1       3024.23       2841.35        47.40 o                         
  12   0   1       1510.69       1151.62        31.76 o                         
  13   0   1         66.39         61.85        10.14 o                         
  14   0   1        675.50        668.42        21.01 o                         
  15   0   1        602.39        679.33        24.76 o                         
 -15   1   1         26.28         25.32         6.92 o                         
 -14   1   1       1621.71       1676.22        41.52 o                         
 -13   1   1        136.06        169.25        13.31 o                         
 -12   1   1        542.61        702.09        24.84 o                         
 -11   1   1         19.56         23.12         6.63 o                         
 -10   1   1       2202.58       2244.77        44.48 o                         
  -9   1   1       1878.12       1747.11       142.78 o                         
  -8   1   1        718.80        639.25        81.49 o                         
  -7   1   1       6746.27       6708.14       182.73 o                         
  -6   1   1       1227.75       1197.80        40.45 o                         
  -5   1   1        753.76       1098.99        28.24 o                         
  -4   1   1      35881.04      33198.64       334.35 o                         
  -3   1   1      37469.19      36918.54       317.09 o                         
  -2   1   1       2895.52       2840.91        57.90 o                         
  -1   1   1      33390.46      33881.29       617.04 o                         
   1   1   1      33485.51      33695.49       439.98 o                         
   2   1   1       2779.21       2825.27        44.13 o                         
   3   1   1      37714.84      37837.00       365.99 o                         
   4   1   1      36419.12      33432.57       407.55 o                         
   5   1   1        821.34       1199.90        31.34 o                         
   6   1   1       1460.10       1464.18        43.83 o                         
   7   1   1       6918.63       6876.18       162.12 o                         
   8   1   1        777.69        746.15        61.25 o                         
   9   1   1       2005.33       1937.15       146.84 o                         
  10   1   1       1981.65       1969.23        37.42 o                         
  11   1   1         44.76         48.91         8.12 o                         
  12   1   1        491.87        642.56        21.07 o                         
  13   1   1        136.87        137.66        13.98 o                         
  14   1   1       1623.65       1670.75        34.52 o                         
  15   1   1         12.99         11.48         6.40 o                         
 -15   2   1        289.52        269.86        27.12 o                         
 -14   2   1        279.56        221.89        18.85 o                         
 -13   2   1       2109.04       2158.30        54.93 o                         
 -12   2   1       1442.84       1546.12        37.18 o                         
 -11   2   1       1059.73        966.15        24.27 o                         
 -10   2   1       1056.10        969.83        40.71 o                         
  -9   2   1       3222.96       3480.14       208.72 o                         
  -8   2   1       5496.05       5546.37       255.59 o                         
  -7   2   1      15360.13      15282.55       246.36 o                         
  -6   2   1       8167.07       7817.94       122.60 o                         
  -5   2   1      10621.85      10611.57       142.77 o                         
  -4   2   1       4670.69       4026.78       109.26 o                         
  -3   2   1      26415.59      22367.16       254.10 o                         
  -2   2   1       3286.69       2984.69        46.84 o                         
  -1   2   1       1274.95       1205.72        38.65 o                         
   0   2   1     143355.42     139374.47      2503.55 o                         
   1   2   1       1325.43       1220.04        22.74 o                         
   2   2   1       3019.22       2905.52       178.77 o                         
   3   2   1      27250.44      23425.96       271.56 o                         
   4   2   1       4710.53       4236.40        62.20 o                         
   5   2   1      10679.34      10704.74       132.27 o                         
   6   2   1       7923.99       7712.12       121.71 o                         
   7   2   1      15276.67      15426.15       254.61 o                         
   8   2   1       5476.15       5408.04       172.74 o                         
  10   2   1        954.00        929.77        22.87 o                         
  11   2   1       1109.56       1068.87        27.70 o                         
  12   2   1       1521.11       1586.92        36.73 o                         
  13   2   1       2099.41       2166.43        46.41 o                         
  14   2   1        285.29        243.88        15.68 o                         
  15   2   1        254.19        243.18        14.88 o                         
 -15   3   1       1356.49       1248.14        98.39 o                         
 -14   3   1        280.77        259.57        16.35 o                         
 -13   3   1        105.73        106.45        11.13 o                         
 -12   3   1       3067.64       3267.89        64.76 o                         
 -11   3   1        835.25        900.16        32.39 o                         
 -10   3   1       2409.22       2309.82        51.44 o                         
  -9   3   1       1682.64       1700.81       145.94 o                         
  -8   3   1       3235.78       3146.36       119.71 o                         
  -7   3   1       1231.82       1085.20        48.36 o                         
  -6   3   1        730.80       1074.41        41.85 o                         
  -5   3   1       3430.42       3560.22        71.43 o                         
  -4   3   1      19898.71      16897.84       196.35 o                         
  -3   3   1       2230.21       1979.59        39.14 o                         
  -2   3   1      10651.28      11374.87       172.43 o                         
  -1   3   1       6824.07       6357.11       146.21 o                         
   0   3   1      11643.54      14305.70       206.88 o                         
   1   3   1       7512.05       6957.97       115.03 o                         
   2   3   1      10244.25      10476.21       164.79 o                         
   3   3   1       2229.04       1970.20        40.57 o                         
   4   3   1      20098.68      17105.27       291.93 o                         
   5   3   1       3500.69       3611.43        73.11 o                         
   6   3   1        875.53       1239.85        43.44 o                         
   7   3   1       1341.27       1210.78        57.20 o                         
   8   3   1       3167.08       2872.65        95.55 o                         
  10   3   1       2279.10       2091.58        47.85 o                         
  11   3   1        875.40        976.28        29.19 o                         
  12   3   1       3053.30       3100.55        61.12 o                         
  13   3   1        113.42        113.26         9.95 o                         
  14   3   1        288.32        275.40        16.60 o                         
  15   3   1       1379.00       1330.39        46.38 o                         
 -15   4   1        571.74        517.95        69.54 o                         
 -14   4   1        867.24       1039.33        34.11 o                         
 -13   4   1        528.28        638.01        23.93 o                         
 -12   4   1       1172.45       1150.04        36.42 o                         
 -11   4   1       1626.01       1775.00        46.60 o                         
 -10   4   1       2775.18       2874.39        59.92 o                         
  -9   4   1          9.82        -16.18        35.35 o                         
  -8   4   1       3746.92       4156.48       177.58 o                         
  -7   4   1        212.80        225.62        24.24 o                         
  -6   4   1       8165.89       9317.21       166.03 o                         
  -5   4   1       5674.19       5612.75        96.91 o                         
  -4   4   1       5885.72       5762.29        99.67 o                         
  -3   4   1       1998.69       1599.01        44.35 o                         
  -2   4   1       6466.80       6463.71       153.73 o                         
  -1   4   1       8236.91      10746.89       237.35 o                         
   0   4   1       3240.83       2799.34        92.13 o                         
   1   4   1       8568.74      10815.69       170.10 o                         
   2   4   1       7150.67       6898.17        98.15 o                         
   3   4   1       1928.34       1500.84        35.91 o                         
   4   4   1       5626.35       5464.84        99.93 o                         
   5   4   1       5552.36       5293.43        94.12 o                         
   6   4   1       8046.25       8903.20       139.28 o                         
   7   4   1        220.41        234.93        21.57 o                         
   8   4   1       3615.73       3941.03       175.28 o                         
   9   4   1         12.91          5.07        18.59 o                         
  10   4   1       2522.92       2555.87        53.72 o                         
  11   4   1       1815.60       1868.06        41.40 o                         
  12   4   1       1183.01       1182.06        35.22 o                         
  13   4   1        549.77        648.19        23.99 o                         
  14   4   1        814.07        946.90        37.09 o                         
  15   4   1        578.98        590.90        21.64 o                         
 -15   5   1       1102.54       1177.61        46.09 o                         
 -14   5   1        473.15        469.13        16.99 o                         
 -13   5   1        302.60        299.81        16.89 o                         
 -12   5   1        964.69        979.62        33.28 o                         
 -11   5   1        413.49        383.25        21.91 o                         
 -10   5   1       3646.17       4110.42        87.94 o                         
  -9   5   1       2373.20       2201.30        54.34 o                         
  -8   5   1       3587.48       3234.44       126.53 o                         
  -7   5   1       4493.95       4030.17       106.06 o                         
  -6   5   1       9249.12       8886.57       166.01 o                         
  -5   5   1       8104.44       9017.35       194.16 o                         
  -4   5   1       8761.00       8103.69       158.81 o                         
  -3   5   1       1397.95       1913.06        46.95 o                         
  -2   5   1        239.86        264.06        25.50 o                         
  -1   5   1       1429.10       1891.67        76.09 o                         
   0   5   1      10413.99       9211.37       227.12 o                         
   1   5   1       1759.32       2336.55        59.85 o                         
   2   5   1        253.87        220.19        11.41 o                         
   3   5   1       1318.46       1714.63        30.51 o                         
   4   5   1       8244.59       7733.12       127.59 o                         
   5   5   1       8525.74       9536.79       157.46 o                         
   6   5   1       9031.40       8450.64       136.59 o                         
   7   5   1       4678.78       4276.55        96.20 o                         
   8   5   1       3626.59       3455.95       137.00 o                         
   9   5   1       2280.15       2016.40        79.96 o                         
  10   5   1       3871.37       4373.36        98.75 o                         
  11   5   1        316.41        295.17        16.99 o                         
  12   5   1        963.71        912.77        36.75 o                         
  13   5   1        351.56        335.71        17.60 o                         
  14   5   1        510.42        524.62        20.36 o                         
  15   5   1       1066.75       1070.46        78.24 o                         
 -15   6   1          9.27         31.98         9.08 o                         
 -14   6   1        114.53        183.51        12.44 o                         
 -13   6   1        948.04       1088.20        31.03 o                         
 -12   6   1        107.62        118.22        13.57 o                         
 -11   6   1       3161.92       3146.68        56.71 o                         
 -10   6   1       4120.17       3987.61        72.86 o                         
  -9   6   1       5215.14       5062.48        78.23 o                         
  -8   6   1       3392.15       3647.75       211.27 o                         
  -7   6   1      18927.08      19561.37       301.51 o                         
  -6   6   1        256.65        391.53        32.16 o                         
  -5   6   1      11213.04      10055.17       213.88 o                         
  -4   6   1      11078.69      11710.90       225.93 o                         
  -3   6   1      11901.61      11627.37       165.83 o                         
  -2   6   1       1660.35       1246.08        62.39 o                         
  -1   6   1       6061.21       5246.67       155.98 o                         
   0   6   1          1.59         62.43        23.64 o                         
   1   6   1       6372.47       5503.07       116.45 o                         
   2   6   1       1698.00       1224.60        48.08 o                         
   3   6   1      12058.46      11849.85       143.12 o                         
   4   6   1      10717.13      11028.60       215.37 o                         
   5   6   1      10571.15       9469.72       157.19 o                         
   6   6   1        295.17        510.72        36.75 o                         
   7   6   1      18429.82      19080.09       299.37 o                         
   8   6   1       3474.37       3666.71       143.44 o                         
   9   6   1       5190.44       4913.69        92.54 o                         
  10   6   1       4258.16       4087.20        73.49 o                         
  11   6   1       3396.58       3458.57        59.85 o                         
  12   6   1        111.49        113.75        13.03 o                         
  13   6   1        877.55        965.80        29.18 o                         
  14   6   1        161.96        247.60        14.12 o                         
  15   6   1         36.29         24.31         7.77 o                         
 -15   7   1         42.98         21.68         7.76 o                         
 -14   7   1        312.91        297.03        19.61 o                         
 -13   7   1        463.40        594.88        22.52 o                         
 -12   7   1         45.90         78.14        10.16 o                         
 -11   7   1        142.74        150.07        13.41 o                         
 -10   7   1       4495.31       4284.78        67.45 o                         
  -9   7   1      29381.18      27865.75       276.13 o                         
  -8   7   1       7685.78       8207.23       215.56 o                         
  -7   7   1       4939.07       4709.20       124.12 o                         
  -6   7   1       5809.86       5727.03       134.06 o                         
  -5   7   1       4309.76       5472.00       149.56 o                         
  -4   7   1       3517.19       2570.15        89.98 o                         
  -3   7   1       2178.97       2043.54        72.62 o                         
  -2   7   1       3891.92       4260.41        83.54 o                         
  -1   7   1       4933.23       4422.91        80.62 o                         
   0   7   1       9794.05       9408.01       129.92 o                         
   1   7   1       5269.18       4627.35        97.91 o                         
   2   7   1       3737.68       3957.73       100.51 o                         
   3   7   1       2331.80       2155.95        52.56 o                         
   4   7   1       3388.17       2341.14       107.63 o                         
   5   7   1       4153.91       5303.10       304.02 o                         
   6   7   1       5532.65       5537.27       133.30 o                         
   7   7   1       5323.19       5196.41       132.98 o                         
   8   7   1       7420.27       7786.04       223.74 o                         
   9   7   1      29322.10      28070.60       297.09 o                         
  10   7   1       4338.60       4087.39        74.09 o                         
  11   7   1        102.81         93.70        12.85 o                         
  12   7   1         67.46         90.48        12.07 o                         
  13   7   1        441.29        538.58        22.04 o                         
  14   7   1        251.25        219.90        16.35 o                         
 -14   8   1        635.27        662.82        21.23 o                         
 -13   8   1        552.43        538.63        21.07 o                         
 -12   8   1        229.96        277.08        17.66 o                         
 -11   8   1        323.97        339.88        20.84 o                         
 -10   8   1       3829.87       3683.74        61.97 o                         
  -9   8   1       1463.14       1362.88        37.87 o                         
  -8   8   1        392.43        297.26        74.51 o                         
  -7   8   1       6442.59       5720.37       143.11 o                         
  -6   8   1       3909.11       3620.84       263.66 o                         
  -5   8   1       4116.36       6818.76      2574.83 o                         
  -4   8   1       2718.09       3367.14       850.84 o                         
  -3   8   1       8429.34       8502.90       158.02 o                         
  -2   8   1        198.45        594.28       137.54 o                         
  -1   8   1        510.00        479.09        29.80 o                         
   0   8   1      25051.07      24565.09       372.06 o                         
   1   8   1        611.97        545.27        24.43 o                         
   2   8   1        156.35        500.05        32.19 o                         
   3   8   1       7896.21       7798.03       126.46 o                         
   4   8   1       2787.71       3229.50       525.61 o                         
   5   8   1       3974.80       5231.51       976.64 o                         
   6   8   1       3960.08       3879.46       130.54 o                         
   7   8   1       6315.57       5698.67       144.43 o                         
   8   8   1        429.49        295.39        94.85 o                         
   9   8   1       1660.38       1492.47        35.84 o                         
  10   8   1       3953.12       3922.71        63.75 o                         
  11   8   1        304.97        320.58        20.96 o                         
  12   8   1        244.91        338.83        19.50 o                         
  13   8   1        517.29        465.62        18.99 o                         
  14   8   1        660.72        814.65        24.50 o                         
 -14   9   1        146.81        107.45        14.44 o                         
 -13   9   1        823.06        851.69        24.60 o                         
 -12   9   1        756.34        847.13        28.81 o                         
 -11   9   1       2080.04       2217.73        45.46 o                         
 -10   9   1       1849.50       1900.92        43.65 o                         
  -9   9   1       7025.23       6966.09        99.08 o                         
  -8   9   1       1463.86       1626.10        42.61 o                         
  -7   9   1        618.83        757.33        61.15 o                         
  -6   9   1        859.85       1005.26        67.16 o                         
  -5   9   1        555.03        712.95       167.99 o                         
  -4   9   1        167.67        941.91       376.29 o                         
  -3   9   1       6101.47       8912.76       193.54 o                         
  -2   9   1       5316.86       5679.44       107.68 o                         
  -1   9   1      12143.52      12582.27       250.15 o                         
   0   9   1          7.04         30.28         5.44 o                         
   1   9   1      12281.62      13202.53       241.77 o                         
   2   9   1       5376.93       5834.57        94.36 o                         
   3   9   1       5971.41       9194.24       285.32 o                         
   4   9   1        194.47        933.38       323.92 o                         
   5   9   1        680.94        920.25       146.22 o                         
   6   9   1        884.94       1057.56        94.12 o                         
   7   9   1        579.87        730.66        52.10 o                         
   8   9   1       1337.24       1505.23        40.29 o                         
   9   9   1       6888.01       6959.31        91.74 o                         
  10   9   1       1874.07       1964.49        42.92 o                         
  11   9   1       2192.22       2357.90        61.51 o                         
  12   9   1        754.22        845.16        25.95 o                         
  13   9   1        931.31       1035.88        27.88 o                         
  14   9   1        166.85        218.86        18.14 o                         
 -14  10   1       2354.64       2509.70        54.30 o                         
 -13  10   1        511.45        606.38        27.84 o                         
 -12  10   1       2571.13       2696.36        53.24 o                         
 -11  10   1       3408.92       3600.42        60.17 o                         
 -10  10   1        193.10        224.92        15.55 o                         
  -9  10   1        776.10        747.57        26.27 o                         
  -8  10   1       1649.12       1627.11        38.34 o                         
  -7  10   1       1080.10       1218.99        91.30 o                         
  -6  10   1       2407.88       2404.25       106.51 o                         
  -5  10   1       5757.18       5025.97       173.56 o                         
  -4  10   1       4631.02       4676.80       138.07 o                         
  -3  10   1       2119.49       2325.04       235.79 o                         
  -2  10   1      16365.16      15432.44       221.89 o                         
  -1  10   1       3191.06       3426.53       110.99 o                         
   0  10   1         39.91         62.06        17.30 o                         
   1  10   1       3464.41       3849.87       113.71 o                         
   2  10   1      16050.54      15028.80       268.73 o                         
   3  10   1       2159.53       2615.76        76.97 o                         
   4  10   1       4630.76       4753.32       137.70 o                         
   5  10   1       5957.18       5190.14       154.29 o                         
   6  10   1       2527.39       2607.50       151.49 o                         
   7  10   1       1098.61       1567.63       120.86 o                         
   8  10   1       1694.09       1642.24        46.36 o                         
   9  10   1        713.17        968.87        29.87 o                         
  10  10   1        152.03        186.17        14.20 o                         
  11  10   1       3223.68       3334.04        62.67 o                         
  12  10   1       2680.31       2723.37        53.55 o                         
  13  10   1        517.82        529.89        19.55 o                         
  14  10   1       2376.32       2336.88       249.64 o                         
 -14  11   1        260.04        305.22        21.20 o                         
 -13  11   1        881.93        908.52        35.26 o                         
 -12  11   1        306.07        259.80        13.67 o                         
 -11  11   1       1847.01       1979.38        47.02 o                         
 -10  11   1       5425.68       5227.89        77.61 o                         
  -9  11   1        119.34        192.50        27.01 o                         
  -8  11   1       1761.87       1946.03        39.00 o                         
  -7  11   1       4683.55       4424.36       131.74 o                         
  -6  11   1       4557.92       4800.92       158.67 o                         
  -5  11   1        893.29        823.57        59.65 o                         
  -4  11   1       5357.88       5897.81       160.35 o                         
  -3  11   1      14769.27      15433.97       335.88 o                         
  -2  11   1       2219.11       2014.80        99.25 o                         
  -1  11   1       9335.71       9264.71       205.61 o                         
   0  11   1       8987.10       8105.77       187.56 o                         
   1  11   1       8936.76       8770.00       239.25 o                         
   2  11   1       2228.81       2029.64        79.43 o                         
   3  11   1      14868.08      15644.73       288.87 o                         
   4  11   1       5324.35       5732.09       157.25 o                         
   5  11   1        891.17        928.88        87.85 o                         
   6  11   1       4524.00       4959.97       160.96 o                         
   7  11   1       4746.21       4476.04       168.33 o                         
   8  11   1       1796.60       2114.16        42.07 o                         
   9  11   1         94.79        180.74        14.35 o                         
  10  11   1       5604.03       5411.74        87.71 o                         
  11  11   1       1879.99       2188.48        49.10 o                         
  12  11   1        305.31        351.77        18.87 o                         
  13  11   1        814.03        855.41        23.59 o                         
  14  11   1        289.92        327.17        21.47 o                         
 -14  12   1        326.41        243.94        17.35 o                         
 -13  12   1         99.03        127.98        13.26 o                         
 -12  12   1       1536.99       1624.42        32.82 o                         
 -11  12   1         57.76         57.68        10.91 o                         
 -10  12   1        426.29        494.30        22.39 o                         
  -9  12   1        253.50        327.34        18.34 o                         
  -8  12   1       1430.20       1544.65        42.32 o                         
  -7  12   1       2042.79       2005.44        54.45 o                         
  -6  12   1       3789.30       3352.23       131.95 o                         
  -5  12   1       4105.54       3646.06       131.71 o                         
  -4  12   1       2738.22       2506.71       178.22 o                         
  -3  12   1       1180.02       1183.81        62.35 o                         
  -2  12   1       2250.01       2187.64       134.93 o                         
  -1  12   1      10737.98      11140.23       339.96 o                         
   0  12   1        129.02        127.13        39.89 o                         
   1  12   1      10305.32      10747.79       228.34 o                         
   2  12   1       2096.37       2030.76        82.84 o                         
   3  12   1       1098.24       1026.46        96.54 o                         
   4  12   1       2671.58       2709.22       164.33 o                         
   5  12   1       4033.60       3696.72       199.40 o                         
   6  12   1       3526.20       3403.18       195.14 o                         
   7  12   1       2314.63       2213.27        45.64 o                         
   8  12   1       1467.06       1547.49        35.82 o                         
   9  12   1        380.18        397.32        19.40 o                         
  10  12   1        413.27        529.49        32.65 o                         
  11  12   1         35.82        175.60        17.84 o                         
  12  12   1       1485.09       1520.29        36.87 o                         
  13  12   1        106.66        105.46        14.21 o                         
  14  12   1        336.16        272.15        18.13 o                         
 -13  13   1        281.98        279.22        17.13 o                         
 -12  13   1        226.86        337.55        17.07 o                         
 -11  13   1        560.85        625.82        29.70 o                         
 -10  13   1       1271.29       1328.31        39.56 o                         
  -9  13   1       4649.13       4906.12        74.70 o                         
  -8  13   1       7568.77       7546.37       108.81 o                         
  -7  13   1       3676.55       3692.50        73.10 o                         
  -6  13   1       1476.39       1557.50        88.23 o                         
  -5  13   1       2728.83       2478.99       165.51 o                         
  -4  13   1       4057.72       4197.17       213.32 o                         
  -3  13   1        611.11        571.29        78.05 o                         
  -2  13   1       2157.87       2288.02        93.86 o                         
  -1  13   1        676.86        640.31        72.20 o                         
   0  13   1       4142.85       3493.33       119.14 o                         
   1  13   1        679.99        737.82        86.33 o                         
   2  13   1       1874.45       1992.26        85.73 o                         
   3  13   1        578.43        564.17        74.97 o                         
   4  13   1       4117.02       4180.57       215.51 o                         
   5  13   1       2795.75       2602.92       171.04 o                         
   6  13   1       1470.47       1760.86       142.60 o                         
   7  13   1       3501.50       3601.62        65.90 o                         
   8  13   1       7810.29       7740.02       134.02 o                         
   9  13   1       4814.13       5104.51        99.53 o                         
  10  13   1       1237.30       1196.38        42.64 o                         
  11  13   1        625.40        688.15        26.29 o                         
  12  13   1        204.01        308.48        23.48 o                         
  13  13   1        244.47        270.02        22.29 o                         
 -13  14   1        194.41        205.91        13.71 o                         
 -12  14   1        459.32        524.31        49.15 o                         
 -11  14   1       1364.26       1208.49        33.30 o                         
 -10  14   1         94.70        111.82        15.70 o                         
  -9  14   1      17600.21      16596.87       310.24 o                         
  -8  14   1       1691.78       1583.79        38.30 o                         
  -7  14   1        830.61        972.04        31.73 o                         
  -6  14   1        240.06        274.85        19.55 o                         
  -5  14   1        317.95        296.08        64.21 o                         
  -4  14   1       4439.90       3929.06       213.62 o                         
  -3  14   1       1384.75       1275.36       114.30 o                         
  -2  14   1        531.44        525.49        46.49 o                         
  -1  14   1       6033.91       6329.79       175.31 o                         
   0  14   1       4357.76       4711.90       222.94 o                         
   1  14   1       6106.80       6440.04       175.67 o                         
   2  14   1        506.27        513.03        45.58 o                         
   3  14   1       1269.26       1111.11       108.44 o                         
   4  14   1       4522.17       3977.22       216.44 o                         
   5  14   1        324.75        336.55        65.05 o                         
   6  14   1        243.57        271.87        19.40 o                         
   7  14   1        964.49       1126.55        37.57 o                         
   8  14   1       1580.03       1580.65        42.36 o                         
   9  14   1      17698.28      17119.30       301.53 o                         
  10  14   1        113.59         95.00        12.22 o                         
  11  14   1       1316.68       1190.22        37.36 o                         
  12  14   1        476.73        679.81        31.98 o                         
  13  14   1        190.39        198.46        13.56 o                         
 -13  15   1       1423.08       1604.08        52.41 o                         
 -12  15   1        680.76        764.39        31.41 o                         
 -11  15   1        939.03       1003.85        44.87 o                         
 -10  15   1       1000.58        916.84        35.67 o                         
  -9  15   1        109.09        144.25        24.26 o                         
  -8  15   1      12642.43      12204.15       282.48 o                         
  -7  15   1        952.14        952.80        39.04 o                         
  -6  15   1       1194.62       1215.80        48.76 o                         
  -5  15   1       7282.38       7178.62       113.01 o                         
  -4  15   1        583.70        683.88        91.04 o                         
  -3  15   1       1980.32       1879.69       143.59 o                         
  -2  15   1       3968.37       3682.50       130.49 o                         
  -1  15   1       4659.98       4216.93       173.43 o                         
   0  15   1        159.76        232.23        60.61 o                         
   1  15   1       4557.47       4294.71       186.11 o                         
   2  15   1       3940.00       3488.60       196.93 o                         
   3  15   1       2177.18       2035.96       153.44 o                         
   4  15   1        535.66        434.82        75.20 o                         
   5  15   1       7252.65       7003.95       129.86 o                         
   6  15   1       1222.63       1151.78        46.87 o                         
   7  15   1        824.51        876.63        45.78 o                         
   8  15   1      13075.62      13155.88       163.78 o                         
   9  15   1        104.19        137.23        17.51 o                         
  10  15   1       1102.33       1077.84        38.03 o                         
  11  15   1        966.58       1086.65        43.61 o                         
  12  15   1        733.07        852.24        52.35 o                         
  13  15   1       1499.03       1638.63       140.19 o                         
 -12  16   1       3321.90       3363.13        69.75 o                         
 -11  16   1        876.91        939.76        30.94 o                         
 -10  16   1        117.50         98.48        18.19 o                         
  -9  16   1        632.49        713.15        27.46 o                         
  -8  16   1        774.39        776.49        44.57 o                         
  -7  16   1       1178.92       1353.00        58.07 o                         
  -6  16   1       3354.10       3121.97       139.78 o                         
  -5  16   1       1186.26       1114.39        38.79 o                         
  -4  16   1       9523.62       9679.25       313.67 o                         
  -3  16   1       5196.96       5403.38       260.83 o                         
  -2  16   1       8909.60       9091.15       343.46 o                         
  -1  16   1       4747.90       4699.61       155.81 o                         
   0  16   1        326.78        374.61        43.66 o                         
   1  16   1       4959.04       5091.81       162.23 o                         
   2  16   1       8665.54       8839.67       342.71 o                         
   3  16   1       5273.84       5123.20       255.52 o                         
   4  16   1       9629.08       9394.04       160.87 o                         
   5  16   1       1222.31       1219.15        54.63 o                         
   6  16   1       3379.32       3158.60       104.76 o                         
   7  16   1       1174.68       1266.26        42.73 o                         
   8  16   1        782.26        761.64        28.51 o                         
   9  16   1        738.12        871.51        30.53 o                         
  10  16   1        116.33         98.85        13.00 o                         
  11  16   1        895.82       1036.28        40.24 o                         
  12  16   1       3332.64       3470.21        71.31 o                         
 -12  17   1        135.74        139.70        21.36 o                         
 -11  17   1        952.64       1047.31        38.00 o                         
 -10  17   1       1334.52       1370.04        40.16 o                         
  -9  17   1         50.00         21.45         9.08 o                         
  -8  17   1         80.80         65.39        12.52 o                         
  -7  17   1        944.02        927.37        47.32 o                         
  -6  17   1        368.57        346.30        29.79 o                         
  -5  17   1        686.56        580.40        28.64 o                         
  -4  17   1      10200.91      10254.81       225.79 o                         
  -3  17   1       9030.24       8803.37       213.22 o                         
  -2  17   1        450.07        471.82        76.25 o                         
  -1  17   1        867.30        784.00        97.19 o                         
   0  17   1       5463.21       5101.57       167.42 o                         
   1  17   1        784.78        857.63       100.50 o                         
   2  17   1        467.35        441.42        73.54 o                         
   3  17   1       8845.56       8529.02       196.28 o                         
   4  17   1       9979.08       9863.16       167.71 o                         
   5  17   1        743.48        665.08        48.18 o                         
   6  17   1        382.33        390.35        23.26 o                         
   7  17   1        850.11        826.17        29.42 o                         
   8  17   1         65.22         95.81        12.33 o                         
   9  17   1         38.77         15.56         8.05 o                         
  10  17   1       1292.52       1294.16        47.65 o                         
  11  17   1       1006.25       1126.10        39.18 o                         
  12  17   1        127.28        126.66        11.50 o                         
 -12  18   1       1875.58       1712.01        55.15 o                         
 -11  18   1        289.76        294.61        18.46 o                         
 -10  18   1        342.38        361.21        56.17 o                         
  -9  18   1       2594.66       2825.37        62.54 o                         
  -8  18   1        120.16        146.73        16.47 o                         
  -7  18   1        546.63        603.08        29.42 o                         
  -6  18   1         81.46         58.88        15.93 o                         
  -5  18   1       1881.15       1851.59        66.28 o                         
  -4  18   1       2174.79       2354.88        61.16 o                         
  -3  18   1      11932.99      12255.90       166.68 o                         
  -2  18   1       2225.99       2283.22        63.34 o                         
  -1  18   1       3961.96       3699.60       206.42 o                         
   0  18   1       1864.97       1707.08        93.78 o                         
   1  18   1       3794.79       3415.31       201.82 o                         
   2  18   1       2222.69       2249.32        82.96 o                         
   3  18   1      12113.85      12270.33       255.91 o                         
   4  18   1       2109.36       2358.70       155.68 o                         
   5  18   1       1845.92       1862.07        93.96 o                         
   6  18   1         61.86         39.27        11.77 o                         
   7  18   1        602.91        733.01        23.94 o                         
   8  18   1         86.60        108.67        12.20 o                         
   9  18   1       2627.30       2906.17        60.69 o                         
  10  18   1        388.53        396.05        24.68 o                         
  11  18   1        299.20        297.24        18.23 o                         
  12  18   1       1953.24       1849.20        58.25 o                         
 -11  19   1        127.78        127.36        17.95 o                         
 -10  19   1        169.11        203.38        24.38 o                         
  -9  19   1        161.49        168.24        12.30 o                         
  -8  19   1       2553.44       2837.84        53.90 o                         
  -7  19   1         10.99         29.21         9.65 o                         
  -6  19   1        398.05        481.16        34.17 o                         
  -5  19   1       5204.32       5563.60       144.48 o                         
  -4  19   1        456.77        656.47        32.14 o                         
  -3  19   1        224.91        238.07        23.48 o                         
  -2  19   1       2799.06       2801.17        73.01 o                         
  -1  19   1        704.29        725.97        89.95 o                         
   0  19   1       2929.94       3240.51       135.75 o                         
   1  19   1        735.52        778.74        48.38 o                         
   2  19   1       2971.18       2773.22        95.47 o                         
   3  19   1        238.11        250.13        35.39 o                         
   4  19   1        520.73        619.23        64.20 o                         
   5  19   1       5195.66       5599.07       144.36 o                         
   6  19   1        468.61        544.12        24.53 o                         
   7  19   1         11.51         17.47         7.25 o                         
   8  19   1       2584.65       2958.58        62.83 o                         
   9  19   1        154.41        160.19        13.36 o                         
  10  19   1        200.86        263.78        29.40 o                         
  11  19   1        161.30        182.57        18.48 o                         
 -11  20   1        280.20        293.56        21.44 o                         
 -10  20   1        412.34        386.25        50.39 o                         
  -9  20   1        540.05        520.08        20.53 o                         
  -8  20   1       1998.36       2048.40        62.44 o                         
  -7  20   1       3123.79       3455.35        62.23 o                         
  -6  20   1       1871.63       2049.01        48.40 o                         
  -5  20   1        515.50        528.40        34.70 o                         
  -4  20   1       5503.19       5463.47       198.87 o                         
  -3  20   1       2343.28       2231.55        69.80 o                         
  -2  20   1        344.35        350.71        28.20 o                         
  -1  20   1       2854.27       2933.10       118.57 o                         
   0  20   1      12667.34      12506.83       325.23 o                         
   1  20   1       2721.27       2657.23       110.98 o                         
   2  20   1        342.57        389.91        43.81 o                         
   3  20   1       2302.56       2194.19        93.46 o                         
   4  20   1       5814.16       5738.28       126.19 o                         
   5  20   1        496.70        454.79        25.95 o                         
   6  20   1       1752.90       1872.68        51.67 o                         
   7  20   1       3333.80       3782.74        74.40 o                         
   8  20   1       1988.65       2127.63        48.42 o                         
   9  20   1        544.93        530.82        20.65 o                         
  10  20   1        395.75        430.66        59.36 o                         
  11  20   1        283.24        281.57        20.86 o                         
 -10  21   1         55.10         51.44        13.91 o                         
  -9  21   1        153.37        176.83        23.52 o                         
  -8  21   1       1091.54       1273.55        45.45 o                         
  -7  21   1        811.14        829.30        38.60 o                         
  -6  21   1       1635.04       1798.19        53.01 o                         
  -5  21   1        347.20        351.82        28.44 o                         
  -4  21   1       1489.70       1663.60        59.47 o                         
  -3  21   1       1125.23       1429.83        73.03 o                         
  -2  21   1        285.46        356.54        23.19 o                         
  -1  21   1        866.61        757.65        55.33 o                         
   0  21   1       4398.85       4748.56        90.15 o                         
   1  21   1        882.14        768.16        41.81 o                         
   2  21   1        234.62        266.77        25.47 o                         
   3  21   1       1253.66       1423.72        45.17 o                         
   4  21   1       1324.29       1435.15        53.37 o                         
   5  21   1        325.20        336.56        22.81 o                         
   6  21   1       1527.25       1666.15        46.49 o                         
   7  21   1        701.78        649.60        26.59 o                         
   8  21   1       1136.76       1379.20        54.63 o                         
   9  21   1        135.99        161.74        16.66 o                         
  10  21   1         39.25         40.52        12.22 o                         
  -9  22   1        736.72        904.22        58.37 o                         
  -8  22   1        242.59        237.26        18.23 o                         
  -7  22   1        638.32        691.18        25.89 o                         
  -6  22   1        298.23        330.46        20.28 o                         
  -5  22   1        679.99        647.39        28.58 o                         
  -4  22   1       6368.86       6436.43       159.22 o                         
  -3  22   1        429.47        403.26        28.08 o                         
  -2  22   1       4219.80       4655.09       109.00 o                         
  -1  22   1        120.20        102.15        18.78 o                         
   0  22   1        575.51        591.33        26.49 o                         
   1  22   1        115.47        122.73        15.81 o                         
   2  22   1       4670.82       5035.60        94.69 o                         
   3  22   1        369.40        343.61        22.17 o                         
   4  22   1       6350.09       6715.28       140.40 o                         
   5  22   1        628.07        594.18        27.18 o                         
   6  22   1        308.07        354.75        20.58 o                         
   7  22   1        593.10        643.63        24.60 o                         
   8  22   1        278.32        295.42        19.47 o                         
   9  22   1        749.86        883.53        54.41 o                         
  -8  23   1        581.16        572.16        23.39 o                         
  -7  23   1        173.09        178.37        12.65 o                         
  -6  23   1       1761.68       1760.48        43.12 o                         
  -5  23   1        470.81        508.21        23.73 o                         
  -4  23   1        153.53        161.54        20.37 o                         
  -3  23   1       3464.69       3728.41        74.64 o                         
  -2  23   1       2020.79       2003.37        53.26 o                         
  -1  23   1       1282.27       1201.88        45.99 o                         
   0  23   1       8049.93       8522.26       119.75 o                         
   1  23   1       1394.08       1346.66        43.30 o                         
   2  23   1       1826.75       1829.31        50.65 o                         
   3  23   1       3427.72       3738.61        87.71 o                         
   4  23   1        117.74        162.13        22.72 o                         
   5  23   1        461.48        452.04        39.52 o                         
   6  23   1       1761.32       1700.53        42.66 o                         
   7  23   1        170.70        183.58        12.24 o                         
   8  23   1        543.83        571.09        25.58 o                         
   9  23   1        842.62        857.48        34.28 o                         
  -8  24   1        701.40        587.37        28.24 o                         
  -7  24   1        357.08        307.44        13.00 o                         
  -6  24   1       2303.60       2321.47        58.39 o                         
  -5  24   1        344.63        380.44        25.95 o                         
  -4  24   1        112.89        130.25        19.34 o                         
  -3  24   1       1408.32       1312.30        38.51 o                         
  -2  24   1       2444.43       2715.87        60.92 o                         
  -1  24   1       4315.27       4142.37       111.67 o                         
   0  24   1        398.76        452.94        24.93 o                         
   1  24   1       4336.44       4284.25       117.97 o                         
   2  24   1       2361.05       2722.58        91.44 o                         
   3  24   1       1402.29       1360.49        57.72 o                         
   4  24   1        132.58        149.42        19.24 o                         
   5  24   1        362.47        425.18        26.80 o                         
   6  24   1       2337.96       2431.31        59.41 o                         
   7  24   1        387.49        351.47        19.08 o                         
   8  24   1        723.56        678.52        31.79 o                         
  -7  25   1        153.08        152.35        10.75 o                         
  -6  25   1        924.29        871.32        27.71 o                         
  -5  25   1        563.09        510.43        20.62 o                         
  -4  25   1       3003.35       3022.48        71.80 o                         
  -3  25   1          8.33         13.78        14.55 o                         
  -2  25   1        999.04       1003.19        32.35 o                         
  -1  25   1        183.51        165.59        14.43 o                         
   0  25   1        562.78        622.86        49.20 o                         
   1  25   1        237.45        228.39        16.47 o                         
   2  25   1        977.12        977.14        31.60 o                         
   3  25   1         11.65         42.60         9.43 o                         
   4  25   1       2900.06       3012.81        71.32 o                         
   5  25   1        563.23        541.54        20.45 o                         
   6  25   1        927.41        973.95        37.48 o                         
   7  25   1        158.19        185.18        11.84 o                         
  -6  26   1        323.64        349.79        23.01 o                         
  -5  26   1       1626.10       1521.81        39.03 o                         
  -4  26   1        966.89        945.72        35.14 o                         
  -3  26   1        642.91        688.93        30.12 o                         
  -2  26   1        430.43        377.18        17.93 o                         
  -1  26   1        576.11        611.82        29.39 o                         
   0  26   1        113.97        139.65        35.71 o                         
   1  26   1        536.00        547.12        21.73 o                         
   2  26   1        410.28        359.74        18.89 o                         
   3  26   1        638.91        758.69        31.37 o                         
   4  26   1        994.24       1027.16        34.56 o                         
   5  26   1       1523.84       1472.93        38.43 o                         
   6  26   1        359.80        363.21        23.52 o                         
  -5  27   1         29.42         53.50         9.83 o                         
  -4  27   1        348.92        318.49        16.27 o                         
  -3  27   1        437.18        400.17        19.55 o                         
  -2  27   1         11.29         12.02         5.51 o                         
  -1  27   1        104.17        113.88        20.20 o                         
   0  27   1        862.16        868.97        31.41 o                         
   1  27   1        102.11        128.95        11.00 o                         
   2  27   1         13.28         33.81         9.20 o                         
   3  27   1        457.84        480.54        35.41 o                         
   4  27   1        384.78        422.23        18.65 o                         
   5  27   1         37.05         77.33        11.19 o                         
  -3  28   1        405.45        372.08        22.41 o                         
  -2  28   1        889.39        951.44        39.83 o                         
  -1  28   1        290.08        228.59        19.15 o                         
   0  28   1        163.30        122.76        10.24 o                         
   1  28   1        301.86        295.33        22.23 o                         
   2  28   1        902.12       1105.14        43.44 o                         
   3  28   1        390.13        382.57        22.59 o                         
   0   0   2      61989.32      64980.23      1169.31 o                         
   1   0   2        147.48        139.67        10.50 o                         
   2   0   2        165.07        584.47        15.51 o                         
   3   0   2       8283.97       6801.29       113.00 o                         
   4   0   2      16843.78      15955.20       212.19 o                         
   5   0   2       1325.96       1528.95        34.34 o                         
   6   0   2        533.55        668.77        31.54 o                         
   7   0   2      10686.33      11247.78       255.35 o                         
   8   0   2         15.98         50.69        33.71 o                         
   9   0   2         16.80          6.91        24.49 o                         
  10   0   2       5003.64       5286.76        66.18 o                         
  11   0   2         19.34         38.23         8.71 o                         
  12   0   2        568.57        540.53        19.55 o                         
  13   0   2       3908.76       4508.45        72.58 o                         
  14   0   2       1272.50       1294.06        35.76 o                         
  15   0   2         41.04         29.98         8.34 o                         
 -15   1   2       1321.06       1331.66       105.63 o                         
 -14   1   2        879.59        813.96        28.19 o                         
 -13   1   2        737.28        711.76        25.25 o                         
 -12   1   2       4669.75       4465.00        68.56 o                         
 -11   1   2        122.27         95.31         9.92 o                         
 -10   1   2       1609.01       1769.87        38.58 o                         
  -9   1   2       4667.67       4431.59       236.83 o                         
  -8   1   2       4173.33       3695.87       203.35 o                         
  -7   1   2        381.30        395.37        63.09 o                         
  -6   1   2       1281.68       1187.30        40.49 o                         
  -5   1   2       5022.38       5428.70        97.14 o                         
  -4   1   2       7134.61       8771.24       128.44 o                         
  -3   1   2      32034.31      31832.64       414.14 o                         
  -2   1   2       3301.41       3056.17        56.96 o                         
   0   1   2       5036.50       6021.27       129.93 o                         
   1   1   2      35216.23      33687.82       381.03 o                         
   2   1   2       3676.34       3453.20        66.58 o                         
   3   1   2      31507.51      30092.71       294.88 o                         
   4   1   2       7460.37       8935.14       207.77 o                         
   5   1   2       5006.12       5364.59       120.37 o                         
   6   1   2       1058.80        861.82        36.29 o                         
   7   1   2        411.91        491.66        36.68 o                         
   8   1   2       4232.98       3801.41       199.46 o                         
   9   1   2       4770.50       4665.65       235.23 o                         
  10   1   2       1637.39       1806.78        36.00 o                         
  11   1   2        165.65        177.92        12.26 o                         
  12   1   2       4667.31       4476.47        61.67 o                         
  13   1   2        778.51        770.83        26.68 o                         
  14   1   2        936.19        863.81        28.52 o                         
  15   1   2       1335.93       1448.66        37.58 o                         
 -15   2   2        791.67        729.02        62.26 o                         
 -14   2   2        284.60        319.38        17.76 o                         
 -13   2   2        555.11        581.99        27.69 o                         
 -12   2   2       4847.75       4909.08        83.23 o                         
 -11   2   2       4162.74       4469.76        62.82 o                         
 -10   2   2       3324.31       3558.14        56.49 o                         
  -9   2   2        746.13        799.63        99.34 o                         
  -8   2   2      13910.32      13339.66       437.64 o                         
  -7   2   2       6445.20       6004.95       123.09 o                         
  -6   2   2       2623.21       2855.31        66.22 o                         
  -5   2   2       5065.48       5408.08        90.24 o                         
  -4   2   2       3898.86       3503.25        58.76 o                         
  -3   2   2      21460.64      20148.74       233.68 o                         
  -2   2   2       2480.44       3167.78        68.18 o                         
  -1   2   2       4999.10       4298.01       103.40 o                         
   0   2   2       7013.89       6528.31       146.91 o                         
   1   2   2       5193.22       4470.98        71.83 o                         
   2   2   2       2068.54       2621.83       197.01 o                         
   3   2   2      20701.30      18384.24       220.12 o                         
   4   2   2       3984.15       3498.64        82.53 o                         
   5   2   2       4955.67       5009.68        91.86 o                         
   6   2   2       2625.36       2774.82        64.98 o                         
   7   2   2       6575.77       6141.03       140.43 o                         
   8   2   2      14069.58      13832.72       351.09 o                         
   9   2   2        665.33        661.51        83.08 o                         
  10   2   2       3505.03       3682.32        57.83 o                         
  11   2   2       4035.91       4329.04        61.44 o                         
  12   2   2       4986.68       5089.48        66.61 o                         
  13   2   2        558.68        606.50        23.88 o                         
  14   2   2        290.33        301.89        16.87 o                         
  15   2   2        829.85        831.15        27.12 o                         
 -15   3   2        217.44        216.11        25.19 o                         
 -14   3   2        480.35        516.92        26.21 o                         
 -13   3   2        125.97        120.35        14.68 o                         
 -12   3   2       1668.17       1583.01        43.12 o                         
 -11   3   2         68.94         90.74        11.97 o                         
 -10   3   2       1972.26       1820.35        43.26 o                         
  -9   3   2       4497.48       4463.34       243.15 o                         
  -8   3   2       5824.71       5534.21       258.66 o                         
  -7   3   2       4391.53       4945.77       111.56 o                         
  -6   3   2       3727.45       3085.93        80.29 o                         
  -5   3   2       2431.70       2206.32        62.86 o                         
  -4   3   2       5039.83       5175.34        82.68 o                         
  -3   3   2      15861.72      13659.93       206.39 o                         
  -2   3   2      12650.98      10492.24       163.86 o                         
  -1   3   2      31118.63      29956.93       572.47 o                         
   1   3   2      31112.16      30006.20       457.94 o                         
   2   3   2      13135.81      10864.41       177.17 o                         
   3   3   2      15531.40      13575.54       275.98 o                         
   4   3   2       5306.32       5569.79        86.26 o                         
   5   3   2       2487.98       2167.72        55.44 o                         
   6   3   2       3786.92       2959.71        69.77 o                         
   7   3   2       4386.55       4797.92       122.23 o                         
   8   3   2       5714.10       5633.58       168.65 o                         
   9   3   2       4610.34       4336.76       216.52 o                         
  10   3   2       2073.99       1923.89        45.57 o                         
  11   3   2        107.50        159.28        13.03 o                         
  12   3   2       1663.50       1422.44        30.91 o                         
  13   3   2        116.36        104.19        11.32 o                         
  14   3   2        505.00        560.67        28.52 o                         
  15   3   2        192.38        197.15        13.06 o                         
 -15   4   2         67.44        113.86        15.31 o                         
 -14   4   2        280.52        319.27        14.17 o                         
 -13   4   2       2587.56       2946.21        64.96 o                         
 -12   4   2         68.22         86.46        12.70 o                         
 -11   4   2       2927.95       2898.82        61.42 o                         
 -10   4   2        453.68        404.98        21.31 o                         
  -9   4   2       1645.27       1280.78       126.12 o                         
  -8   4   2       5918.29       5363.23       259.05 o                         
  -7   4   2      14919.54      16356.83       292.13 o                         
  -6   4   2       4900.58       6483.55       131.09 o                         
  -5   4   2       1771.51       1292.36        49.39 o                         
  -4   4   2       1697.96       1457.14        50.87 o                         
  -3   4   2       1687.47       1028.59        36.82 o                         
  -2   4   2       2012.98       2382.82        78.78 o                         
  -1   4   2      49986.76      50739.06       955.76 o                         
   0   4   2       3511.21       3350.61        72.33 o                         
   1   4   2      49161.13      49912.88       539.72 o                         
   2   4   2       2319.55       2779.16        48.78 o                         
   3   4   2       1414.90        788.00        29.35 o                         
   4   4   2       1705.40       1419.08        45.58 o                         
   5   4   2       1906.44       1408.08        44.88 o                         
   6   4   2       4700.01       5876.66       107.58 o                         
   7   4   2      15327.25      15948.02       261.45 o                         
   8   4   2       6018.26       5597.93       141.12 o                         
   9   4   2       1699.36       1380.98       116.99 o                         
  10   4   2        451.37        412.55        18.75 o                         
  11   4   2       2929.56       2896.73        53.33 o                         
  12   4   2         97.97        106.66         9.68 o                         
  13   4   2       2519.20       2751.75        45.70 o                         
  14   4   2        254.72        314.39        21.95 o                         
  15   4   2         71.91         87.12         8.99 o                         
 -15   5   2        309.69        294.24        22.17 o                         
 -14   5   2       1590.97       1640.30        32.89 o                         
 -13   5   2       1124.92       1160.14        38.16 o                         
 -12   5   2        408.73        436.95        22.75 o                         
 -11   5   2        508.28        528.02        25.25 o                         
 -10   5   2       4976.05       4789.17        89.90 o                         
  -9   5   2       1791.25       1778.38        47.76 o                         
  -8   5   2       6796.42       6758.58       298.47 o                         
  -7   5   2       3289.37       3190.36        92.44 o                         
  -6   5   2      11498.76      11367.28       194.63 o                         
  -5   5   2       7224.80       7615.90       143.06 o                         
  -4   5   2      16753.59      16931.91       222.57 o                         
  -3   5   2      12398.82      10906.74       398.12 o                         
  -2   5   2        397.13        253.43        26.34 o                         
  -1   5   2      21020.55      18362.13       390.77 o                         
   0   5   2         28.70         27.79         9.93 o                         
   1   5   2      20616.12      17308.32       261.77 o                         
   2   5   2        345.00        236.52        10.63 o                         
   3   5   2      12658.27      10974.82       153.86 o                         
   4   5   2      17187.45      17238.45       232.59 o                         
   5   5   2       6892.60       7065.30       128.98 o                         
   6   5   2      11296.79      11248.04       166.51 o                         
   7   5   2       3350.01       3273.78        81.22 o                         
   8   5   2       6841.01       6781.45       280.41 o                         
   9   5   2       1821.52       1795.75        46.99 o                         
  10   5   2       4828.02       4517.15        68.10 o                         
  11   5   2        410.67        434.05        17.81 o                         
  12   5   2        353.33        404.88        17.86 o                         
  13   5   2       1175.33       1265.25        33.70 o                         
  14   5   2       1652.24       1680.73        37.76 o                         
  15   5   2        326.64        279.73        14.07 o                         
 -15   6   2        886.05        937.46        38.87 o                         
 -14   6   2        249.29        232.92        11.92 o                         
 -13   6   2       3730.08       4088.06        77.70 o                         
 -12   6   2        469.17        560.95        25.13 o                         
 -11   6   2       3381.56       3410.94        59.23 o                         
 -10   6   2       4354.64       4689.63        97.06 o                         
  -9   6   2       1932.38       1650.26        40.73 o                         
  -8   6   2       4142.26       4255.29       188.67 o                         
  -7   6   2       2990.94       3453.74       100.14 o                         
  -6   6   2      12645.92      11827.36       205.38 o                         
  -5   6   2       1473.03       1697.85        76.19 o                         
  -4   6   2      17156.81      17804.17       237.47 o                         
  -3   6   2       7874.74       6456.81       131.83 o                         
  -2   6   2       4862.44       4232.51        98.96 o                         
  -1   6   2       1779.60       1513.03        53.67 o                         
   0   6   2         74.97         52.35        12.80 o                         
   1   6   2       1729.56       1485.69        50.33 o                         
   2   6   2       4988.20       4230.45        71.14 o                         
   3   6   2       8423.56       6524.00        88.25 o                         
   4   6   2      17395.15      17918.32       283.99 o                         
   5   6   2       1526.48       1690.00        55.50 o                         
   6   6   2      12558.48      12003.27       175.49 o                         
   7   6   2       3298.58       3794.95       108.56 o                         
   8   6   2       4162.64       4274.72       221.96 o                         
   9   6   2       1971.53       1701.02        40.47 o                         
  10   6   2       4561.97       5094.14        83.98 o                         
  11   6   2       3494.98       3552.06        65.17 o                         
  12   6   2        399.54        454.41        19.11 o                         
  13   6   2       3639.56       4009.98        65.39 o                         
  14   6   2        221.59        185.15        15.81 o                         
  15   6   2        907.61        893.31        35.29 o                         
 -15   7   2        918.24        918.55        36.32 o                         
 -14   7   2        185.06        158.85        11.09 o                         
 -13   7   2        834.18        887.57        32.27 o                         
 -12   7   2        374.93        434.96        22.38 o                         
 -11   7   2        470.17        544.92        22.85 o                         
 -10   7   2       2622.56       2329.64        53.93 o                         
  -9   7   2      17030.37      16405.47       181.78 o                         
  -8   7   2       1610.35       1877.79        95.57 o                         
  -7   7   2         21.66         28.06        17.40 o                         
  -6   7   2        414.15        464.87        36.42 o                         
  -5   7   2      14790.95      15144.57       291.87 o                         
  -4   7   2        122.44        223.56        24.59 o                         
  -3   7   2       7832.98       9186.05       175.83 o                         
  -2   7   2       7033.20       7889.63       158.33 o                         
  -1   7   2      12023.69      12837.87       224.14 o                         
   0   7   2       4253.63       4450.73       121.78 o                         
   1   7   2      12687.92      13446.64       228.98 o                         
   2   7   2       7159.32       7727.08       119.75 o                         
   3   7   2       7919.12       8753.02       132.57 o                         
   4   7   2        111.10        158.70        14.96 o                         
   5   7   2      15167.00      15653.16       296.34 o                         
   6   7   2        435.24        445.48        38.16 o                         
   7   7   2          7.05         43.50        17.17 o                         
   8   7   2       1620.32       1765.48       141.31 o                         
   9   7   2      16931.96      16383.11       221.80 o                         
  10   7   2       2813.55       2622.67        69.43 o                         
  11   7   2        312.10        372.55        24.21 o                         
  12   7   2        296.68        352.51        17.80 o                         
  13   7   2        835.32        929.97        32.23 o                         
  14   7   2        170.01        149.43        13.05 o                         
 -14   8   2        343.26        421.08        27.13 o                         
 -13   8   2        104.82        131.96        11.89 o                         
 -12   8   2        522.40        570.96        21.75 o                         
 -11   8   2       1485.80       1738.17        36.44 o                         
 -10   8   2       1324.17       1318.58        39.95 o                         
  -9   8   2       1667.37       1789.90        43.71 o                         
  -8   8   2       5107.42       5154.98       267.24 o                         
  -7   8   2       6496.06       6512.10       152.69 o                         
  -6   8   2          0.41         66.22        90.28 o                         
  -5   8   2      10489.61      11898.36       251.78 o                         
  -4   8   2       1631.80       1747.12        55.02 o                         
  -3   8   2         33.20        278.06        35.41 o                         
  -2   8   2       1557.61       1848.11        68.69 o                         
  -1   8   2       7228.90       7513.22       158.85 o                         
   0   8   2      11481.21      12725.88       229.40 o                         
   1   8   2       7071.81       7211.68       151.85 o                         
   2   8   2       1666.56       1920.45        51.04 o                         
   3   8   2         43.38        416.41        39.70 o                         
   4   8   2       1752.86       1861.02        78.56 o                         
   5   8   2      10509.62      12178.63       253.63 o                         
   6   8   2          0.56         45.27        19.19 o                         
   7   8   2       6192.58       6228.32       159.11 o                         
   8   8   2       5166.45       4998.27       254.62 o                         
   9   8   2       1587.67       1706.54        38.40 o                         
  10   8   2       1280.31       1359.39        40.13 o                         
  11   8   2       1564.08       1848.43        53.46 o                         
  12   8   2        573.69        585.31        21.82 o                         
  13   8   2        108.66        118.65        11.01 o                         
  14   8   2        289.72        354.73        15.79 o                         
 -14   9   2        154.51        148.79        15.50 o                         
 -13   9   2         15.54         40.77         8.80 o                         
 -12   9   2        289.15        251.34        16.96 o                         
 -11   9   2        759.92        840.52        24.91 o                         
 -10   9   2       3520.95       3928.58        65.19 o                         
  -9   9   2       1783.62       1947.69        46.37 o                         
  -8   9   2        878.03        873.53        28.10 o                         
  -7   9   2       4387.35       4670.29       157.66 o                         
  -6   9   2       6018.88       5715.51       206.12 o                         
  -5   9   2         52.75         70.27        21.72 o                         
  -4   9   2       1778.32       1775.76        57.54 o                         
  -3   9   2       6721.14       7459.73       223.96 o                         
  -2   9   2       4855.44       4743.07       132.48 o                         
  -1   9   2       7979.10       8207.86       229.24 o                         
   0   9   2        168.99        363.59        18.41 o                         
   1   9   2       7812.91       7811.17       262.42 o                         
   2   9   2       4845.06       4923.66       121.10 o                         
   3   9   2       7082.95       7859.87       158.28 o                         
   4   9   2       1784.15       1704.39        76.04 o                         
   5   9   2         33.85         86.14        35.59 o                         
   6   9   2       6001.38       5661.81       166.75 o                         
   7   9   2       4560.73       4878.19       296.10 o                         
   8   9   2       1036.69       1090.33        30.49 o                         
   9   9   2       1846.90       2197.12        45.07 o                         
  10   9   2       3464.69       3984.11        78.07 o                         
  11   9   2        813.39       1025.06        39.38 o                         
  12   9   2        275.67        260.13        15.30 o                         
  13   9   2          8.55         42.75         8.94 o                         
  14   9   2        148.47        157.36        10.34 o                         
 -14  10   2        492.53        556.94        22.62 o                         
 -13  10   2       4266.02       4250.52        82.57 o                         
 -12  10   2        231.14        246.97        14.23 o                         
 -11  10   2       1036.86       1168.99        38.90 o                         
 -10  10   2        951.92        860.27        28.45 o                         
  -9  10   2       1315.57       1283.87        39.10 o                         
  -8  10   2        124.85        158.88        12.27 o                         
  -7  10   2       3831.90       3744.45       142.07 o                         
  -6  10   2       1556.88       1266.11        76.62 o                         
  -5  10   2       4170.31       4404.95       207.05 o                         
  -4  10   2       2673.98       2322.57       131.10 o                         
  -3  10   2       5050.93       4464.27       100.26 o                         
  -2  10   2        698.43        736.94        42.85 o                         
  -1  10   2       6384.30       7035.19       121.84 o                         
   0  10   2        236.62        243.02        27.77 o                         
   1  10   2       6147.32       7115.35       232.37 o                         
   2  10   2        725.85       1039.02        63.05 o                         
   3  10   2       4904.13       4205.41       109.01 o                         
   4  10   2       2825.27       2398.73        93.84 o                         
   5  10   2       4124.88       4362.48       139.31 o                         
   6  10   2       1505.19       1249.63       109.04 o                         
   7  10   2       3799.41       3661.23       147.55 o                         
   8  10   2        117.97        176.82        24.57 o                         
   9  10   2       1187.66       1151.77        32.00 o                         
  10  10   2        903.37        858.92        30.54 o                         
  11  10   2       1109.08       1410.01        38.36 o                         
  12  10   2        262.73        358.75        19.40 o                         
  13  10   2       4245.34       4318.94        63.78 o                         
  14  10   2        486.31        553.20        77.71 o                         
 -14  11   2        572.95        561.87        28.88 o                         
 -13  11   2        726.85        765.54        25.52 o                         
 -12  11   2        445.16        399.87        16.38 o                         
 -11  11   2       1832.56       1922.84        41.63 o                         
 -10  11   2       1372.14       1407.68        36.93 o                         
  -9  11   2       1247.90       1168.44        33.41 o                         
  -8  11   2        324.96        308.38        19.14 o                         
  -7  11   2       1703.50       1457.80        88.55 o                         
  -6  11   2       1071.84        992.76       154.40 o                         
  -5  11   2       8090.94       7677.84       200.82 o                         
  -4  11   2       6750.80       6682.40       175.75 o                         
  -3  11   2      12910.42      14912.27       281.19 o                         
  -2  11   2       2598.13       2646.23        82.58 o                         
  -1  11   2       6084.07       7449.01       180.10 o                         
   0  11   2          0.16         76.79        36.25 o                         
   1  11   2       6353.84       7825.72       216.77 o                         
   2  11   2       2430.48       2487.83       111.86 o                         
   3  11   2      12640.03      13625.49       406.49 o                         
   4  11   2       6706.52       6317.12       257.46 o                         
   5  11   2       8280.80       7704.33       297.01 o                         
   6  11   2        936.12        815.06        90.87 o                         
   7  11   2       1750.61       1482.29        95.12 o                         
   8  11   2        245.71        259.32        17.39 o                         
   9  11   2       1331.42       1249.19        33.56 o                         
  10  11   2       1339.14       1475.08        41.45 o                         
  11  11   2       1999.82       2127.42        47.46 o                         
  12  11   2        417.51        388.55        19.26 o                         
  13  11   2        751.37        824.26        23.18 o                         
  14  11   2        588.25        586.88        28.57 o                         
 -14  12   2        817.23        708.61        30.03 o                         
 -13  12   2        572.22        552.18        24.89 o                         
 -12  12   2       2226.44       2233.67        38.84 o                         
 -11  12   2        122.07        190.88        16.02 o                         
 -10  12   2        368.74        410.40        20.22 o                         
  -9  12   2       2931.78       2769.69        53.15 o                         
  -8  12   2       1142.06       1061.32        28.57 o                         
  -7  12   2       4011.82       3377.98        64.09 o                         
  -6  12   2       1220.91       1223.41        78.38 o                         
  -5  12   2       1766.37       1812.21        90.22 o                         
  -4  12   2       4303.20       4240.02       134.63 o                         
  -3  12   2        137.21         64.08        20.73 o                         
  -2  12   2       6655.60       5763.82       159.12 o                         
  -1  12   2      10810.87      10703.26       234.92 o                         
   0  12   2       4538.31       5132.60       146.60 o                         
   1  12   2      11234.66      11011.49       235.77 o                         
   2  12   2       6756.40       5837.50       171.37 o                         
   3  12   2        157.83         93.06        36.86 o                         
   4  12   2       4513.43       4241.74       211.26 o                         
   5  12   2       1618.32       1584.27       129.16 o                         
   6  12   2       1263.48       1298.19       118.98 o                         
   7  12   2       4062.87       3609.94        54.45 o                         
   8  12   2       1149.07       1106.70        50.51 o                         
   9  12   2       2889.78       2788.96        58.86 o                         
  10  12   2        354.59        406.26        25.46 o                         
  11  12   2        101.25        123.41        13.27 o                         
  12  12   2       2216.96       2231.52        45.47 o                         
  13  12   2        537.42        514.67        19.77 o                         
  14  12   2        842.44        781.26        30.89 o                         
 -13  13   2        136.32        118.50        12.69 o                         
 -12  13   2        142.36        182.09        15.62 o                         
 -11  13   2       3093.32       3269.01        59.39 o                         
 -10  13   2       5807.15       5995.83        83.84 o                         
  -9  13   2       2755.83       2518.46        50.25 o                         
  -8  13   2         78.69         85.55        10.88 o                         
  -7  13   2       2675.51       2296.12        65.56 o                         
  -6  13   2        728.13        811.09        64.56 o                         
  -5  13   2       1475.81       1342.52        78.67 o                         
  -4  13   2        765.26        812.31        92.07 o                         
  -3  13   2        202.46        303.67        57.31 o                         
  -2  13   2        941.17        905.30        88.62 o                         
  -1  13   2       5368.35       5865.37       234.10 o                         
   0  13   2       7275.05       6539.47       240.64 o                         
   1  13   2       5521.93       5809.25       159.67 o                         
   2  13   2        948.41        980.14        59.02 o                         
   3  13   2        247.44        239.38        50.28 o                         
   4  13   2        707.64        614.93        82.59 o                         
   5  13   2       1311.90       1077.12       108.57 o                         
   6  13   2        724.14        773.15        94.42 o                         
   7  13   2       2615.27       2370.41        54.91 o                         
   8  13   2         81.39        168.77        21.33 o                         
   9  13   2       2498.21       2331.20        61.93 o                         
  10  13   2       5777.30       5869.02        91.00 o                         
  11  13   2       3074.40       3274.92        59.57 o                         
  12  13   2        156.70        183.82        15.61 o                         
  13  13   2        107.12         99.46         9.46 o                         
 -13  14   2        129.18        136.89        14.23 o                         
 -12  14   2         69.75         62.68        13.44 o                         
 -11  14   2        246.56        227.17        15.12 o                         
 -10  14   2       1013.83       1075.50        40.10 o                         
  -9  14   2       2446.63       2452.84        74.34 o                         
  -8  14   2          5.44         18.81         7.96 o                         
  -7  14   2         46.07         40.39        11.98 o                         
  -6  14   2        101.91        109.93        10.26 o                         
  -5  14   2        340.79        374.95        70.83 o                         
  -4  14   2         51.92         39.18        29.78 o                         
  -3  14   2       1285.54       1201.81       110.75 o                         
  -2  14   2        142.42         47.46        17.55 o                         
  -1  14   2       4142.46       4045.53       135.29 o                         
   0  14   2       1819.81       1676.32        84.09 o                         
   1  14   2       4419.92       4515.36       219.92 o                         
   2  14   2        105.06         12.96        15.44 o                         
   3  14   2       1210.56       1190.49       112.51 o                         
   4  14   2         34.48         45.81        37.63 o                         
   5  14   2        289.80        363.27        67.42 o                         
   6  14   2        106.30        103.53        12.83 o                         
   7  14   2         68.16         74.31        12.36 o                         
   8  14   2          2.89         26.01        10.74 o                         
   9  14   2       2543.53       2632.47        58.76 o                         
  10  14   2        988.68        993.68        32.52 o                         
  11  14   2        168.66        179.90        20.87 o                         
  12  14   2         50.29         95.98        16.17 o                         
  13  14   2        132.71        174.89        12.92 o                         
 -13  15   2        360.90        346.49        22.09 o                         
 -12  15   2        392.37        348.33        22.10 o                         
 -11  15   2        147.18        195.79        16.50 o                         
 -10  15   2       1884.83       2084.51        68.61 o                         
  -9  15   2       2163.21       2132.89        49.53 o                         
  -8  15   2       3468.20       3409.74       109.70 o                         
  -7  15   2       2640.00       2781.63       100.44 o                         
  -6  15   2         16.28         15.78        10.33 o                         
  -5  15   2       8227.88       8011.01       112.32 o                         
  -4  15   2       4744.23       4659.91       238.42 o                         
  -3  15   2       2987.85       3127.52       186.12 o                         
  -2  15   2       1821.35       1631.88        85.30 o                         
  -1  15   2        323.96        231.68        34.50 o                         
   0  15   2       4057.67       3248.26       123.35 o                         
   1  15   2        310.65        199.01        30.92 o                         
   2  15   2       1879.56       1862.24       143.13 o                         
   3  15   2       2828.08       2781.36       181.91 o                         
   4  15   2       4778.87       5019.16       254.86 o                         
   5  15   2       8306.75       8114.26       148.92 o                         
   6  15   2         13.39         25.66        10.61 o                         
   7  15   2       2564.76       2724.91        66.01 o                         
   8  15   2       3302.11       3359.41        76.42 o                         
   9  15   2       2029.18       2015.62        55.03 o                         
  10  15   2       1761.84       1935.01        51.43 o                         
  11  15   2        138.60        182.97        20.86 o                         
  12  15   2        387.36        423.08        32.00 o                         
  13  15   2        331.18        366.09        22.76 o                         
 -12  16   2       1006.22       1238.24        37.39 o                         
 -11  16   2        299.17        238.77        16.43 o                         
 -10  16   2        234.82        230.74        18.87 o                         
  -9  16   2       1668.64       1777.58        51.95 o                         
  -8  16   2       2746.15       2772.39       112.19 o                         
  -7  16   2       1556.16       1601.92        88.00 o                         
  -6  16   2         75.01         95.07        18.32 o                         
  -5  16   2       1984.12       1985.10        53.18 o                         
  -4  16   2       7652.67       7557.46       124.97 o                         
  -3  16   2       1881.52       1869.93       146.66 o                         
  -2  16   2        686.42        683.24        84.85 o                         
  -1  16   2        866.65        925.47        66.19 o                         
   0  16   2        678.61        786.28        61.13 o                         
   1  16   2        797.39        819.02       104.15 o                         
   2  16   2        828.92        764.15        92.16 o                         
   3  16   2       1860.42       1795.64       148.36 o                         
   4  16   2       7723.11       7840.25       286.79 o                         
   5  16   2       2042.71       2066.31        67.82 o                         
   6  16   2         46.42         72.96        10.97 o                         
   7  16   2       1770.44       1766.55        44.14 o                         
   8  16   2       2584.28       2545.54        53.74 o                         
   9  16   2       1689.56       2144.51        47.56 o                         
  10  16   2        216.13        265.25        25.16 o                         
  11  16   2        296.36        253.95        21.14 o                         
  12  16   2        997.94       1245.79        36.84 o                         
 -12  17   2         31.54         34.79        16.01 o                         
 -11  17   2       1025.15       1040.87        37.55 o                         
 -10  17   2        510.25        522.90        25.40 o                         
  -9  17   2        273.69        257.29        16.65 o                         
  -8  17   2        956.50       1039.09        50.19 o                         
  -7  17   2        553.05        470.39        35.46 o                         
  -6  17   2       1836.35       1449.74       124.87 o                         
  -5  17   2       1280.78       1211.74        43.87 o                         
  -4  17   2       2145.26       1976.44        51.99 o                         
  -3  17   2        520.91        655.53        33.88 o                         
  -2  17   2        781.96       1502.52       130.46 o                         
  -1  17   2       1523.37       1418.26        84.19 o                         
   0  17   2        982.06        815.05        62.95 o                         
   1  17   2       1461.83       1226.98       117.23 o                         
   2  17   2        780.10        651.38        87.05 o                         
   3  17   2        490.09        638.44        36.62 o                         
   4  17   2       2403.43       2124.42        62.41 o                         
   5  17   2       1323.01       1164.31        44.23 o                         
   6  17   2       2065.82       1787.86        36.16 o                         
   7  17   2        539.95        535.38        23.77 o                         
   8  17   2       1048.79       1411.35        38.48 o                         
   9  17   2        250.19        240.69        15.53 o                         
  10  17   2        522.38        554.54        31.16 o                         
  11  17   2        959.96       1029.63        49.05 o                         
  12  17   2         30.04         57.52        11.00 o                         
 -12  18   2       1288.69       1310.92        45.84 o                         
 -11  18   2        593.61        621.83        26.00 o                         
 -10  18   2        342.92        359.87        19.60 o                         
  -9  18   2       2032.86       2185.31        45.44 o                         
  -8  18   2       3031.84       3164.04        60.02 o                         
  -7  18   2        839.15        795.31        51.64 o                         
  -6  18   2        495.16        590.60        38.08 o                         
  -5  18   2       3185.51       3336.48        77.14 o                         
  -4  18   2       3955.99       4153.31        86.04 o                         
  -3  18   2        112.95        102.24        11.74 o                         
  -2  18   2       2823.33       2565.80        56.66 o                         
  -1  18   2       7490.43       7045.65       164.59 o                         
   0  18   2        149.78        182.12        20.19 o                         
   1  18   2       7627.12       7783.22       196.05 o                         
   2  18   2       2759.07       2693.65       184.78 o                         
   3  18   2         74.81         -0.19        28.05 o                         
   4  18   2       3950.22       4162.13       315.51 o                         
   5  18   2       3170.47       3508.42       109.36 o                         
   6  18   2        461.35        480.43        18.40 o                         
   7  18   2        802.52        818.39        25.07 o                         
   8  18   2       3109.22       3372.43        61.28 o                         
   9  18   2       1934.73       2169.24        50.67 o                         
  10  18   2        351.82        377.36        24.50 o                         
  11  18   2        575.02        651.75        26.30 o                         
  12  18   2       1314.09       1407.68        48.52 o                         
 -11  19   2        490.62        381.19        41.24 o                         
 -10  19   2       1299.23       1303.68        55.61 o                         
  -9  19   2        256.51        200.51        13.09 o                         
  -8  19   2       2467.25       2260.20        58.98 o                         
  -7  19   2        798.26        806.79        33.35 o                         
  -6  19   2        633.60        708.08        41.08 o                         
  -5  19   2        885.30        944.80        46.85 o                         
  -4  19   2        320.36        362.33        24.14 o                         
  -3  19   2       2817.58       2971.99        68.63 o                         
  -2  19   2        181.67        201.72        20.25 o                         
  -1  19   2       1776.12       1674.43        62.14 o                         
   0  19   2         57.82         28.92        32.61 o                         
   1  19   2       1852.98       1727.76        73.12 o                         
   2  19   2        180.94        229.56        29.12 o                         
   3  19   2       2777.81       3451.95       134.62 o                         
   4  19   2        289.27        319.28        26.51 o                         
   5  19   2        915.36        941.92        32.74 o                         
   6  19   2        567.15        825.82        30.77 o                         
   7  19   2        784.37        923.86        28.62 o                         
   8  19   2       2366.39       2101.52        50.67 o                         
   9  19   2        324.41        283.76        16.52 o                         
  10  19   2       1259.14       1337.96        74.84 o                         
  11  19   2        453.51        494.91        32.50 o                         
 -11  20   2        339.80        292.15        21.25 o                         
 -10  20   2       1779.90       1589.48       196.66 o                         
  -9  20   2       1354.95       1304.17        38.31 o                         
  -8  20   2        182.11        163.20        16.57 o                         
  -7  20   2       1251.54       1184.47        34.25 o                         
  -6  20   2       3796.31       3690.01        96.61 o                         
  -5  20   2       2531.54       2532.13        77.40 o                         
  -4  20   2       5122.48       5036.70        96.31 o                         
  -3  20   2       1231.83       1368.50        74.60 o                         
  -2  20   2       8341.47       8426.92       174.99 o                         
  -1  20   2        962.40       1029.66        36.89 o                         
   0  20   2       1055.92       1500.41        59.50 o                         
   1  20   2       1001.74       1167.87        70.15 o                         
   2  20   2       8212.89       8448.41       235.19 o                         
   3  20   2       1198.45       1337.34        78.10 o                         
   4  20   2       4817.49       4808.35       115.38 o                         
   5  20   2       2591.80       2540.21        61.02 o                         
   6  20   2       3970.14       3762.46        76.96 o                         
   7  20   2       1144.63       1020.15        35.03 o                         
   8  20   2        231.70        271.59        21.91 o                         
   9  20   2       1348.37       1379.39        33.80 o                         
  10  20   2       1872.08       1976.85        72.98 o                         
  11  20   2        301.85        290.97        20.65 o                         
 -10  21   2         17.73         14.05        11.11 o                         
  -9  21   2       1118.55       1181.11        37.35 o                         
  -8  21   2       1132.02       1081.91        51.02 o                         
  -7  21   2       1399.80       1445.30        41.51 o                         
  -6  21   2        187.00        241.56        21.61 o                         
  -5  21   2       3447.36       3570.49       129.70 o                         
  -4  21   2       1298.88       1303.22        72.07 o                         
  -3  21   2        129.62        136.14        19.97 o                         
  -2  21   2       2830.27       3027.77        83.98 o                         
  -1  21   2       4960.79       4751.68        97.03 o                         
   0  21   2        463.40        518.74        27.56 o                         
   1  21   2       5116.61       5179.03       119.56 o                         
   2  21   2       2858.23       2951.82        68.92 o                         
   3  21   2        112.37        144.79        16.28 o                         
   4  21   2       1316.27       1411.39        57.01 o                         
   5  21   2       3425.10       3632.29        74.26 o                         
   6  21   2        205.82        246.85        18.49 o                         
   7  21   2       1411.36       1433.51        39.51 o                         
   8  21   2       1070.58       1280.72        62.67 o                         
   9  21   2       1220.33       1329.44        38.57 o                         
  10  21   2         31.65         59.89        13.20 o                         
  -9  22   2        295.52        305.32        30.75 o                         
  -8  22   2        224.23        206.49        17.06 o                         
  -7  22   2        857.65        815.45        28.16 o                         
  -6  22   2       1273.65       1146.02        36.83 o                         
  -5  22   2        916.36        959.32        35.21 o                         
  -4  22   2       1691.17       1652.88        87.43 o                         
  -3  22   2        634.85        566.34        33.27 o                         
  -2  22   2        735.29        713.04        38.79 o                         
  -1  22   2       1850.81       1905.05        64.52 o                         
   0  22   2        128.11        186.46        36.01 o                         
   1  22   2       1817.88       1847.88        52.46 o                         
   2  22   2        649.95        758.76        38.59 o                         
   3  22   2        534.98        502.94        33.19 o                         
   4  22   2       1722.77       1871.94        64.02 o                         
   5  22   2        926.29        996.11        43.95 o                         
   6  22   2       1290.21       1171.95        35.78 o                         
   7  22   2        966.39       1001.59        30.44 o                         
   8  22   2        224.59        217.06        16.95 o                         
   9  22   2        254.43        280.77        21.33 o                         
  -8  23   2        387.08        377.06        19.28 o                         
  -7  23   2        326.70        331.24        16.34 o                         
  -6  23   2        849.91        968.90        31.19 o                         
  -5  23   2        278.19        293.81        19.03 o                         
  -4  23   2       2793.62       2705.90        77.50 o                         
  -3  23   2         96.36         64.25        17.63 o                         
  -2  23   2       1503.78       1497.20       102.46 o                         
  -1  23   2        309.05        367.21        34.34 o                         
   0  23   2       3029.65       3516.83        80.12 o                         
   1  23   2        310.37        332.23        25.74 o                         
   2  23   2       1382.74       1392.64        37.79 o                         
   3  23   2         84.39        188.68        37.29 o                         
   4  23   2       2744.29       2550.49        91.42 o                         
   5  23   2        324.22        393.48        27.00 o                         
   6  23   2        754.85        964.11        29.67 o                         
   7  23   2        303.58        348.41        16.09 o                         
   8  23   2        381.34        383.17        18.40 o                         
   9  23   2        136.41        130.43        13.57 o                         
  -8  24   2       1155.64       1069.13        39.34 o                         
  -7  24   2        641.09        519.63        18.49 o                         
  -6  24   2        240.55        232.28        14.20 o                         
  -5  24   2        303.58        337.81        28.29 o                         
  -4  24   2        165.13        197.57        21.52 o                         
  -3  24   2        156.92        169.64        17.09 o                         
  -2  24   2       3998.92       4123.60        78.64 o                         
  -1  24   2        713.38        638.75        36.13 o                         
   0  24   2       3075.46       2792.35        52.26 o                         
   1  24   2        569.07        774.06        37.72 o                         
   2  24   2       4211.40       4287.22       167.27 o                         
   3  24   2        151.37        165.68        21.07 o                         
   4  24   2        161.63        243.25        23.16 o                         
   5  24   2        265.67        411.80        31.47 o                         
   6  24   2        208.80        254.71        18.02 o                         
   7  24   2        597.43        591.97        34.63 o                         
   8  24   2       1115.93       1101.34        41.40 o                         
  -7  25   2        758.62        702.66        36.81 o                         
  -6  25   2       1373.09       1382.85        38.41 o                         
  -5  25   2        354.71        415.57        23.67 o                         
  -4  25   2        216.47        199.40        17.99 o                         
  -3  25   2       1404.95       1359.74        47.92 o                         
  -2  25   2        347.87        360.02        23.52 o                         
  -1  25   2        324.88        276.25        17.62 o                         
   0  25   2       2949.59       3360.48        72.60 o                         
   1  25   2        286.07        288.67        18.06 o                         
   2  25   2        346.95        375.21        35.11 o                         
   3  25   2       1438.87       1467.91        48.34 o                         
   4  25   2        226.66        331.33        35.41 o                         
   5  25   2        374.40        477.16        19.14 o                         
   6  25   2       1412.37       1470.18        37.73 o                         
   7  25   2        744.11        747.40        23.19 o                         
  -6  26   2        440.02        545.82        28.77 o                         
  -5  26   2        274.98        265.30        16.48 o                         
  -4  26   2        723.06        764.09        30.42 o                         
  -3  26   2        358.43        440.49        24.51 o                         
  -2  26   2        560.13        574.92        21.67 o                         
  -1  26   2        207.82        243.79        14.99 o                         
   0  26   2        794.81        793.46        33.69 o                         
   1  26   2        234.61        323.36        20.57 o                         
   2  26   2        644.04        613.80        48.86 o                         
   3  26   2        402.30        524.88        26.10 o                         
   4  26   2        769.28        943.88        32.77 o                         
   5  26   2        272.87        359.11        18.36 o                         
   6  26   2        452.27        550.01        28.76 o                         
  -5  27   2        656.96        604.88        27.96 o                         
  -4  27   2        329.77        308.14        15.99 o                         
  -3  27   2        412.70        375.27        23.20 o                         
  -2  27   2        419.22        245.44        31.92 o                         
  -1  27   2       1062.33       1054.40        34.25 o                         
   0  27   2         14.69         51.34        27.42 o                         
   1  27   2       1077.05        920.18        28.77 o                         
   2  27   2        461.99        398.88        37.23 o                         
   3  27   2        426.64        414.02        22.49 o                         
   4  27   2        356.70        369.98        17.33 o                         
   5  27   2        673.40        676.69        29.98 o                         
  -3  28   2       1369.03       1267.32        43.81 o                         
  -2  28   2        337.21        281.35        20.97 o                         
  -1  28   2        429.40        427.41        25.79 o                         
   0  28   2        411.82        431.80        40.86 o                         
   1  28   2        421.12        447.47        26.88 o                         
   2  28   2        353.98        390.06        25.04 o                         
   3  28   2       1407.95       1399.47        46.68 o                         
   1   0   3      29019.97      30204.64       565.64 o                         
   2   0   3      14489.52      15861.69       436.63 o                         
   3   0   3      26480.87      24980.63       710.27 o                         
   4   0   3         54.42         50.39         7.28 o                         
   5   0   3        328.36        101.63         9.49 o                         
   6   0   3       8393.38       9576.97       207.15 o                         
   7   0   3       1581.09       1875.85       130.68 o                         
   8   0   3       7899.02       7438.39       300.54 o                         
   9   0   3       2058.26       1823.05       146.55 o                         
  10   0   3         56.07        105.98         9.73 o                         
  11   0   3      13668.66      12911.50       142.94 o                         
  12   0   3        132.86        182.47        12.42 o                         
  13   0   3        141.50        129.11        12.66 o                         
  14   0   3          1.98          7.20         7.82 o                         
  15   0   3         89.13         76.74         8.60 o                         
 -15   1   3         27.85         27.40         6.28 o                         
 -14   1   3        378.56        407.44        20.05 o                         
 -13   1   3       1552.18       1516.77        54.96 o                         
 -12   1   3       9725.39      10157.06       118.96 o                         
 -11   1   3       2177.76       1916.11        41.56 o                         
 -10   1   3        114.50         94.96         9.05 o                         
  -9   1   3       1793.56       1756.95       144.31 o                         
  -8   1   3        299.76        158.42        45.10 o                         
  -7   1   3       4172.25       3855.08       196.57 o                         
  -6   1   3       4392.25       5559.56       141.30 o                         
  -5   1   3       1304.06       1524.01        46.08 o                         
  -4   1   3       2655.38       2796.31        68.47 o                         
  -3   1   3       2799.86       3495.34        87.44 o                         
  -2   1   3       8256.36       8046.96        99.18 o                         
   0   1   3          6.96         47.61         9.61 o                         
   1   1   3      17318.90      18226.88       251.14 o                         
   2   1   3       8102.59       7725.31       128.70 o                         
   3   1   3       3107.86       3782.57       122.80 o                         
   4   1   3       2546.81       2637.14        43.60 o                         
   5   1   3       1360.05       1552.22        37.79 o                         
   6   1   3       4272.87       5066.14       154.42 o                         
   7   1   3       3770.59       3413.62       141.82 o                         
   8   1   3        375.90        262.88        54.49 o                         
   9   1   3       1749.16       1796.20       141.92 o                         
  10   1   3        120.46        102.49         9.01 o                         
  11   1   3       2232.08       1991.10        42.41 o                         
  12   1   3       9683.95      10007.45       126.50 o                         
  13   1   3       1505.38       1479.50        37.20 o                         
  14   1   3        371.33        420.37        19.91 o                         
  15   1   3         30.28         28.65        14.11 o                         
 -15   2   3         74.09         94.48        15.62 o                         
 -14   2   3        746.65        787.84        27.18 o                         
 -13   2   3       2893.79       3035.43        66.81 o                         
 -12   2   3       4130.16       4155.11        74.58 o                         
 -11   2   3        492.45        410.72        21.97 o                         
 -10   2   3       2534.65       2696.61        54.30 o                         
  -9   2   3        335.67        340.29        66.80 o                         
  -8   2   3       7265.90       7212.76       304.20 o                         
  -7   2   3       3248.27       3114.81       108.31 o                         
  -6   2   3       3298.11       3310.41        80.84 o                         
  -5   2   3        144.46        158.83        11.79 o                         
  -4   2   3       5316.82       6079.92       114.67 o                         
  -3   2   3       5700.02       4784.05        94.87 o                         
  -2   2   3      23521.52      22633.63       317.78 o                         
  -1   2   3       7619.95       7983.40       178.93 o                         
   0   2   3       6765.82       6900.93       109.84 o                         
   1   2   3       7486.86       7865.16       128.36 o                         
   2   2   3      23943.70      23647.39       405.03 o                         
   3   2   3       5000.23       4042.96       139.10 o                         
   4   2   3       5694.01       6490.21        92.84 o                         
   5   2   3        127.05        138.19        12.40 o                         
   6   2   3       3680.83       3662.67        77.32 o                         
   7   2   3       3137.13       2896.06       113.14 o                         
   8   2   3       7223.14       7395.28       202.85 o                         
   9   2   3        374.19        317.37        59.84 o                         
  10   2   3       2580.55       2648.48        44.93 o                         
  11   2   3        455.02        394.26        21.00 o                         
  12   2   3       4267.31       4268.13        65.07 o                         
  13   2   3       2804.86       2976.40        55.51 o                         
  14   2   3        684.95        672.58        24.57 o                         
  15   2   3         61.06         82.32         8.89 o                         
 -15   3   3        262.95        283.93        23.43 o                         
 -14   3   3       1125.59       1175.49        39.42 o                         
 -13   3   3       2659.50       2889.18        71.33 o                         
 -12   3   3       4167.03       4098.99        74.56 o                         
 -11   3   3       1625.05       1629.46        39.06 o                         
 -10   3   3        385.58        341.65        19.31 o                         
  -9   3   3        290.21        176.73        52.07 o                         
  -8   3   3       1631.72       1769.46       143.51 o                         
  -7   3   3       6273.47       6331.34       129.65 o                         
  -6   3   3        198.06        416.08        33.71 o                         
  -5   3   3       4895.40       4335.33       113.01 o                         
  -4   3   3       8882.43       8702.71       124.81 o                         
  -3   3   3        299.36        235.42         9.55 o                         
  -2   3   3       9375.25       7827.38       181.22 o                         
  -1   3   3      12140.82      12035.12       258.80 o                         
   0   3   3        198.37        448.63        20.81 o                         
   1   3   3      12337.24      12059.69       236.90 o                         
   2   3   3       8487.58       6872.22       231.08 o                         
   3   3   3        176.87        137.79        13.19 o                         
   4   3   3       8623.16       8739.22       192.27 o                         
   5   3   3       4893.07       4378.13        71.14 o                         
   6   3   3        234.62        414.80        25.71 o                         
   7   3   3       6498.37       6348.18       176.55 o                         
   8   3   3       1563.39       1661.00        88.67 o                         
   9   3   3        276.14        135.65        41.72 o                         
  10   3   3        387.51        341.63        19.13 o                         
  11   3   3       1678.32       1658.36        42.91 o                         
  12   3   3       3752.21       3616.94        57.85 o                         
  13   3   3       2774.66       2957.43        55.08 o                         
  14   3   3       1198.81       1226.59        32.91 o                         
  15   3   3        285.07        264.87        14.36 o                         
 -15   4   3       1043.47       1026.26        43.87 o                         
 -14   4   3        556.24        618.22        19.23 o                         
 -13   4   3       2137.80       2315.46        56.28 o                         
 -12   4   3       2962.90       2818.28        59.26 o                         
 -11   4   3        688.34        832.42        31.42 o                         
 -10   4   3        207.02        153.43        14.00 o                         
  -9   4   3       2446.46       2313.90        67.12 o                         
  -8   4   3       3666.85       3628.38       211.73 o                         
  -7   4   3       1599.46       2348.85        74.30 o                         
  -6   4   3       6547.14       6177.67       125.65 o                         
  -5   4   3       4294.66       4389.44        97.15 o                         
  -4   4   3       1165.05       1345.62        44.73 o                         
  -3   4   3      21157.73      20629.33       347.31 o                         
  -2   4   3       7317.96       7867.17       189.20 o                         
  -1   4   3      57335.09      55274.66      1041.09 o                         
   0   4   3      14368.36      13426.58       206.89 o                         
   1   4   3      57586.08      54686.80       725.36 o                         
   2   4   3       6782.58       7299.44       186.65 o                         
   3   4   3      21594.20      21536.37       744.57 o                         
   4   4   3       1133.61       1394.43        43.11 o                         
   5   4   3       4474.92       4484.68        87.05 o                         
   6   4   3       6628.45       6367.17       113.92 o                         
   7   4   3       1565.83       2386.10       101.48 o                         
   8   4   3       3756.48       3710.75       135.19 o                         
   9   4   3       2459.01       2201.65       105.66 o                         
  10   4   3        215.89        147.77        12.01 o                         
  11   4   3        659.15        863.54        26.97 o                         
  12   4   3       3007.91       2836.37        50.02 o                         
  13   4   3       2064.35       2227.46        36.19 o                         
  14   4   3        521.00        599.18        28.89 o                         
  15   4   3       1031.57        980.18        27.91 o                         
 -15   5   3        201.89        138.23        15.63 o                         
 -14   5   3        334.51        332.89        14.20 o                         
 -13   5   3        291.94        314.15        20.69 o                         
 -12   5   3        767.83        771.45        29.52 o                         
 -11   5   3        597.32        599.68        27.03 o                         
 -10   5   3        611.53        537.52        24.00 o                         
  -9   5   3       5134.63       5322.52        91.85 o                         
  -8   5   3      10523.83       9776.05       373.10 o                         
  -7   5   3       5821.07       5989.22       168.80 o                         
  -6   5   3       2054.02       2266.89        72.60 o                         
  -5   5   3        914.88        751.94        45.04 o                         
  -4   5   3       3499.82       3447.42        84.12 o                         
  -3   5   3       1736.02       1966.14        89.69 o                         
  -2   5   3      11538.30      12563.53       286.30 o                         
  -1   5   3       5553.94       4176.22       130.73 o                         
   0   5   3        589.14        793.51        34.97 o                         
   1   5   3       6040.13       4716.06        96.27 o                         
   2   5   3      11036.47      11859.50       186.75 o                         
   3   5   3       1505.61       1739.44        63.93 o                         
   4   5   3       3626.72       3552.08        68.04 o                         
   5   5   3        935.37        739.42        33.21 o                         
   6   5   3       2108.88       2366.98        65.15 o                         
   7   5   3       5747.33       5684.01       126.66 o                         
   8   5   3      10502.15      10064.50       242.72 o                         
   9   5   3       5036.16       5106.70        87.22 o                         
  10   5   3        605.28        561.06        26.00 o                         
  11   5   3        711.14        699.74        26.81 o                         
  12   5   3        885.43        914.02        26.76 o                         
  13   5   3        271.94        313.40        16.85 o                         
  14   5   3        344.79        370.17        22.94 o                         
  15   5   3        189.97        134.11         9.77 o                         
 -15   6   3        368.08        430.64        25.28 o                         
 -14   6   3        122.39        105.76         8.77 o                         
 -13   6   3        264.70        228.56        17.45 o                         
 -12   6   3        166.31        127.47        13.46 o                         
 -11   6   3       1794.92       1788.74        46.64 o                         
 -10   6   3       1395.91       1237.03        38.02 o                         
  -9   6   3       2415.99       2643.73        80.37 o                         
  -8   6   3       4562.65       4679.94       162.63 o                         
  -7   6   3      19878.71      21206.43       424.11 o                         
  -6   6   3        772.49        566.05        37.34 o                         
  -5   6   3        976.34        865.62        56.99 o                         
  -4   6   3       6958.61       7934.35       154.13 o                         
  -3   6   3       1178.25        970.34        43.59 o                         
  -2   6   3       5312.83       6231.25       129.70 o                         
  -1   6   3      24499.01      23553.71       355.61 o                         
   0   6   3       7925.86       8803.38       162.32 o                         
   1   6   3      23397.81      22166.39       333.34 o                         
   2   6   3       5402.91       5963.57       115.51 o                         
   3   6   3       1061.58        817.17        20.63 o                         
   4   6   3       6769.81       7547.47       112.13 o                         
   5   6   3       1005.37        885.93        39.87 o                         
   6   6   3        622.84        394.45        26.81 o                         
   7   6   3      19632.85      21104.78       499.77 o                         
   8   6   3       4402.33       4379.44       230.01 o                         
   9   6   3       2396.85       2572.25        51.20 o                         
  10   6   3       1253.22       1097.03        35.15 o                         
  11   6   3       1667.63       1723.44        43.09 o                         
  12   6   3        134.62        106.07         9.21 o                         
  13   6   3        270.36        312.94        20.01 o                         
  14   6   3        135.18        155.94        11.40 o                         
  15   6   3        333.46        340.44        20.66 o                         
 -15   7   3        489.68        539.90        26.55 o                         
 -14   7   3        270.47        280.45        15.22 o                         
 -13   7   3       1393.17       1500.18        41.63 o                         
 -12   7   3        302.48        242.76        17.41 o                         
 -11   7   3        640.41        680.81        23.29 o                         
 -10   7   3        771.73        750.87        30.12 o                         
  -9   7   3       3099.96       3410.32        65.79 o                         
  -8   7   3       2850.46       2728.60       207.57 o                         
  -7   7   3       3164.22       2907.46       117.13 o                         
  -6   7   3       1080.76        965.03        50.46 o                         
  -5   7   3       3741.59       3657.01       120.37 o                         
  -4   7   3        270.48        319.94        25.86 o                         
  -3   7   3       8114.05       7627.44       157.22 o                         
  -2   7   3       3093.76       3109.79        88.44 o                         
  -1   7   3       1017.52        919.39        57.97 o                         
   0   7   3      10048.62      10027.35       186.11 o                         
   1   7   3        901.37        738.31        38.12 o                         
   2   7   3       3227.07       3098.95        79.90 o                         
   3   7   3       8113.43       7248.56       118.16 o                         
   4   7   3        172.39        200.56        15.44 o                         
   5   7   3       3792.66       3717.00       160.52 o                         
   6   7   3       1142.53        983.32        52.84 o                         
   7   7   3       3009.59       2901.06       117.19 o                         
   8   7   3       2925.38       2616.99       179.66 o                         
   9   7   3       3144.88       3600.62       106.71 o                         
  10   7   3        732.39        723.26        28.77 o                         
  11   7   3        636.91        676.13        26.77 o                         
  12   7   3        357.25        313.25        14.72 o                         
  13   7   3       1375.67       1490.57        41.28 o                         
  14   7   3        281.13        255.44        13.73 o                         
 -14   8   3        648.43        677.75        49.11 o                         
 -13   8   3       1527.19       1610.50        41.84 o                         
 -12   8   3         24.58         33.13         8.35 o                         
 -11   8   3       3113.98       3384.73        53.16 o                         
 -10   8   3        635.74        671.16        28.64 o                         
  -9   8   3        147.22        165.83        15.18 o                         
  -8   8   3       3657.69       3516.17       137.71 o                         
  -7   8   3       1706.18       1616.85       130.96 o                         
  -6   8   3       4304.97       3973.30       111.68 o                         
  -5   8   3       8380.44       7674.15       191.22 o                         
  -4   8   3      10987.15      12469.36       192.49 o                         
  -3   8   3       5494.39       5568.55       133.37 o                         
  -2   8   3       3464.55       3119.91        93.75 o                         
  -1   8   3       5286.85       5625.14       133.06 o                         
   0   8   3          7.23         36.31        16.51 o                         
   1   8   3       5463.15       5741.40       130.44 o                         
   2   8   3       3332.83       2962.33        83.02 o                         
   3   8   3       6067.20       6215.50       124.78 o                         
   4   8   3      11283.76      12490.45       202.47 o                         
   5   8   3       8200.56       7431.81       184.03 o                         
   6   8   3       4615.00       4534.40       198.89 o                         
   7   8   3       1759.75       1656.68        99.36 o                         
   8   8   3       3649.95       3549.09       216.31 o                         
   9   8   3        145.31        162.57        13.26 o                         
  10   8   3        706.60        776.45        47.32 o                         
  11   8   3       3115.90       3406.70        63.93 o                         
  12   8   3         15.59         38.59         9.13 o                         
  13   8   3       1566.36       1613.45        35.92 o                         
  14   8   3        671.18        718.78        22.07 o                         
 -14   9   3        427.71        446.12        21.00 o                         
 -13   9   3        904.18        961.25        33.86 o                         
 -12   9   3        919.52        822.92        22.55 o                         
 -11   9   3       1073.18       1025.66        27.64 o                         
 -10   9   3       1811.42       1785.37        46.94 o                         
  -9   9   3       1257.37       1233.88        36.73 o                         
  -8   9   3       6886.00       6879.04        90.26 o                         
  -7   9   3        350.55        550.89        53.18 o                         
  -6   9   3        460.65        510.09        49.71 o                         
  -5   9   3       8151.85       7350.03       190.19 o                         
  -4   9   3       4413.89       5285.20       163.51 o                         
  -3   9   3       8450.52       9151.99       185.64 o                         
  -2   9   3      14785.38      14141.07       260.84 o                         
  -1   9   3       6408.80       7003.74       159.57 o                         
   0   9   3        903.20       1019.74        52.55 o                         
   1   9   3       6712.89       7086.67       156.96 o                         
   2   9   3      14736.29      14280.18       252.11 o                         
   3   9   3       8117.23       8796.60       169.20 o                         
   4   9   3       4333.66       5037.19       208.82 o                         
   5   9   3       7907.01       7264.68       268.44 o                         
   6   9   3        492.19        486.21        63.98 o                         
   7   9   3        324.62        491.89        54.23 o                         
   8   9   3       6647.78       6786.36        93.63 o                         
   9   9   3       1293.37       1277.32        30.31 o                         
  10   9   3       1761.46       1818.85        58.35 o                         
  11   9   3        980.63        961.44        28.13 o                         
  12   9   3        849.33        753.59        27.08 o                         
  13   9   3        905.41        930.61        26.27 o                         
  14   9   3        429.26        444.29        26.08 o                         
 -14  10   3        276.37        307.17        17.09 o                         
 -13  10   3       1125.68       1163.83        98.68 o                         
 -12  10   3       1217.91       1265.05        33.19 o                         
 -11  10   3        597.21        659.67        21.98 o                         
 -10  10   3        618.98        839.18        28.34 o                         
  -9  10   3       3122.69       3239.13        65.19 o                         
  -8  10   3       1370.10       1213.03        32.59 o                         
  -7  10   3         16.79         44.37        21.76 o                         
  -6  10   3       2422.54       2611.52       112.96 o                         
  -5  10   3       2535.77       2234.72        98.97 o                         
  -4  10   3       2594.72       2675.04        96.04 o                         
  -3  10   3       1593.25       1224.83        49.76 o                         
  -2  10   3      24655.12      24857.43       353.62 o                         
  -1  10   3      15381.64      16831.95       304.08 o                         
   0  10   3       1032.14        799.55        48.96 o                         
   1  10   3      15487.16      16619.99       296.53 o                         
   2  10   3      24843.95      25149.14       404.72 o                         
   3  10   3       1735.76       1300.95       103.77 o                         
   4  10   3       2605.13       2591.79       150.30 o                         
   5  10   3       2599.71       2171.71       140.38 o                         
   6  10   3       2377.70       2629.48       159.20 o                         
   7  10   3         25.62        111.27        32.53 o                         
   8  10   3       1279.32       1193.97        28.61 o                         
   9  10   3       3093.23       3411.10        57.91 o                         
  10  10   3        661.18        881.78        30.84 o                         
  11  10   3        598.86        705.75        27.87 o                         
  12  10   3       1161.16       1226.97        34.26 o                         
  13  10   3       1184.57       1291.51        30.75 o                         
  14  10   3        272.74        285.78        15.20 o                         
 -14  11   3        243.21        265.99        19.63 o                         
 -13  11   3         87.28        128.22        11.65 o                         
 -12  11   3         39.06         45.25         8.82 o                         
 -11  11   3        728.96        713.70        22.26 o                         
 -10  11   3       3375.03       3445.09        60.44 o                         
  -9  11   3       2902.98       2886.85        60.98 o                         
  -8  11   3       2766.40       2647.40        52.85 o                         
  -7  11   3       1609.12       1575.07        92.89 o                         
  -6  11   3       1243.37       1036.79        71.54 o                         
  -5  11   3        404.78        370.10        42.76 o                         
  -4  11   3        644.32        798.92        91.52 o                         
  -3  11   3       6758.77       8349.31       155.33 o                         
  -2  11   3       4203.31       3933.05        92.85 o                         
  -1  11   3      18360.76      19732.85       352.22 o                         
   0  11   3       9861.52      10403.87       221.62 o                         
   1  11   3      18138.89      19742.64       346.48 o                         
   2  11   3       3829.22       3595.93       122.74 o                         
   3  11   3       6895.78       8574.41       215.27 o                         
   4  11   3        628.18        629.85        77.31 o                         
   5  11   3        392.13        348.23        57.58 o                         
   6  11   3       1396.60       1236.11       112.72 o                         
   7  11   3       1424.91       1497.54       105.03 o                         
   8  11   3       2975.91       2911.41        57.58 o                         
   9  11   3       2922.21       3035.80        54.51 o                         
  10  11   3       3145.48       3312.23        63.97 o                         
  11  11   3        595.52        634.67        25.01 o                         
  12  11   3         23.45         40.30         9.58 o                         
  13  11   3         77.10        123.62        11.91 o                         
  14  11   3        246.94        257.01        27.70 o                         
 -14  12   3        248.25        235.18        16.39 o                         
 -13  12   3        199.87        228.24        13.78 o                         
 -12  12   3        273.20        250.40        16.72 o                         
 -11  12   3       1487.13       1489.93        31.77 o                         
 -10  12   3       2066.92       2269.72        47.14 o                         
  -9  12   3       1348.42       1508.18        39.51 o                         
  -8  12   3        745.38        638.55        24.58 o                         
  -7  12   3        928.53        941.79        25.95 o                         
  -6  12   3       4409.67       4019.24       147.57 o                         
  -5  12   3        757.87        952.24        68.96 o                         
  -4  12   3       1726.80       1761.17        84.49 o                         
  -3  12   3       1230.48       1014.05        47.64 o                         
  -2  12   3       2745.31       2411.12       113.64 o                         
  -1  12   3       4897.08       4781.13       142.96 o                         
   0  12   3       1914.27       2404.89        96.03 o                         
   1  12   3       4866.84       4720.06       137.81 o                         
   2  12   3       2835.59       2556.84        94.16 o                         
   3  12   3       1217.51       1049.79       100.00 o                         
   4  12   3       1725.39       1810.28       134.56 o                         
   5  12   3        806.80       1016.06       103.07 o                         
   6  12   3       4353.08       4263.66       223.19 o                         
   7  12   3        884.20        925.71        26.11 o                         
   8  12   3        654.16        592.66        27.62 o                         
   9  12   3       1173.63       1317.58        38.60 o                         
  10  12   3       2000.44       2170.08        49.56 o                         
  11  12   3       1466.21       1535.65        38.61 o                         
  12  12   3        278.09        287.57        16.68 o                         
  13  12   3        199.03        190.37        15.79 o                         
 -13  13   3       1125.28       1219.85        55.85 o                         
 -12  13   3        807.57        970.24        27.35 o                         
 -11  13   3        126.44        158.03        16.65 o                         
 -10  13   3       2011.47       1896.72        42.10 o                         
  -9  13   3       1301.80       1144.80        32.89 o                         
  -8  13   3       1061.33       1001.09        30.21 o                         
  -7  13   3        285.38        292.93        27.09 o                         
  -6  13   3       3695.89       3081.26        62.50 o                         
  -5  13   3       6389.47       6536.30       187.48 o                         
  -4  13   3       3278.08       3295.54       186.92 o                         
  -3  13   3        242.59        440.98        65.89 o                         
  -2  13   3       8002.96       8144.70       229.03 o                         
  -1  13   3       7461.31       8122.65       203.96 o                         
   0  13   3       4776.19       5386.43       157.65 o                         
   1  13   3       7497.44       8321.59       202.77 o                         
   2  13   3       8123.04       8249.26       194.45 o                         
   3  13   3        334.22        526.06        72.88 o                         
   4  13   3       3387.16       3341.75       193.55 o                         
   5  13   3       6564.50       6756.44       293.52 o                         
   6  13   3       3817.35       3287.80        78.85 o                         
   7  13   3        362.06        412.65        17.76 o                         
   8  13   3       1079.41       1089.43        35.16 o                         
   9  13   3       1191.23       1039.85        30.35 o                         
  10  13   3       1989.04       1905.41        45.98 o                         
  11  13   3        147.23        162.25        17.40 o                         
  12  13   3        779.17        954.91        31.90 o                         
  13  13   3       1175.71       1370.57        38.57 o                         
 -13  14   3        150.64        190.60        12.77 o                         
 -12  14   3         52.49         45.98        10.66 o                         
 -11  14   3         79.30         58.89        20.25 o                         
 -10  14   3        628.89        649.43        31.41 o                         
  -9  14   3        253.85        271.31        16.55 o                         
  -8  14   3        216.77        199.99        14.32 o                         
  -7  14   3       3307.70       3069.18        71.65 o                         
  -6  14   3       4207.92       3985.16        89.53 o                         
  -5  14   3       4846.37       5071.28       249.55 o                         
  -4  14   3       5165.05       5041.31       243.14 o                         
  -3  14   3        396.38        256.29        53.87 o                         
  -2  14   3       1726.12       1689.84       125.24 o                         
  -1  14   3       2266.78       2765.90       157.73 o                         
   0  14   3         58.89          8.27        20.18 o                         
   1  14   3       2172.39       2309.71        98.20 o                         
   2  14   3       1775.30       1775.23       135.98 o                         
   3  14   3        396.90        271.92        57.07 o                         
   4  14   3       5113.80       4950.31       246.96 o                         
   5  14   3       4759.54       5122.91       259.06 o                         
   6  14   3       3935.82       3782.22        82.05 o                         
   7  14   3       3370.74       3157.49        57.89 o                         
   8  14   3        213.28        191.93        12.44 o                         
   9  14   3        284.08        386.12        21.71 o                         
  10  14   3        643.37        662.70        26.20 o                         
  11  14   3         53.14         52.47        14.61 o                         
  12  14   3         73.68         86.42        10.74 o                         
  13  14   3        131.47        167.31        33.53 o                         
 -13  15   3         31.12         49.78        10.05 o                         
 -12  15   3        920.47       1026.86        36.09 o                         
 -11  15   3       2296.21       2340.98        75.44 o                         
 -10  15   3       1707.19       1852.25        64.71 o                         
  -9  15   3       1211.94       1141.58        42.72 o                         
  -8  15   3       1682.68       1607.30        49.13 o                         
  -7  15   3        432.47        340.40        28.39 o                         
  -6  15   3       3716.60       3696.18        76.02 o                         
  -5  15   3       8332.17       8709.31       114.58 o                         
  -4  15   3       2512.03       2369.56       167.08 o                         
  -3  15   3       7263.63       7958.01       315.42 o                         
  -2  15   3       1574.02       1403.74        79.65 o                         
  -1  15   3       6201.26       5963.31       175.69 o                         
   0  15   3       8158.14       7944.28       208.16 o                         
   1  15   3       6152.03       6098.08       175.20 o                         
   2  15   3       1595.45       1433.27       126.75 o                         
   3  15   3       7299.78       7905.57       326.71 o                         
   4  15   3       2531.66       2403.00       171.88 o                         
   5  15   3       8176.26       8588.94       148.31 o                         
   6  15   3       3722.96       3760.24        93.03 o                         
   7  15   3        425.05        354.23        17.85 o                         
   8  15   3       1648.60       1707.38        38.60 o                         
   9  15   3       1146.66       1083.46        38.92 o                         
  10  15   3       1694.08       1813.75        49.25 o                         
  11  15   3       2290.72       2363.90        65.85 o                         
  12  15   3        914.73        986.68        42.00 o                         
  13  15   3         33.93         52.41        10.54 o                         
 -12  16   3       1261.49       1280.85        37.63 o                         
 -11  16   3        928.83        937.92        30.80 o                         
 -10  16   3       3059.07       3338.54        75.46 o                         
  -9  16   3        664.87        786.87        33.23 o                         
  -8  16   3        510.20        447.91        36.00 o                         
  -7  16   3       3067.69       3059.43        92.10 o                         
  -6  16   3          1.21         17.69        11.89 o                         
  -5  16   3        888.36        801.70        33.39 o                         
  -4  16   3         90.49        149.56        22.59 o                         
  -3  16   3        329.81        233.29        56.20 o                         
  -2  16   3        673.62        667.23        55.87 o                         
  -1  16   3       6392.73       5900.57       179.28 o                         
   0  16   3       7096.00       6383.32       187.06 o                         
   1  16   3       6333.19       5950.89       177.34 o                         
   2  16   3        651.39        768.48        93.71 o                         
   3  16   3        338.57        232.02        57.67 o                         
   4  16   3         94.29        178.97        18.74 o                         
   5  16   3        936.28        827.83        30.59 o                         
   6  16   3          8.91         32.62         7.82 o                         
   7  16   3       2912.07       2745.37        51.03 o                         
   8  16   3        520.75        495.27        22.83 o                         
   9  16   3        750.68        906.39        29.25 o                         
  10  16   3       2982.50       3238.19        83.15 o                         
  11  16   3        917.63        967.90        38.38 o                         
  12  16   3       1284.97       1371.41        38.54 o                         
 -12  17   3         49.22         53.32        11.22 o                         
 -11  17   3        805.06        829.45        26.83 o                         
 -10  17   3       2682.89       2861.34        76.88 o                         
  -9  17   3        528.58        559.73        23.53 o                         
  -8  17   3        657.72        668.10        41.78 o                         
  -7  17   3        688.22        738.04        43.12 o                         
  -6  17   3        108.23         90.92        18.18 o                         
  -5  17   3       1010.06       1115.51        52.84 o                         
  -4  17   3       2759.23       2745.01        63.06 o                         
  -3  17   3       5678.24       5698.65       113.14 o                         
  -2  17   3       1305.12       1122.36        58.09 o                         
  -1  17   3       4420.43       4189.72       150.14 o                         
   0  17   3       3790.04       3729.03       157.49 o                         
   1  17   3       4412.06       4642.79       241.17 o                         
   2  17   3       1263.66       1257.45       124.94 o                         
   3  17   3       5767.82       6195.88       220.55 o                         
   4  17   3       2805.16       2763.62        96.09 o                         
   5  17   3        949.34       1068.54        35.28 o                         
   6  17   3         67.81         72.53         8.92 o                         
   7  17   3        709.36        736.16        24.82 o                         
   8  17   3        646.38        632.82        33.29 o                         
   9  17   3        525.19        506.08        34.67 o                         
  10  17   3       2722.98       3014.93        76.06 o                         
  11  17   3        825.21        872.49        33.90 o                         
  12  17   3         40.70         45.15        10.28 o                         
 -11  18   3        762.93        782.54        31.28 o                         
 -10  18   3       1377.54       1524.90        39.84 o                         
  -9  18   3       2109.96       2404.60        47.96 o                         
  -8  18   3       4336.22       4293.96        75.71 o                         
  -7  18   3         24.64         29.56        11.48 o                         
  -6  18   3        531.62        495.17        35.88 o                         
  -5  18   3       2266.97       2235.69        61.65 o                         
  -4  18   3       7728.18       7489.86       126.88 o                         
  -3  18   3        950.50       1001.10        72.67 o                         
  -2  18   3       1943.60       1733.29        45.43 o                         
  -1  18   3       1402.90       1247.77        35.43 o                         
   0  18   3       1303.24       1472.80        56.44 o                         
   1  18   3       1208.58       1125.12        69.36 o                         
   2  18   3       1976.50       1839.15        76.56 o                         
   3  18   3        992.27       1216.81       129.54 o                         
   4  18   3       7398.71       6839.54       272.49 o                         
   5  18   3       2404.02       2456.33        52.82 o                         
   6  18   3        402.84        344.07        21.15 o                         
   7  18   3         28.01         20.46         8.21 o                         
   8  18   3       4353.00       4516.83        83.64 o                         
   9  18   3       2168.03       2457.10        53.89 o                         
  10  18   3       1407.28       1594.85        49.03 o                         
  11  18   3        791.42        840.00        33.66 o                         
  12  18   3       1159.48       1185.38        43.09 o                         
 -11  19   3        669.43        569.48        38.78 o                         
 -10  19   3        444.82        469.77        32.99 o                         
  -9  19   3         79.07         99.83        13.91 o                         
  -8  19   3        428.88        429.63        35.84 o                         
  -7  19   3        590.85        676.14        59.91 o                         
  -6  19   3       1306.24       1311.92        55.86 o                         
  -5  19   3       6333.68       6434.78       116.56 o                         
  -4  19   3      10196.73      10177.48       157.20 o                         
  -3  19   3        829.53        785.39        28.26 o                         
  -2  19   3       1097.50       1035.26        35.22 o                         
  -1  19   3       1736.33       1701.70        45.09 o                         
   0  19   3        174.05        240.44        20.96 o                         
   1  19   3       1667.03       1593.13        70.63 o                         
   2  19   3       1210.19       1191.75        72.04 o                         
   3  19   3        830.58        768.84        58.49 o                         
   4  19   3      10749.38      10792.25       198.78 o                         
   5  19   3       6230.20       6258.81       131.96 o                         
   6  19   3       1246.71       1227.45        36.37 o                         
   7  19   3        510.12        606.96        26.07 o                         
   8  19   3        467.69        513.06        24.15 o                         
   9  19   3         81.29        110.93        11.58 o                         
  10  19   3        438.55        507.11        30.35 o                         
  11  19   3        759.73        799.27        40.17 o                         
 -11  20   3          2.83         16.80         8.98 o                         
 -10  20   3        136.69        119.52        56.29 o                         
  -9  20   3       1027.90        941.14        32.80 o                         
  -8  20   3        522.44        553.30        26.27 o                         
  -7  20   3       2204.09       2427.33        50.63 o                         
  -6  20   3       9257.33       9186.14       176.32 o                         
  -5  20   3       3131.52       3111.32        87.53 o                         
  -4  20   3       5121.12       5253.90        99.42 o                         
  -3  20   3         84.64         90.99        11.75 o                         
  -2  20   3        803.19        796.61        41.27 o                         
  -1  20   3        818.27        823.52        32.98 o                         
   0  20   3         62.77        304.41        76.14 o                         
   1  20   3        728.83        743.56        40.03 o                         
   2  20   3        847.85        887.84        44.57 o                         
   3  20   3         94.85        103.82        20.45 o                         
   4  20   3       4916.81       4995.17       117.87 o                         
   5  20   3       3043.00       2985.92        60.17 o                         
   6  20   3       9076.96       9021.77       135.47 o                         
   7  20   3       2220.70       2524.17        56.82 o                         
   8  20   3        502.41        573.59        23.75 o                         
   9  20   3       1004.55       1017.23        28.33 o                         
  10  20   3        106.52        156.80        21.75 o                         
  11  20   3         15.02         53.02        11.89 o                         
 -10  21   3        543.31        605.99        34.13 o                         
  -9  21   3        848.78        847.33        31.14 o                         
  -8  21   3         57.12         22.64        21.63 o                         
  -7  21   3       4092.99       4185.06        77.76 o                         
  -6  21   3        725.12        868.89        34.60 o                         
  -5  21   3        566.37        623.89        35.75 o                         
  -4  21   3       3193.17       3121.94       119.27 o                         
  -3  21   3       5877.11       6181.19       173.66 o                         
  -2  21   3       3964.83       3765.24        96.15 o                         
  -1  21   3       1258.20       1230.33        40.52 o                         
   0  21   3       1000.70        989.77        45.93 o                         
   1  21   3       1449.38       1473.16        57.10 o                         
   2  21   3       3839.74       3803.84        99.09 o                         
   3  21   3       5918.58       6412.93       138.27 o                         
   4  21   3       3166.23       3297.37        90.31 o                         
   5  21   3        584.59        596.58        24.54 o                         
   6  21   3        720.99        855.57        33.42 o                         
   7  21   3       3988.34       4156.44        74.00 o                         
   8  21   3         40.58         45.61        13.55 o                         
   9  21   3        929.41        911.71        45.14 o                         
  10  21   3        492.52        499.09        29.22 o                         
  -9  22   3        965.86        824.84        72.54 o                         
  -8  22   3        349.83        355.63        21.57 o                         
  -7  22   3        481.91        564.07        23.68 o                         
  -6  22   3        828.08        768.88        30.37 o                         
  -5  22   3       1016.61       1083.32        46.38 o                         
  -4  22   3        160.98        180.36        26.85 o                         
  -3  22   3       1021.31        947.88        42.64 o                         
  -2  22   3       1182.30       1232.98        61.02 o                         
  -1  22   3       2491.46       2622.97        62.51 o                         
   0  22   3       1213.24       1265.31        41.05 o                         
   1  22   3       2217.38       2424.16        59.09 o                         
   2  22   3       1216.86       1269.21        43.00 o                         
   3  22   3       1065.66       1030.33        47.22 o                         
   4  22   3        159.51        216.02        21.98 o                         
   5  22   3        949.01       1056.29        37.26 o                         
   6  22   3        838.00        790.95        28.72 o                         
   7  22   3        430.81        542.54        21.68 o                         
   8  22   3        382.18        394.11        21.11 o                         
   9  22   3        872.60        711.06       107.00 o                         
  -8  23   3        518.84        544.62        22.95 o                         
  -7  23   3         59.42         55.85         9.05 o                         
  -6  23   3       2708.52       2533.34        53.87 o                         
  -5  23   3       2854.26       2842.66        60.71 o                         
  -4  23   3         64.47         69.69        23.74 o                         
  -3  23   3       3310.63       3227.21       111.47 o                         
  -2  23   3       8162.96       8084.72       154.51 o                         
  -1  23   3        713.19        752.03        59.80 o                         
   0  23   3       9953.36      10286.96       184.28 o                         
   1  23   3        876.46        984.89        43.90 o                         
   2  23   3       8124.51       8089.24       128.65 o                         
   3  23   3       3340.37       3435.75        89.20 o                         
   4  23   3         50.01         66.41        13.30 o                         
   5  23   3       2882.68       2914.67        75.27 o                         
   6  23   3       2721.13       2616.11        65.24 o                         
   7  23   3         62.26         86.01         8.81 o                         
   8  23   3        532.85        565.43        21.66 o                         
   9  23   3        428.41        397.79        21.74 o                         
  -8  24   3        474.05        416.15        22.87 o                         
  -7  24   3         56.77         38.85         6.08 o                         
  -6  24   3        774.67        770.18        24.81 o                         
  -5  24   3       1550.27       1763.81        54.47 o                         
  -4  24   3       2766.19       2791.86        74.97 o                         
  -3  24   3        852.76        828.15        30.23 o                         
  -2  24   3        999.22       1043.31        55.53 o                         
  -1  24   3       3599.26       3729.26        74.16 o                         
   0  24   3        686.17        647.63        23.51 o                         
   1  24   3       3694.49       3863.13        86.24 o                         
   2  24   3        951.67        989.38        28.56 o                         
   3  24   3        757.41        750.18        30.67 o                         
   4  24   3       2829.46       2859.88        81.27 o                         
   5  24   3       1528.13       1877.04        54.61 o                         
   6  24   3        842.03        907.12        26.69 o                         
   7  24   3         44.07         48.39         9.04 o                         
   8  24   3        504.41        444.67        16.71 o                         
  -7  25   3       1069.91       1116.66        42.85 o                         
  -6  25   3        520.26        458.92        21.12 o                         
  -5  25   3       1026.50       1072.32        37.57 o                         
  -4  25   3       2511.29       2530.97        65.60 o                         
  -3  25   3        988.51       1119.70        42.88 o                         
  -2  25   3       1619.83       1534.38        40.93 o                         
  -1  25   3        484.94        477.05        22.75 o                         
   0  25   3         25.68         30.87         9.83 o                         
   1  25   3        493.72        458.89        22.62 o                         
   2  25   3       1482.47       1486.56        48.73 o                         
   3  25   3       1004.57       1055.27        44.34 o                         
   4  25   3       2510.71       2626.18        64.60 o                         
   5  25   3       1094.24       1198.68        33.45 o                         
   6  25   3        513.64        481.27        18.05 o                         
   7  25   3       1094.15       1116.14        37.97 o                         
  -6  26   3       1644.84       1712.53        55.35 o                         
  -5  26   3         88.55        104.19        11.95 o                         
  -4  26   3        620.16        568.67        25.93 o                         
  -3  26   3       1023.00       1030.05        36.86 o                         
  -2  26   3        231.16        210.66        18.28 o                         
  -1  26   3         26.35          7.54         6.71 o                         
   0  26   3        454.38        461.74        30.28 o                         
   1  26   3         15.77          9.02        12.39 o                         
   2  26   3        205.15        177.76        11.13 o                         
   3  26   3       1010.36       1109.67        37.10 o                         
   4  26   3        655.59        659.90        34.52 o                         
   5  26   3         67.54         81.38         8.59 o                         
   6  26   3       1682.73       1904.75        58.59 o                         
  -5  27   3        205.26        200.37        15.54 o                         
  -4  27   3        225.53        184.59        12.49 o                         
  -3  27   3        184.20        175.37        24.12 o                         
  -2  27   3        716.21        520.18        28.06 o                         
  -1  27   3        793.60        821.31        29.57 o                         
   0  27   3        806.97        776.01        43.02 o                         
   1  27   3        770.20        634.79        26.56 o                         
   2  27   3        687.08        695.78        45.17 o                         
   3  27   3        144.67        179.78        13.79 o                         
   4  27   3        207.27        179.21        15.45 o                         
   5  27   3        224.03        243.80        17.19 o                         
  -3  28   3          4.42         16.63         7.16 o                         
  -2  28   3       1353.24       1138.36        43.30 o                         
  -1  28   3        221.32        196.12        17.51 o                         
   0  28   3        692.17        561.80        65.27 o                         
   1  28   3        185.38        223.30        18.92 o                         
   2  28   3       1323.84       1249.32        46.15 o                         
   3  28   3          0.52         10.43         7.11 o                         
   0   0   4      38295.54      37443.93       695.23 o                         
   1   0   4      15258.69      14782.16       241.89 o                         
   2   0   4      56080.70      54833.47      1108.85 o                         
   3   0   4       3741.95       3125.29        74.41 o                         
   4   0   4       6575.18       4885.61        77.38 o                         
   5   0   4        958.91        636.39        25.26 o                         
   6   0   4      12352.93      13004.32       212.13 o                         
   7   0   4         99.57         41.24        26.75 o                         
   8   0   4          2.08         79.77        38.95 o                         
   9   0   4       2166.16       1803.37       147.40 o                         
  10   0   4        878.50        819.74        24.90 o                         
  11   0   4      21202.78      20109.93       202.08 o                         
  12   0   4       1304.79       1250.02        32.29 o                         
  13   0   4       1972.11       1942.56        44.27 o                         
  14   0   4        755.75        802.69        27.49 o                         
  15   0   4        276.01        269.26        28.95 o                         
 -15   1   4        120.96        148.57        11.55 o                         
 -14   1   4       1042.07       1124.21        32.54 o                         
 -13   1   4       2192.47       2255.01        48.43 o                         
 -12   1   4       6482.27       6722.83        90.07 o                         
 -11   1   4        101.80        125.07        14.71 o                         
 -10   1   4        520.94        688.01        26.30 o                         
  -9   1   4        483.02        441.93        74.40 o                         
  -8   1   4      10173.89       9717.93       360.37 o                         
  -7   1   4       8097.10       7585.26       190.59 o                         
  -6   1   4       6422.09       7056.38       169.32 o                         
  -5   1   4       4546.72       5245.30       127.96 o                         
  -4   1   4       4556.12       3712.24        68.24 o                         
  -3   1   4        879.88       1181.01        29.37 o                         
  -2   1   4      54218.42      48815.27       632.28 o                         
  -1   1   4      21667.30      19483.01       392.12 o                         
   0   1   4       4135.58       5653.04       140.97 o                         
   1   1   4      22021.72      19163.27       270.40 o                         
   2   1   4      54292.20      47835.45       833.82 o                         
   3   1   4       1010.12       1261.15        42.83 o                         
   4   1   4       4766.30       3774.27        61.89 o                         
   5   1   4       4466.89       4965.67        94.48 o                         
   6   1   4       6453.01       7138.26       179.71 o                         
   7   1   4       8292.08       7979.82       451.50 o                         
   8   1   4       9942.75       9952.25       356.26 o                         
   9   1   4        544.75        527.47        80.47 o                         
  10   1   4        464.42        623.19        20.12 o                         
  11   1   4        114.17        141.51        12.76 o                         
  12   1   4       6505.65       6918.20        89.46 o                         
  13   1   4       2184.88       2218.16        46.11 o                         
  14   1   4       1042.06       1140.12        32.85 o                         
  15   1   4        139.59        141.81        17.97 o                         
 -15   2   4        396.28        398.38        27.70 o                         
 -14   2   4        443.32        399.00        19.13 o                         
 -13   2   4        443.76        374.86        19.50 o                         
 -12   2   4        776.57        615.48        26.82 o                         
 -11   2   4        775.75        785.84        36.00 o                         
 -10   2   4        303.89        296.34        17.76 o                         
  -9   2   4       2462.10       2256.40       171.47 o                         
  -8   2   4        190.69         84.32        34.93 o                         
  -7   2   4       5474.02       5331.28       153.10 o                         
  -6   2   4      36621.16      36575.76       566.44 o                         
  -5   2   4       5158.10       4985.50        86.10 o                         
  -4   2   4       6004.28       6192.55        95.82 o                         
  -3   2   4       1970.98       1383.31        26.79 o                         
  -2   2   4       1576.53       1789.05        68.65 o                         
  -1   2   4       2243.29       2411.77        80.60 o                         
   0   2   4       1325.49        735.58        26.43 o                         
   1   2   4       2704.31       2897.83        51.39 o                         
   2   2   4       1716.43       1923.79        85.85 o                         
   3   2   4       1747.20       1198.89        44.26 o                         
   4   2   4       6079.13       6059.15       106.52 o                         
   5   2   4       4789.91       4344.40        90.32 o                         
   6   2   4      36605.04      36008.39       456.65 o                         
   7   2   4       5445.22       5300.05       161.95 o                         
   8   2   4        234.99        153.41        32.76 o                         
   9   2   4       2408.91       2078.26       152.72 o                         
  10   2   4        271.59        254.29        14.69 o                         
  11   2   4        791.14        805.96        23.23 o                         
  12   2   4        752.00        578.15        21.73 o                         
  13   2   4        427.56        362.15        18.20 o                         
  14   2   4        471.14        461.69        20.50 o                         
  15   2   4        396.54        367.36        27.59 o                         
 -15   3   4        297.28        315.03        24.12 o                         
 -14   3   4        250.31        230.17        14.67 o                         
 -13   3   4        251.74        296.29        17.96 o                         
 -12   3   4       6868.08       6321.37        97.33 o                         
 -11   3   4        956.51        912.52        32.17 o                         
 -10   3   4       2517.58       2294.67        50.94 o                         
  -9   3   4       2844.10       2747.03       191.35 o                         
  -8   3   4       7529.31       8095.49       331.74 o                         
  -7   3   4       9989.57       9784.85       224.22 o                         
  -6   3   4       5676.37       5717.99       114.64 o                         
  -5   3   4       4261.67       3794.24        71.76 o                         
  -4   3   4        512.38        443.50        21.24 o                         
  -3   3   4      16918.20      16223.72       250.02 o                         
  -2   3   4       3715.87       4077.11       117.55 o                         
  -1   3   4       9426.61       9476.99       219.40 o                         
   0   3   4       7782.27       7234.27       123.34 o                         
   1   3   4       9346.36       9071.98       144.45 o                         
   2   3   4       4198.24       4284.35       209.93 o                         
   3   3   4      16247.31      15999.16       490.34 o                         
   4   3   4        547.19        487.94        26.38 o                         
   5   3   4       4290.29       3920.53        75.07 o                         
   6   3   4       5728.86       5535.36       116.32 o                         
   7   3   4       9861.08       9414.00       229.19 o                         
   8   3   4       7453.82       7775.96       212.28 o                         
   9   3   4       2945.50       2559.37       165.49 o                         
  10   3   4       2493.27       2316.55        47.80 o                         
  11   3   4        878.53        850.13        26.35 o                         
  12   3   4       7314.34       6761.16        86.70 o                         
  13   3   4        273.49        310.47        15.19 o                         
  14   3   4        258.12        248.55        15.06 o                         
  15   3   4        321.88        331.64        24.29 o                         
 -15   4   4         11.45         11.62         8.83 o                         
 -14   4   4        452.56        432.40        16.61 o                         
 -13   4   4       1233.76       1327.72        35.76 o                         
 -12   4   4         78.11        129.12        14.57 o                         
 -11   4   4       3079.78       2950.34        61.80 o                         
 -10   4   4        769.49        662.81        26.03 o                         
  -9   4   4        980.84       1046.07        41.35 o                         
  -8   4   4       4923.15       5209.70       260.93 o                         
  -7   4   4       6458.22       6206.99       214.94 o                         
  -6   4   4       1218.19       1085.66        46.11 o                         
  -5   4   4        757.61        769.86        42.59 o                         
  -4   4   4       1145.69        843.34        60.99 o                         
  -3   4   4        892.50       1061.16        41.41 o                         
  -2   4   4      12827.83      12748.95       286.26 o                         
  -1   4   4       7105.43       5692.54       157.20 o                         
   0   4   4      19185.54      19724.44       290.09 o                         
   1   4   4       6863.37       5353.58       100.56 o                         
   2   4   4      12735.67      12769.23       194.55 o                         
   3   4   4        900.11        983.15        62.40 o                         
   4   4   4        881.26        653.17        51.71 o                         
   5   4   4        781.88        817.13        39.57 o                         
   6   4   4        867.91        722.49        38.95 o                         
   7   4   4       6335.47       5880.28       171.49 o                         
   8   4   4       4864.42       5202.46       166.70 o                         
   9   4   4        959.19       1091.94        39.27 o                         
  10   4   4        954.40        858.81        29.69 o                         
  11   4   4       3126.31       2992.17        53.04 o                         
  12   4   4         63.43        101.96        10.56 o                         
  13   4   4       1217.22       1253.14        28.62 o                         
  14   4   4        502.93        494.02        26.04 o                         
  15   4   4          5.74         25.83        10.00 o                         
 -15   5   4        303.44        333.26        22.89 o                         
 -14   5   4        613.35        696.72        28.25 o                         
 -13   5   4       2608.33       2718.03        52.70 o                         
 -12   5   4        783.00        789.83        29.75 o                         
 -11   5   4       3595.81       3271.15        65.66 o                         
 -10   5   4        322.80        264.24        17.53 o                         
  -9   5   4       3811.16       3464.91        71.05 o                         
  -8   5   4       1732.32       1729.90        90.59 o                         
  -7   5   4       7147.99       6941.54       187.04 o                         
  -6   5   4        944.65        897.13        44.00 o                         
  -5   5   4       1047.63        781.14        45.65 o                         
  -4   5   4       7134.42       7262.66       143.29 o                         
  -3   5   4      30138.34      28195.64       569.23 o                         
  -2   5   4       3344.77       2099.94        86.14 o                         
  -1   5   4      11415.97      12240.03       204.37 o                         
   0   5   4       3890.42       4734.79       100.93 o                         
   1   5   4      11384.72      12139.30       197.56 o                         
   2   5   4       3506.37       2089.39        53.11 o                         
   3   5   4      29674.75      27229.57       587.00 o                         
   4   5   4       7066.86       6936.31       212.76 o                         
   5   5   4       1188.27        896.50        42.44 o                         
   6   5   4        867.41        754.28        41.12 o                         
   7   5   4       7099.52       6850.07       186.13 o                         
   8   5   4       1729.00       1771.92        91.64 o                         
   9   5   4       3870.95       3499.09        60.49 o                         
  10   5   4        426.04        389.69        23.77 o                         
  11   5   4       3615.61       3375.21        63.12 o                         
  12   5   4        744.54        713.66        21.34 o                         
  13   5   4       2802.25       2947.18        46.43 o                         
  14   5   4        588.30        673.76        35.06 o                         
  15   5   4        305.81        326.23        22.27 o                         
 -15   6   4        774.75        722.01        32.47 o                         
 -14   6   4        409.79        395.07        20.52 o                         
 -13   6   4        501.18        515.78        21.38 o                         
 -12   6   4         42.36         17.54         8.83 o                         
 -11   6   4       1893.45       2024.39        49.85 o                         
 -10   6   4       3129.75       2890.26        57.41 o                         
  -9   6   4       4503.00       4082.28        96.61 o                         
  -8   6   4        409.34        409.05        45.02 o                         
  -7   6   4       2564.43       2623.60       109.71 o                         
  -6   6   4        294.81        484.55        34.38 o                         
  -5   6   4       1519.48       1596.36       100.39 o                         
  -4   6   4       2274.02       2050.93        67.57 o                         
  -3   6   4      16670.39      18459.23       297.55 o                         
  -2   6   4       5749.63       6065.47       130.00 o                         
  -1   6   4      20717.70      21265.63       328.84 o                         
   0   6   4          9.60         37.76        11.25 o                         
   1   6   4      21999.34      22900.79       343.30 o                         
   2   6   4       6069.64       6362.14       145.15 o                         
   3   6   4      17067.65      17822.30       621.90 o                         
   4   6   4       2279.48       1939.36        71.99 o                         
   5   6   4       1675.87       1708.83        66.86 o                         
   6   6   4        296.91        443.89        32.09 o                         
   7   6   4       2691.10       2857.17       112.31 o                         
   8   6   4        422.58        407.60        70.80 o                         
   9   6   4       4587.33       4306.23        69.54 o                         
  10   6   4       3308.67       3188.53       109.69 o                         
  11   6   4       1859.74       1972.63        41.22 o                         
  12   6   4         69.45         73.05         8.44 o                         
  13   6   4        481.70        492.42        19.54 o                         
  14   6   4        423.89        423.11        17.27 o                         
  15   6   4        762.84        686.23        30.36 o                         
 -15   7   4         36.50         29.01         7.75 o                         
 -14   7   4       1372.53       1335.50        33.24 o                         
 -13   7   4        264.45        258.55        16.93 o                         
 -12   7   4       1888.49       2062.62        47.77 o                         
 -11   7   4       5165.37       4599.30        70.63 o                         
 -10   7   4       3688.67       3812.37        63.29 o                         
  -9   7   4        965.43        947.17        31.41 o                         
  -8   7   4       6893.56       6611.81       196.76 o                         
  -7   7   4        536.44        745.94        59.40 o                         
  -6   7   4        144.81        112.20        19.51 o                         
  -5   7   4       2189.03       2330.53        94.58 o                         
  -4   7   4       9823.74       9672.44       203.90 o                         
  -3   7   4      25328.88      25201.05       393.06 o                         
  -2   7   4      26205.01      24460.28       543.91 o                         
  -1   7   4       1102.67        894.45        44.87 o                         
   0   7   4       4443.22       3398.33        92.01 o                         
   1   7   4       1062.81        864.42        40.72 o                         
   2   7   4      26420.26      24384.12       366.44 o                         
   3   7   4      25144.42      23760.71       316.57 o                         
   4   7   4       9972.56       9481.00       200.22 o                         
   5   7   4       2297.31       2379.69       130.04 o                         
   6   7   4        186.58        153.19        29.20 o                         
   7   7   4        527.91        727.07        57.84 o                         
   8   7   4       6845.61       6330.97       295.72 o                         
   9   7   4        923.71        880.24        29.26 o                         
  10   7   4       3761.11       4079.87        83.58 o                         
  11   7   4       5318.64       4655.25        69.09 o                         
  12   7   4       1883.27       2079.80        37.54 o                         
  13   7   4        278.54        302.47        21.44 o                         
  14   7   4       1317.89       1283.59        30.65 o                         
 -14   8   4         69.15         55.72         9.50 o                         
 -13   8   4        739.99        741.34        36.11 o                         
 -12   8   4        870.36        712.32        23.35 o                         
 -11   8   4       3717.55       3916.11        57.89 o                         
 -10   8   4       2011.15       1888.10        48.39 o                         
  -9   8   4       5205.87       4910.85        79.09 o                         
  -8   8   4       2051.08       1892.43       100.99 o                         
  -7   8   4        141.26        177.03        37.79 o                         
  -6   8   4       5618.33       5600.93       167.42 o                         
  -5   8   4       1885.59       2265.18       135.88 o                         
  -4   8   4       5675.93       7103.90       158.19 o                         
  -3   8   4       9193.55       9664.41       195.44 o                         
  -2   8   4       7038.82       7073.57       157.28 o                         
  -1   8   4      12403.97      11788.62       221.66 o                         
   0   8   4       8180.39       7529.80       160.18 o                         
   1   8   4      11977.57      11394.27       210.09 o                         
   2   8   4       7116.24       6970.81       144.25 o                         
   3   8   4       8581.62       8833.83       161.07 o                         
   4   8   4       5699.15       6946.13       245.24 o                         
   5   8   4       1718.98       2058.05       125.31 o                         
   6   8   4       5380.83       5446.13       224.51 o                         
   7   8   4         92.22         90.92        25.37 o                         
   8   8   4       2058.07       1930.97       161.82 o                         
   9   8   4       5289.30       5234.18       120.30 o                         
  10   8   4       1984.43       1892.11        53.91 o                         
  11   8   4       3760.33       3914.86        62.04 o                         
  12   8   4        870.34        800.03        24.23 o                         
  13   8   4        757.77        750.43        27.93 o                         
  14   8   4         73.72         56.91         7.44 o                         
 -14   9   4         35.92         34.45         8.25 o                         
 -13   9   4        912.84        798.46        36.00 o                         
 -12   9   4       1672.54       1620.39        35.75 o                         
 -11   9   4        475.85        468.20        18.69 o                         
 -10   9   4         76.75        107.30        14.01 o                         
  -9   9   4       5539.80       5460.76        76.41 o                         
  -8   9   4       1345.73       1216.90        32.96 o                         
  -7   9   4       8290.05       8595.21       230.51 o                         
  -6   9   4        241.89        293.76        38.36 o                         
  -5   9   4       3330.69       3738.62       129.47 o                         
  -4   9   4       1720.31       1471.85        54.85 o                         
  -3   9   4       6675.07       5914.02       152.92 o                         
  -2   9   4       4143.91       4888.09       140.02 o                         
  -1   9   4        769.26       1014.33        54.22 o                         
   0   9   4       5603.36       5640.05       138.00 o                         
   1   9   4        844.81       1059.51        52.49 o                         
   2   9   4       4076.77       4746.58       117.32 o                         
   3   9   4       7190.11       6183.99       234.01 o                         
   4   9   4       1815.34       1533.31        77.51 o                         
   5   9   4       3366.97       3686.50       183.30 o                         
   6   9   4        222.08        335.74        57.00 o                         
   7   9   4       8372.44       8576.36       330.25 o                         
   8   9   4       1461.80       1414.86        36.76 o                         
   9   9   4       5461.17       5530.93        74.85 o                         
  10   9   4         89.96        151.11        17.63 o                         
  11   9   4        517.85        506.46        23.26 o                         
  12   9   4       1609.05       1539.34        33.83 o                         
  13   9   4        843.19        706.44        22.69 o                         
  14   9   4         23.63         31.57         9.21 o                         
 -14  10   4        479.75        505.90        21.00 o                         
 -13  10   4        236.13        311.18        18.45 o                         
 -12  10   4        915.82        872.37        25.39 o                         
 -11  10   4       2039.03       2078.00        43.89 o                         
 -10  10   4       3218.57       3345.90        66.98 o                         
  -9  10   4        122.62        108.50        13.43 o                         
  -8  10   4      12373.62      12410.07       126.00 o                         
  -7  10   4        536.14        666.72        58.73 o                         
  -6  10   4       7842.93       7262.20       203.30 o                         
  -5  10   4       4724.72       4143.83       139.75 o                         
  -4  10   4       6747.42       6311.62       186.88 o                         
  -3  10   4        745.14        848.53        42.16 o                         
  -2  10   4        896.34       1042.72        60.52 o                         
  -1  10   4       2880.69       2754.26        96.91 o                         
   0  10   4      20887.82      21459.83       364.55 o                         
   1  10   4       3026.51       3053.60        98.37 o                         
   2  10   4        747.52        855.10        48.00 o                         
   3  10   4        763.05        778.19        79.40 o                         
   4  10   4       6441.09       5982.23       171.68 o                         
   5  10   4       4703.00       3895.46       196.88 o                         
   6  10   4       8038.66       7555.04       293.08 o                         
   7  10   4        550.69        670.41        63.59 o                         
   8  10   4      12511.39      12914.09       210.97 o                         
   9  10   4        131.34        122.82        12.28 o                         
  10  10   4       3093.76       3332.08        63.30 o                         
  11  10   4       2105.74       2161.61        56.81 o                         
  12  10   4        957.57        971.25        30.25 o                         
  13  10   4        239.56        325.68        15.60 o                         
  14  10   4        461.45        445.83        18.65 o                         
 -14  11   4        427.89        461.18        25.51 o                         
 -13  11   4        332.99        326.54        16.14 o                         
 -12  11   4         75.55         80.66         9.98 o                         
 -11  11   4        412.00        437.75        21.21 o                         
 -10  11   4       1422.41       1489.07        37.73 o                         
  -9  11   4        705.66        701.29        29.13 o                         
  -8  11   4       1983.72       2005.89        40.43 o                         
  -7  11   4       1178.93       1313.62        57.35 o                         
  -6  11   4        423.28        425.42        46.94 o                         
  -5  11   4       2632.62       2623.27       110.73 o                         
  -4  11   4        220.96        131.28        25.32 o                         
  -3  11   4        279.23        130.96        18.87 o                         
  -2  11   4       2686.56       3089.35        82.44 o                         
  -1  11   4        390.82        312.98        56.54 o                         
   0  11   4       7572.50       7900.31       185.73 o                         
   1  11   4        391.47        287.55        32.38 o                         
   2  11   4       2864.07       3370.54       104.82 o                         
   3  11   4        286.94        119.46        40.86 o                         
   4  11   4        142.96         75.59        31.99 o                         
   5  11   4       2504.72       2551.08       161.11 o                         
   6  11   4        349.86        419.13        67.46 o                         
   7  11   4       1460.39       1650.21        51.01 o                         
   8  11   4       2113.98       2246.94        44.10 o                         
   9  11   4        586.66        622.14        26.86 o                         
  10  11   4       1453.79       1511.33        40.36 o                         
  11  11   4        416.06        439.69        25.44 o                         
  12  11   4         40.20         40.47         9.23 o                         
  13  11   4        336.83        351.65        17.52 o                         
  14  11   4        414.68        329.70        21.04 o                         
 -14  12   4        146.19        188.18        14.45 o                         
 -13  12   4       1310.34       1563.11        76.83 o                         
 -12  12   4        121.66        105.70        17.01 o                         
 -11  12   4       1048.26       1024.71        29.05 o                         
 -10  12   4        477.62        394.73        19.31 o                         
  -9  12   4       1669.72       1750.92        41.47 o                         
  -8  12   4       1892.01       1824.25        38.57 o                         
  -7  12   4        644.19        759.05        23.43 o                         
  -6  12   4       4585.40       4670.40       161.90 o                         
  -5  12   4      10909.79      10513.64       270.82 o                         
  -4  12   4       3766.62       3746.98       128.84 o                         
  -3  12   4        520.89        539.31        61.07 o                         
  -2  12   4       2399.25       2623.03       103.30 o                         
  -1  12   4      24838.66      25805.47       443.23 o                         
   0  12   4       2352.15       2482.06        97.61 o                         
   1  12   4      24571.92      25702.96       434.85 o                         
   2  12   4       2242.23       2343.74        89.20 o                         
   3  12   4        454.68        470.87        48.34 o                         
   4  12   4       3827.87       3794.34       203.05 o                         
   5  12   4      11035.40      10216.41       369.31 o                         
   6  12   4       4518.39       4310.72       226.52 o                         
   7  12   4        622.15        747.13        26.05 o                         
   8  12   4       1747.41       1734.50        43.23 o                         
   9  12   4       1797.43       1974.96        47.21 o                         
  10  12   4        553.56        491.55        22.96 o                         
  11  12   4       1005.05       1003.41        36.82 o                         
  12  12   4        122.93        120.47        14.77 o                         
  13  12   4       1310.32       1714.19        56.69 o                         
 -13  13   4        119.68        105.01        11.07 o                         
 -12  13   4       4466.96       4473.27        76.38 o                         
 -11  13   4         38.91         77.42        10.73 o                         
 -10  13   4        745.12        750.08        25.90 o                         
  -9  13   4        265.70        301.49        17.59 o                         
  -8  13   4        641.87        629.17        24.59 o                         
  -7  13   4        122.63        110.79        19.43 o                         
  -6  13   4        774.77        718.43        29.04 o                         
  -5  13   4         56.56         49.40        19.62 o                         
  -4  13   4       1952.76       1918.82       141.84 o                         
  -3  13   4      10865.56      12041.08       264.88 o                         
  -2  13   4       9404.96       9581.78       228.32 o                         
  -1  13   4       9505.19       9566.23       227.08 o                         
   0  13   4       7401.01       7500.61       192.88 o                         
   1  13   4       9334.06       9367.55       218.75 o                         
   2  13   4       9208.26       9404.02       342.45 o                         
   3  13   4      10524.58      11536.03       392.79 o                         
   4  13   4       2003.03       2025.13       150.93 o                         
   5  13   4         54.43         36.94        24.94 o                         
   6  13   4        752.05        730.70        29.20 o                         
   7  13   4        167.20        125.33        10.73 o                         
   8  13   4        700.09        672.32        24.17 o                         
   9  13   4        357.43        412.00        19.41 o                         
  10  13   4        758.36        757.97        28.16 o                         
  11  13   4         18.28         49.65        14.51 o                         
  12  13   4       4532.82       4540.70        78.75 o                         
  13  13   4        142.93        124.83        26.23 o                         
 -13  14   4       1465.67       1422.48       184.97 o                         
 -12  14   4        353.36        332.58        17.67 o                         
 -11  14   4        598.21        635.08        27.89 o                         
 -10  14   4       1705.63       1717.29        43.67 o                         
  -9  14   4        121.17        100.28        11.25 o                         
  -8  14   4         72.62         55.20         8.69 o                         
  -7  14   4       1501.03       1356.26        34.16 o                         
  -6  14   4       1361.65       1301.89        37.04 o                         
  -5  14   4        336.92        403.32        69.98 o                         
  -4  14   4       2561.06       2383.91       162.91 o                         
  -3  14   4       4955.75       5611.72       251.46 o                         
  -2  14   4       2525.71       2571.99       110.18 o                         
  -1  14   4       6663.29       6355.73       182.14 o                         
   0  14   4      14143.65      15362.60       336.82 o                         
   1  14   4       6764.71       6463.46       178.43 o                         
   2  14   4       2456.30       2424.67       163.23 o                         
   3  14   4       5034.14       5510.37       261.19 o                         
   4  14   4       2493.00       2248.93       165.46 o                         
   5  14   4        375.57        389.54        73.23 o                         
   6  14   4       1515.50       1515.18        34.46 o                         
   7  14   4       1569.20       1440.01        30.69 o                         
   8  14   4         91.55         92.19        10.60 o                         
   9  14   4         93.13         56.75         9.65 o                         
  10  14   4       1761.41       1747.48        61.25 o                         
  11  14   4        673.10        695.33        48.52 o                         
  12  14   4        335.10        356.26        18.43 o                         
  13  14   4       1394.40       1450.83       232.16 o                         
 -13  15   4       1027.92       1009.25        37.75 o                         
 -12  15   4        637.66        555.91        20.71 o                         
 -11  15   4        155.64        186.89        15.73 o                         
 -10  15   4        368.62        339.08        29.08 o                         
  -9  15   4        461.19        520.75        24.38 o                         
  -8  15   4         89.70         61.01        15.85 o                         
  -7  15   4         10.38          6.98        10.99 o                         
  -6  15   4       4490.95       4571.22        77.91 o                         
  -5  15   4       2282.74       2238.84        49.87 o                         
  -4  15   4       1856.84       1910.09       148.57 o                         
  -3  15   4       2595.48       2656.70       171.97 o                         
  -2  15   4       5163.70       5522.05       247.08 o                         
  -1  15   4       2382.87       2316.81       146.23 o                         
   0  15   4        152.76        126.88        22.28 o                         
   1  15   4       2327.18       2238.40       100.13 o                         
   2  15   4       5109.33       5205.94       254.37 o                         
   3  15   4       2495.32       2517.36       175.40 o                         
   4  15   4       1792.28       1627.06       142.80 o                         
   5  15   4       2401.55       2335.74        46.66 o                         
   6  15   4       4716.72       4604.89        61.53 o                         
   7  15   4          2.49          0.21         7.23 o                         
   8  15   4         81.14         63.04         9.78 o                         
   9  15   4        526.44        571.26        24.56 o                         
  10  15   4        424.39        440.24        30.63 o                         
  11  15   4        119.79        176.06        19.60 o                         
  12  15   4        611.94        553.31        21.24 o                         
 -12  16   4        333.58        330.26        20.25 o                         
 -11  16   4       1123.31       1118.69        33.59 o                         
 -10  16   4        393.47        416.05        30.66 o                         
  -9  16   4       2902.76       2974.19        87.52 o                         
  -8  16   4       3943.37       3845.91       105.47 o                         
  -7  16   4       5325.19       5201.42       135.91 o                         
  -6  16   4       1994.48       2030.87        59.74 o                         
  -5  16   4       4479.53       4587.93        77.23 o                         
  -4  16   4       4529.01       4895.16        78.41 o                         
  -3  16   4        870.21        743.29        91.30 o                         
  -2  16   4       4566.23       4571.23       155.22 o                         
  -1  16   4       1247.36       1240.27        77.72 o                         
   0  16   4       1139.98        917.65        66.64 o                         
   1  16   4       1141.40       1034.34       108.11 o                         
   2  16   4       4584.66       4709.79       247.45 o                         
   3  16   4        831.91        618.99        90.76 o                         
   4  16   4       4382.68       4741.25       182.12 o                         
   5  16   4       4468.45       4439.39        63.00 o                         
   6  16   4       1695.01       1666.09        34.63 o                         
   7  16   4       5276.88       4937.01        73.06 o                         
   8  16   4       4195.17       4158.04        64.45 o                         
   9  16   4       2894.85       2957.95        65.98 o                         
  10  16   4        434.62        456.34        29.57 o                         
  11  16   4       1126.54       1139.79        41.15 o                         
  12  16   4        314.55        297.85        22.17 o                         
 -12  17   4        468.65        497.43        19.56 o                         
 -11  17   4         15.22          4.59         7.25 o                         
 -10  17   4        230.77        218.30        16.99 o                         
  -9  17   4       4329.80       4469.30        85.82 o                         
  -8  17   4       6142.79       6306.58       141.42 o                         
  -7  17   4       2430.05       2576.86        85.48 o                         
  -6  17   4        372.58        349.04        25.27 o                         
  -5  17   4       2535.31       2362.54        85.51 o                         
  -4  17   4       5406.12       5440.00        96.20 o                         
  -3  17   4       7106.16       7102.09        96.10 o                         
  -2  17   4        741.49        813.67        30.81 o                         
  -1  17   4        564.52        494.61        51.10 o                         
   0  17   4        959.72        883.06        66.32 o                         
   1  17   4        642.73        606.88        40.84 o                         
   2  17   4        862.04       1005.67        54.39 o                         
   3  17   4       6816.11       7021.95       255.45 o                         
   4  17   4       5454.86       5482.96       107.67 o                         
   5  17   4       2440.89       2402.17        51.67 o                         
   6  17   4        399.18        369.57        16.30 o                         
   7  17   4       2604.66       2671.54        52.20 o                         
   8  17   4       5849.22       5817.00        87.72 o                         
   9  17   4       4305.08       4501.45        81.02 o                         
  10  17   4        257.89        296.59        23.14 o                         
  11  17   4         25.72         16.20        11.66 o                         
  12  17   4        493.07        544.61        31.72 o                         
 -11  18   4        722.69        728.83        29.65 o                         
 -10  18   4       1188.76       1077.57        41.53 o                         
  -9  18   4         59.36         81.04        14.30 o                         
  -8  18   4       1181.64       1361.54        47.24 o                         
  -7  18   4        106.00        143.57        36.15 o                         
  -6  18   4      12141.75      12183.40       223.67 o                         
  -5  18   4        914.22       1048.45        41.60 o                         
  -4  18   4       6073.96       5487.44       103.80 o                         
  -3  18   4       1524.53       1401.53        41.46 o                         
  -2  18   4        679.58        598.43        35.03 o                         
  -1  18   4       1004.84        974.10        31.39 o                         
   0  18   4       2636.61       2768.38        59.46 o                         
   1  18   4       1000.44       1007.10        41.73 o                         
   2  18   4        633.56        548.68        31.30 o                         
   3  18   4       1536.47       1412.11        64.66 o                         
   4  18   4       5999.51       5417.45        98.10 o                         
   5  18   4        858.67        875.82        31.60 o                         
   6  18   4      12303.79      12060.75       168.93 o                         
   7  18   4        104.88        147.60        13.32 o                         
   8  18   4       1278.27       1468.82        37.20 o                         
   9  18   4         40.18         50.86        10.18 o                         
  10  18   4       1148.27       1056.99        38.85 o                         
  11  18   4        729.06        792.10        28.86 o                         
 -11  19   4        534.09        600.66        34.81 o                         
 -10  19   4        115.91        132.46        12.12 o                         
  -9  19   4       1505.64       1492.48        40.26 o                         
  -8  19   4        496.52        478.96        21.01 o                         
  -7  19   4        767.58        803.21        43.19 o                         
  -6  19   4       2738.90       2746.56        83.99 o                         
  -5  19   4       1828.19       1913.20        56.81 o                         
  -4  19   4       1121.39       1163.32        42.64 o                         
  -3  19   4       4219.16       4000.97        70.38 o                         
  -2  19   4       1388.08       1529.59        57.68 o                         
  -1  19   4       1351.98       1511.02        51.06 o                         
   0  19   4       1268.38       1253.35        39.04 o                         
   1  19   4       1579.58       1801.82        58.12 o                         
   2  19   4       1169.29       1228.16        51.54 o                         
   3  19   4       4065.46       3960.89       101.36 o                         
   4  19   4       1171.37       1237.73        52.38 o                         
   5  19   4       1793.19       1886.05        68.27 o                         
   6  19   4       2731.15       2754.16        56.62 o                         
   7  19   4        877.41        917.09        25.41 o                         
   8  19   4        449.71        455.67        22.38 o                         
   9  19   4       1544.53       1582.06        38.91 o                         
  10  19   4        106.50        136.34        14.06 o                         
  11  19   4        521.49        528.15        19.63 o                         
 -11  20   4       2607.42       2289.12        65.72 o                         
 -10  20   4       1288.61       1261.56        57.39 o                         
  -9  20   4        604.66        640.71        24.66 o                         
  -8  20   4        608.31        610.94        29.04 o                         
  -7  20   4        814.36        805.86        41.28 o                         
  -6  20   4        301.02        311.81        31.14 o                         
  -5  20   4       2151.81       2179.36        84.68 o                         
  -4  20   4       2117.34       2211.15        59.56 o                         
  -3  20   4       1259.55       1390.28        38.04 o                         
  -2  20   4       4626.63       4262.51       105.07 o                         
  -1  20   4        425.98        376.26        22.42 o                         
   0  20   4       1846.73       1833.16        64.95 o                         
   1  20   4        412.91        355.12        27.93 o                         
   2  20   4       4665.46       4381.90       108.26 o                         
   3  20   4       1409.62       1550.57        91.12 o                         
   4  20   4       2172.23       2420.08        75.83 o                         
   5  20   4       2389.22       2394.11        52.56 o                         
   6  20   4        340.09        363.77        19.77 o                         
   7  20   4        802.23        793.59        25.98 o                         
   8  20   4        575.85        566.90        23.07 o                         
   9  20   4        511.73        567.56        26.04 o                         
  10  20   4       1388.24       1395.17        57.61 o                         
 -10  21   4        381.36        346.19        25.70 o                         
  -9  21   4        481.81        504.68        24.05 o                         
  -8  21   4        105.86        104.51        14.50 o                         
  -7  21   4       3425.66       3381.79        59.13 o                         
  -6  21   4        804.17        727.49        38.37 o                         
  -5  21   4       1097.29       1132.73        70.96 o                         
  -4  21   4       2315.66       2323.04        59.75 o                         
  -3  21   4       1259.49       1336.22        52.88 o                         
  -2  21   4       1229.45       1237.10        51.59 o                         
  -1  21   4        391.38        412.13        23.59 o                         
   0  21   4       2037.14       2185.23        68.83 o                         
   1  21   4        400.10        407.76        23.61 o                         
   2  21   4       1254.26       1389.53        55.68 o                         
   3  21   4       1250.62       1267.37        53.52 o                         
   4  21   4       2495.17       2640.95        78.41 o                         
   5  21   4       1084.76       1166.27        34.38 o                         
   6  21   4        752.47        624.46        23.64 o                         
   7  21   4       3478.64       3404.75        64.07 o                         
   8  21   4        147.20        143.92        15.45 o                         
   9  21   4        421.45        450.25        20.60 o                         
  10  21   4        389.60        324.00        17.66 o                         
  -9  22   4         69.81         73.80        17.76 o                         
  -8  22   4         48.12         53.57        10.59 o                         
  -7  22   4        229.63        229.97        18.81 o                         
  -6  22   4       1589.86       1697.94        46.05 o                         
  -5  22   4       4334.27       4256.65       140.24 o                         
  -4  22   4       1879.18       2029.74        88.36 o                         
  -3  22   4        316.45        337.10        26.19 o                         
  -2  22   4       1346.65       1376.81        53.23 o                         
  -1  22   4       3511.86       3608.06        73.21 o                         
   0  22   4       3833.44       4187.21        99.96 o                         
   1  22   4       3638.65       3795.49        75.46 o                         
   2  22   4       1333.94       1268.78        54.93 o                         
   3  22   4        309.55        327.53        27.67 o                         
   4  22   4       1650.33       1786.51        60.79 o                         
   5  22   4       4393.22       4426.69       100.26 o                         
   6  22   4       1611.03       1738.62        46.09 o                         
   7  22   4        222.33        270.04        15.30 o                         
   8  22   4         68.23        107.35        12.04 o                         
   9  22   4         93.10         90.51         7.40 o                         
  -8  23   4         38.42         21.62         7.41 o                         
  -7  23   4       2245.21       2098.75        43.64 o                         
  -6  23   4        389.28        448.21        21.57 o                         
  -5  23   4        437.42        516.34        24.60 o                         
  -4  23   4       2052.97       2089.25        94.59 o                         
  -3  23   4       3506.43       3408.00        84.47 o                         
  -2  23   4        295.95        314.85        21.37 o                         
  -1  23   4       1252.36       1233.64        39.90 o                         
   0  23   4       4763.54       5184.41       134.83 o                         
   1  23   4       1332.92       1311.63        34.86 o                         
   2  23   4        302.33        309.27        17.55 o                         
   3  23   4       3568.12       3660.82        72.59 o                         
   4  23   4       1995.43       2158.13        64.96 o                         
   5  23   4        414.79        460.47        30.93 o                         
   6  23   4        338.01        407.34        23.99 o                         
   7  23   4       2245.92       2036.36        57.74 o                         
   8  23   4         38.10         31.05         7.68 o                         
   9  23   4        377.41        405.33        21.64 o                         
  -8  24   4         86.40         61.99        10.50 o                         
  -7  24   4         54.30         51.12         6.56 o                         
  -6  24   4       1330.70       1512.59        35.90 o                         
  -5  24   4         40.08         33.80        12.72 o                         
  -4  24   4         99.14         73.18        16.04 o                         
  -3  24   4        274.21        250.39        17.37 o                         
  -2  24   4       1353.41       1292.30        42.91 o                         
  -1  24   4       1479.44       1363.26        51.92 o                         
   0  24   4       1110.98       1112.70        38.58 o                         
   1  24   4       1394.16       1286.93        52.44 o                         
   2  24   4       1389.98       1324.55        33.21 o                         
   3  24   4        324.42        327.11        22.47 o                         
   4  24   4        176.19        166.30        12.74 o                         
   5  24   4         46.19         47.71         7.67 o                         
   6  24   4       1351.62       1562.81        35.67 o                         
   7  24   4         42.01         56.86        12.12 o                         
   8  24   4        117.86         91.21        11.92 o                         
  -7  25   4        656.37        636.53        30.78 o                         
  -6  25   4        126.79        102.00        11.02 o                         
  -5  25   4        533.09        623.91        28.30 o                         
  -4  25   4        186.72        190.08        17.81 o                         
  -3  25   4        470.08        434.28        27.19 o                         
  -2  25   4       3693.90       3739.25        76.88 o                         
  -1  25   4         78.06         69.61        11.49 o                         
   0  25   4       2140.68       1956.16        46.14 o                         
   1  25   4         60.31         70.19        10.92 o                         
   2  25   4       3911.10       3804.32       243.42 o                         
   3  25   4        413.81        434.59        22.17 o                         
   4  25   4        183.80        218.53        18.99 o                         
   5  25   4        520.93        633.53        21.50 o                         
   6  25   4        116.38         85.75         7.68 o                         
   7  25   4        673.82        603.57        19.96 o                         
  -6  26   4        150.97        131.37        15.65 o                         
  -5  26   4       1959.87       1839.52        44.52 o                         
  -4  26   4        366.22        349.51        20.73 o                         
  -3  26   4        431.96        383.17        22.43 o                         
  -2  26   4        249.55        251.65        19.15 o                         
  -1  26   4       3125.32       2890.82        67.01 o                         
   0  26   4        418.96        462.50        25.51 o                         
   1  26   4       3103.72       2956.94       118.46 o                         
   2  26   4        231.46        199.01        18.83 o                         
   3  26   4        406.95        370.17        45.22 o                         
   4  26   4        395.04        350.40        19.63 o                         
   5  26   4       1884.40       1856.10        52.23 o                         
   6  26   4        137.94        113.82        14.06 o                         
  -4  27   4        624.77        591.25        35.75 o                         
  -3  27   4        718.17        582.02        22.97 o                         
  -2  27   4       1193.60        904.30        61.05 o                         
  -1  27   4        249.28        257.09        16.49 o                         
   0  27   4        279.79        268.34        24.17 o                         
   1  27   4        272.40        205.28        13.27 o                         
   2  27   4       1230.20       1271.90        59.69 o                         
   3  27   4        673.21        660.07        24.33 o                         
   4  27   4        548.91        571.24        20.93 o                         
  -2  28   4        731.58        637.49        30.27 o                         
  -1  28   4        126.90        134.04        14.26 o                         
   0  28   4        536.00        574.01        28.84 o                         
   1  28   4        185.75        243.74        19.48 o                         
   2  28   4        747.45        736.17        33.26 o                         
   1   0   5      12208.01       9017.16       143.26 o                         
   2   0   5       8485.53       7806.50       137.03 o                         
   3   0   5        349.40        570.13        27.85 o                         
   4   0   5       8176.06       8464.01       129.30 o                         
   5   0   5      11444.35       9954.44       205.92 o                         
   6   0   5      21279.09      22544.31       469.76 o                         
   7   0   5        323.79        272.69        35.87 o                         
   8   0   5         28.46         49.03        24.79 o                         
   9   0   5       3321.61       2794.39       187.35 o                         
  10   0   5       1048.67        927.86        30.33 o                         
  11   0   5       3518.06       3054.54        62.06 o                         
  12   0   5       4556.77       4254.48        74.11 o                         
  13   0   5          4.26         10.50         7.89 o                         
  14   0   5        818.04        962.93        29.47 o                         
  15   0   5        320.85        270.52        29.07 o                         
 -15   1   5       1562.68       1499.21        72.60 o                         
 -14   1   5          6.56         -0.02         6.99 o                         
 -13   1   5       1391.90       1327.42        35.82 o                         
 -12   1   5        550.37        491.45        23.51 o                         
 -11   1   5       8858.37       8912.61       123.19 o                         
 -10   1   5        835.38        584.64        24.25 o                         
  -9   1   5        173.53        217.80        61.21 o                         
  -8   1   5       2804.75       2609.42       174.33 o                         
  -7   1   5       2007.31       1827.07       124.70 o                         
  -6   1   5        842.55       1132.17        78.13 o                         
  -5   1   5      29711.63      27191.06       430.73 o                         
  -4   1   5       3440.05       3278.35        76.63 o                         
  -3   1   5       3411.37       2951.12        66.63 o                         
  -2   1   5      23880.87      23396.99       327.24 o                         
  -1   1   5      17921.00      17733.89       367.50 o                         
   0   1   5      23229.18      20320.69       235.76 o                         
   1   1   5      17821.77      17855.16       261.63 o                         
   2   1   5      24039.26      22971.47       918.88 o                         
   3   1   5       3516.48       3071.75        77.24 o                         
   4   1   5       3504.90       3311.11        72.29 o                         
   5   1   5      29604.29      26183.91       279.76 o                         
   6   1   5        810.50       1060.23        72.65 o                         
   7   1   5       2097.58       1903.13        94.25 o                         
   8   1   5       2804.91       2521.11       165.72 o                         
   9   1   5        159.31        112.99        40.30 o                         
  10   1   5       1010.47        743.38        23.95 o                         
  11   1   5       8742.72       8675.35       106.43 o                         
  12   1   5        523.33        484.65        19.97 o                         
  13   1   5       1415.05       1332.60        35.31 o                         
  14   1   5          8.37         11.56         7.19 o                         
  15   1   5       1586.02       1591.27        58.31 o                         
 -15   2   5        556.00        456.57        19.29 o                         
 -14   2   5        767.95        776.99        25.82 o                         
 -13   2   5        743.56        859.07        28.55 o                         
 -12   2   5        772.95        710.84        28.19 o                         
 -11   2   5       2725.96       2600.03        56.43 o                         
 -10   2   5       3762.65       3736.82        66.03 o                         
  -9   2   5       5643.82       6091.39       293.74 o                         
  -8   2   5       4755.67       4750.82       244.47 o                         
  -7   2   5       4124.02       3823.92       130.28 o                         
  -6   2   5      19908.25      20361.75       485.61 o                         
  -5   2   5      13174.50      13162.41       176.11 o                         
  -4   2   5       4509.49       4062.13        63.44 o                         
  -3   2   5       3059.32       3136.98        43.92 o                         
  -2   2   5      23373.43      23473.64       343.66 o                         
  -1   2   5       2335.53       2217.75        83.14 o                         
   0   2   5      90054.88      87930.16      1144.74 o                         
   1   2   5       2694.80       2533.38        61.68 o                         
   2   2   5      23507.40      23575.76       275.22 o                         
   3   2   5       2973.11       3072.62        80.00 o                         
   4   2   5       4377.49       3819.28        82.32 o                         
   5   2   5      13364.66      13148.96       164.07 o                         
   6   2   5      20116.12      20824.04       300.69 o                         
   7   2   5       4207.28       4033.07       140.18 o                         
   8   2   5       4783.00       4985.52       166.72 o                         
   9   2   5       5714.64       5293.57       255.30 o                         
  10   2   5       3848.17       3685.63        62.95 o                         
  11   2   5       2747.27       2568.39        48.66 o                         
  12   2   5        754.89        719.35        23.97 o                         
  13   2   5        737.59        817.31        27.14 o                         
  14   2   5        742.75        759.17        25.66 o                         
  15   2   5        544.03        417.83        27.86 o                         
 -15   3   5        108.03         68.97        13.12 o                         
 -14   3   5       1264.35       1248.86        43.17 o                         
 -13   3   5        817.43        912.02        29.28 o                         
 -12   3   5       2006.79       1946.21        47.68 o                         
 -11   3   5        357.83        358.96        20.60 o                         
 -10   3   5       1640.88       1718.88        42.51 o                         
  -9   3   5       7045.95       6519.06       109.55 o                         
  -8   3   5       3665.58       3703.56       215.60 o                         
  -7   3   5       2142.60       1837.46        87.52 o                         
  -6   3   5       4637.85       4604.65       176.50 o                         
  -5   3   5       1888.18       1230.46        37.58 o                         
  -4   3   5         48.61         52.69         9.09 o                         
  -3   3   5      17833.67      15525.91       246.62 o                         
  -2   3   5       3763.21       4243.00       128.66 o                         
  -1   3   5      46743.07      48346.23       925.59 o                         
   0   3   5     182174.52     173373.19      2219.27 o                         
   1   3   5      46452.33      46969.67       631.22 o                         
   2   3   5       3392.87       3743.37        87.49 o                         
   3   3   5      17876.63      15775.57       457.39 o                         
   4   3   5         41.21         39.28        11.88 o                         
   5   3   5       1879.65       1247.57        38.71 o                         
   6   3   5       4538.68       4547.91        87.31 o                         
   7   3   5       2271.87       1946.63        94.94 o                         
   8   3   5       3663.47       3792.25       142.33 o                         
   9   3   5       7221.58       6942.56       218.22 o                         
  10   3   5       1351.88       1382.91        37.24 o                         
  11   3   5        358.26        386.41        17.89 o                         
  12   3   5       1793.94       1711.54        36.82 o                         
  13   3   5        823.23        896.66        28.11 o                         
  14   3   5       1205.30       1207.29        32.44 o                         
  15   3   5        124.19        123.05        16.45 o                         
 -15   4   5       2178.58       2312.59        70.21 o                         
 -14   4   5        538.12        456.62        19.37 o                         
 -13   4   5       1210.78       1251.39        34.00 o                         
 -12   4   5        876.66        905.28        31.61 o                         
 -11   4   5        545.03        475.55        27.03 o                         
 -10   4   5       1036.92        916.17        30.45 o                         
  -9   4   5       6823.39       6631.13       107.41 o                         
  -8   4   5       1304.28       1572.75       139.54 o                         
  -7   4   5        337.39        195.46        38.84 o                         
  -6   4   5       1397.33       1218.68        66.89 o                         
  -5   4   5       1897.70       1921.52        50.36 o                         
  -4   4   5       4190.83       4345.38        81.86 o                         
  -3   4   5       6550.01       7162.40       139.93 o                         
  -2   4   5        607.61        386.24        35.53 o                         
  -1   4   5      46390.45      47843.54       925.49 o                         
   0   4   5        811.41        658.75        31.08 o                         
   1   4   5      43858.13      45096.71       612.76 o                         
   2   4   5        546.11        373.17        75.93 o                         
   3   4   5       6579.56       7367.23       210.66 o                         
   4   4   5       3891.42       3940.80       143.90 o                         
   5   4   5       1680.60       1728.26        57.44 o                         
   6   4   5       1654.61       1379.60        55.58 o                         
   7   4   5        370.23        267.76        36.92 o                         
   8   4   5       1313.82       1442.81        84.94 o                         
   9   4   5       6732.92       6598.45       123.67 o                         
  10   4   5       1095.63       1005.80        36.56 o                         
  11   4   5        423.21        375.28        16.07 o                         
  12   4   5        755.99        755.65        24.14 o                         
  13   4   5       1080.45       1148.16        27.10 o                         
  14   4   5        564.77        523.56        20.41 o                         
  15   4   5       2150.08       2228.18        68.46 o                         
 -15   5   5       2856.42       2985.82        81.17 o                         
 -14   5   5       1560.25       1546.76        64.42 o                         
 -13   5   5         17.45         32.73         8.81 o                         
 -12   5   5        358.71        444.82        22.36 o                         
 -11   5   5       1282.78       1369.59        40.06 o                         
 -10   5   5       4857.96       4809.35        81.07 o                         
  -9   5   5        290.72        326.78        20.95 o                         
  -8   5   5       5588.03       5747.95       179.67 o                         
  -7   5   5       3504.34       3653.61       131.55 o                         
  -6   5   5       1575.85       1580.39        78.19 o                         
  -5   5   5      16183.07      15183.13       266.55 o                         
  -4   5   5       5392.16       5090.30       116.69 o                         
  -3   5   5       3705.20       4247.48       102.27 o                         
  -2   5   5       1659.23        999.95        43.89 o                         
  -1   5   5      11144.96       9628.34       173.32 o                         
   0   5   5      19884.53      22267.91       333.86 o                         
   1   5   5      11456.13       9840.27       169.58 o                         
   2   5   5       1937.57       1173.22        39.71 o                         
   3   5   5       3767.43       3570.61       422.83 o                         
   4   5   5       5302.35       4962.96       174.53 o                         
   5   5   5      16658.69      15385.45       200.60 o                         
   6   5   5       1579.84       1491.51        59.60 o                         
   7   5   5       3706.47       3844.43       135.59 o                         
   8   5   5       5651.42       5782.90       273.87 o                         
   9   5   5        297.16        355.39        17.91 o                         
  10   5   5       4651.98       4643.16        88.56 o                         
  11   5   5       1281.03       1327.34        32.87 o                         
  12   5   5        434.93        527.76        18.38 o                         
  13   5   5         15.14         30.85         7.29 o                         
  14   5   5       1496.31       1570.02        46.04 o                         
  15   5   5       2814.75       2616.61        73.73 o                         
 -15   6   5         89.75         85.57        11.37 o                         
 -14   6   5       2239.73       2295.10        46.25 o                         
 -13   6   5        110.78        118.45        14.55 o                         
 -12   6   5        741.64        686.42        26.87 o                         
 -11   6   5        586.98        605.60        26.76 o                         
 -10   6   5       5407.82       5751.14        91.70 o                         
  -9   6   5        790.09        641.73        25.38 o                         
  -8   6   5       1483.30       1320.48       135.48 o                         
  -7   6   5        339.10        346.31        47.01 o                         
  -6   6   5       2381.04       1761.12        85.10 o                         
  -5   6   5      10389.24      10602.69       214.48 o                         
  -4   6   5      16479.11      15588.05       267.03 o                         
  -3   6   5      21762.03      20037.00       322.65 o                         
  -2   6   5       4434.93       4645.28       111.68 o                         
  -1   6   5      14946.17      14637.14       270.45 o                         
   0   6   5        550.16        266.32        33.69 o                         
   1   6   5      14936.46      14372.13       236.56 o                         
   2   6   5       4371.61       4531.83        97.22 o                         
   3   6   5      21579.86      18855.13      1130.11 o                         
   4   6   5      16406.66      15628.93       398.65 o                         
   5   6   5      10086.43      10585.45       172.69 o                         
   6   6   5       2619.27       1930.86        69.14 o                         
   7   6   5        280.05        305.60        36.50 o                         
   8   6   5       1477.51       1417.75       133.24 o                         
   9   6   5        850.58        703.02        28.89 o                         
  10   6   5       5341.05       5852.11       103.89 o                         
  11   6   5        566.29        584.99        22.13 o                         
  12   6   5        678.32        634.35        20.07 o                         
  13   6   5        156.30        155.80        10.20 o                         
  14   6   5       2255.46       2315.98        59.56 o                         
  15   6   5         70.17         62.96        10.10 o                         
 -14   7   5        128.05        131.88        13.12 o                         
 -13   7   5        208.23        239.53        18.51 o                         
 -12   7   5         49.48         49.23        17.49 o                         
 -11   7   5        252.06        204.19        16.97 o                         
 -10   7   5       3341.66       3079.49        63.53 o                         
  -9   7   5       1490.27       1398.57        43.90 o                         
  -8   7   5        190.57        164.65        32.05 o                         
  -7   7   5       2299.05       2502.93       111.00 o                         
  -6   7   5       6167.44       6431.53       179.88 o                         
  -5   7   5       8346.06       8585.73       281.59 o                         
  -4   7   5       2991.33       3555.27       101.15 o                         
  -3   7   5       2907.65       3334.79        97.28 o                         
  -2   7   5       2423.87       2271.86        87.63 o                         
  -1   7   5      12320.09      11786.46       216.13 o                         
   0   7   5      16584.48      14872.81       254.37 o                         
   1   7   5      11903.76      11293.03       202.88 o                         
   2   7   5       2484.06       2254.34        65.96 o                         
   3   7   5       3160.33       3611.14        80.67 o                         
   4   7   5       2790.84       3128.04        91.70 o                         
   5   7   5       7750.08       7800.99       185.37 o                         
   6   7   5       6272.93       6519.16       187.11 o                         
   7   7   5       2299.24       2438.24       145.18 o                         
   8   7   5        181.99        240.45        63.97 o                         
   9   7   5       1346.81       1286.44        36.73 o                         
  10   7   5       3250.30       3131.96        70.97 o                         
  11   7   5        255.35        201.43        14.28 o                         
  12   7   5         59.13         40.90         8.70 o                         
  13   7   5        211.59        242.30        13.81 o                         
  14   7   5        115.99        122.86        14.16 o                         
 -14   8   5        610.37        626.49        32.20 o                         
 -13   8   5          6.32         35.53        13.30 o                         
 -12   8   5        721.94        647.13        25.99 o                         
 -11   8   5       2692.67       2742.51        58.98 o                         
 -10   8   5       2349.08       2306.42        54.06 o                         
  -9   8   5       2578.10       2480.26        53.05 o                         
  -8   8   5      12796.19      11880.19       289.76 o                         
  -7   8   5       5343.57       5479.47       202.12 o                         
  -6   8   5       4415.49       4080.83       141.67 o                         
  -5   8   5       4345.61       4574.45       143.25 o                         
  -4   8   5      22079.28      20701.17       348.83 o                         
  -3   8   5       3945.48       4309.73       118.35 o                         
  -2   8   5       7439.03       7300.62       186.48 o                         
  -1   8   5       3124.71       2384.50        81.87 o                         
   0   8   5         71.97         37.11        13.80 o                         
   1   8   5       3487.61       2774.77        84.03 o                         
   2   8   5       7150.97       6983.59       145.05 o                         
   3   8   5       3981.46       4517.31       186.52 o                         
   4   8   5      21663.69      20071.55       510.41 o                         
   5   8   5       4543.05       4908.53       145.39 o                         
   6   8   5       4521.26       4431.87       155.02 o                         
   7   8   5       5173.67       5060.22       170.38 o                         
   8   8   5      12980.67      12321.56       192.73 o                         
   9   8   5       2545.47       2482.40        51.59 o                         
  10   8   5       2308.11       2383.66        52.30 o                         
  11   8   5       2496.53       2663.89        55.18 o                         
  12   8   5        777.43        721.10        23.44 o                         
  13   8   5          6.11         34.67         6.73 o                         
  14   8   5        604.31        672.53        24.97 o                         
 -14   9   5        492.89        429.11        29.99 o                         
 -13   9   5        181.69        246.48        20.89 o                         
 -12   9   5       1260.52       1323.51        31.82 o                         
 -11   9   5       1603.61       1479.18        36.77 o                         
 -10   9   5       2534.02       2819.30        60.71 o                         
  -9   9   5       1692.00       1713.70        39.00 o                         
  -8   9   5       1954.18       1643.68        35.23 o                         
  -7   9   5       2401.02       2526.53       116.32 o                         
  -6   9   5       3118.35       2832.40       121.77 o                         
  -5   9   5        500.98        620.99        51.36 o                         
  -4   9   5       1259.50       1289.91        62.71 o                         
  -3   9   5        224.90        111.36        20.79 o                         
  -2   9   5      11734.91      11572.95       231.31 o                         
  -1   9   5       1082.09       1419.07        65.15 o                         
   0   9   5        594.95        404.22        65.02 o                         
   1   9   5       1053.54       1338.35        59.50 o                         
   2   9   5      12012.62      11974.05       222.02 o                         
   3   9   5        166.96        132.62        39.35 o                         
   4   9   5       1366.07       1387.18       105.94 o                         
   5   9   5        542.42        673.57        74.88 o                         
   6   9   5       3067.61       2758.57       160.37 o                         
   7   9   5       2276.47       2501.43       129.28 o                         
   8   9   5       1921.18       1715.18        36.41 o                         
   9   9   5       1860.12       1914.93        45.43 o                         
  10   9   5       2524.76       2854.73        58.50 o                         
  11   9   5       1658.10       1550.57        47.01 o                         
  12   9   5       1274.49       1353.38        31.74 o                         
  13   9   5        198.31        255.42        16.48 o                         
  14   9   5        475.80        447.39        30.68 o                         
 -14  10   5        333.50        348.97        18.47 o                         
 -13  10   5       2119.41       2030.50        56.98 o                         
 -12  10   5       1123.44       1123.21        28.60 o                         
 -11  10   5       1499.81       1467.80        36.26 o                         
 -10  10   5       1190.88       1304.70        39.80 o                         
  -9  10   5       2735.95       2608.68        51.37 o                         
  -8  10   5       9504.90       8840.88        99.64 o                         
  -7  10   5         44.36         48.02        22.65 o                         
  -6  10   5       2380.60       2074.30       103.20 o                         
  -5  10   5       4690.17       4926.58       303.01 o                         
  -4  10   5       1877.52       1951.24        68.26 o                         
  -3  10   5        450.86        202.50        29.59 o                         
  -2  10   5       1889.27       2591.43        95.32 o                         
  -1  10   5       4408.40       3907.04       118.87 o                         
   0  10   5       3431.71       3288.18       106.09 o                         
   1  10   5       4232.22       3690.45       110.02 o                         
   2  10   5       1675.51       2275.82        79.70 o                         
   3  10   5        381.64        131.66        40.04 o                         
   4  10   5       1909.13       1895.72       129.62 o                         
   5  10   5       4579.72       4877.14       224.29 o                         
   6  10   5       2283.92       2096.13       144.55 o                         
   7  10   5         82.62         67.42        56.35 o                         
   8  10   5       9240.43       8944.03       132.43 o                         
   9  10   5       2877.71       2845.73        60.80 o                         
  10  10   5       1249.23       1382.61        45.35 o                         
  11  10   5       1552.99       1584.54        47.52 o                         
  12  10   5       1136.67       1157.43        28.46 o                         
  13  10   5       2158.21       2024.00        44.88 o                         
  14  10   5        329.92        287.17        22.64 o                         
 -14  11   5        433.16        413.66        23.32 o                         
 -13  11   5        521.52        512.15        32.26 o                         
 -12  11   5        680.16        874.72        24.53 o                         
 -11  11   5         61.06         92.41        10.94 o                         
 -10  11   5        388.32        414.58        20.33 o                         
  -9  11   5       2272.56       2241.35        47.36 o                         
  -8  11   5        276.60        226.67        14.01 o                         
  -7  11   5        987.86        949.70        33.37 o                         
  -6  11   5       3513.80       3345.99       134.19 o                         
  -5  11   5        433.02        624.41        61.18 o                         
  -4  11   5      17086.76      17821.87       315.06 o                         
  -3  11   5       2208.51       2239.36        73.28 o                         
  -2  11   5       3614.76       3297.40       114.08 o                         
  -1  11   5       6197.96       6016.96       160.19 o                         
   0  11   5        832.62        840.02        53.71 o                         
   1  11   5       6210.70       6051.83       154.79 o                         
   2  11   5       3824.83       3477.84       120.45 o                         
   3  11   5       2014.40       2178.83       143.88 o                         
   4  11   5      17202.51      17455.29       356.52 o                         
   5  11   5        464.56        657.23        83.20 o                         
   6  11   5       3539.15       3297.16       190.19 o                         
   7  11   5        848.20        864.77        30.24 o                         
   8  11   5        346.74        250.89        17.03 o                         
   9  11   5       2314.41       2387.12        47.12 o                         
  10  11   5        387.73        391.98        20.34 o                         
  11  11   5         79.70        104.35        14.55 o                         
  12  11   5        715.65        956.15        28.84 o                         
  13  11   5        535.00        523.30        25.61 o                         
  14  11   5        479.96        404.80        23.45 o                         
 -13  12   5       1508.96       1339.86        34.32 o                         
 -12  12   5        998.92       1066.20        28.94 o                         
 -11  12   5        243.96        170.20        12.69 o                         
 -10  12   5         36.61         37.77        10.67 o                         
  -9  12   5       2510.55       2170.34        51.99 o                         
  -8  12   5        879.96        846.86        25.98 o                         
  -7  12   5        451.83        471.03        16.26 o                         
  -6  12   5       2099.11       1918.15       147.26 o                         
  -5  12   5        130.97         87.20        22.98 o                         
  -4  12   5        169.38        256.92        34.01 o                         
  -3  12   5       3062.83       3358.66        94.28 o                         
  -2  12   5       1615.01       1783.35        84.91 o                         
  -1  12   5       1414.65       1318.05        72.70 o                         
   0  12   5       4414.58       3991.06       128.50 o                         
   1  12   5       1416.11       1304.51        68.50 o                         
   2  12   5       1601.80       1700.17        74.50 o                         
   3  12   5       3534.20       4031.38       207.72 o                         
   4  12   5        157.19        183.24        47.02 o                         
   5  12   5        126.15         64.58        34.62 o                         
   6  12   5       2126.60       1823.16       144.36 o                         
   7  12   5        446.92        454.64        17.94 o                         
   8  12   5        959.34        921.02        27.66 o                         
   9  12   5       2602.61       2384.91        47.51 o                         
  10  12   5         73.20         50.26         9.74 o                         
  11  12   5        261.76        206.99        18.06 o                         
  12  12   5       1014.30       1163.63        36.10 o                         
  13  12   5       1450.57       1563.78        60.19 o                         
 -13  13   5       1470.49       1299.92       174.37 o                         
 -12  13   5         42.76         59.26        10.07 o                         
 -11  13   5        598.78        495.00        19.62 o                         
 -10  13   5         24.68         23.70         8.26 o                         
  -9  13   5       3752.65       3618.05        61.96 o                         
  -8  13   5        171.99        155.10        12.98 o                         
  -7  13   5        262.33        244.64        13.19 o                         
  -6  13   5        641.49        655.26        27.96 o                         
  -5  13   5       1105.32       1059.63        71.88 o                         
  -4  13   5       3557.02       3381.84       190.56 o                         
  -3  13   5       2380.76       2095.52        96.65 o                         
  -2  13   5        440.30        408.40        42.55 o                         
  -1  13   5       3607.74       3137.48       118.44 o                         
   0  13   5       7675.75       7973.55       201.57 o                         
   1  13   5       3665.33       3183.60       114.99 o                         
   2  13   5        519.50        320.15        61.03 o                         
   3  13   5       2571.05       2179.60       110.53 o                         
   4  13   5       3587.41       3438.07       201.33 o                         
   5  13   5       1081.73       1008.61       108.77 o                         
   6  13   5        628.99        640.23        19.89 o                         
   7  13   5        131.14        131.66         9.69 o                         
   8  13   5        210.73        195.08        14.11 o                         
   9  13   5       3619.38       3615.18        60.56 o                         
  10  13   5         14.31         22.43        12.32 o                         
  11  13   5        546.91        483.16        30.87 o                         
  12  13   5         24.88         54.67        11.10 o                         
  13  13   5       1433.04       1376.73       109.45 o                         
 -13  14   5        849.76        796.89        36.70 o                         
 -12  14   5        570.26        502.79        20.77 o                         
 -11  14   5        368.36        401.20        22.25 o                         
 -10  14   5       1016.81        904.53        27.55 o                         
  -9  14   5       1275.20       1377.50        35.51 o                         
  -8  14   5       2660.87       2635.92        50.82 o                         
  -7  14   5        360.62        258.19        17.49 o                         
  -6  14   5       1809.19       1677.32        58.29 o                         
  -5  14   5       2176.44       1941.65        51.97 o                         
  -4  14   5        722.74        877.56        98.36 o                         
  -3  14   5       3436.24       3426.76       130.19 o                         
  -2  14   5      14161.08      15355.29       322.30 o                         
  -1  14   5       3378.51       3126.08       122.33 o                         
   0  14   5        118.34        205.34        33.25 o                         
   1  14   5       3367.26       3096.98       117.51 o                         
   2  14   5      14392.15      15630.17       494.69 o                         
   3  14   5       3464.78       3511.63       205.90 o                         
   4  14   5        740.98        807.91        99.03 o                         
   5  14   5       2192.72       2097.78        92.25 o                         
   6  14   5       1758.44       1657.80        43.15 o                         
   7  14   5        341.85        283.85        15.61 o                         
   8  14   5       2426.47       2467.10        48.15 o                         
   9  14   5       1326.68       1449.01        44.56 o                         
  10  14   5       1031.67        940.33        44.43 o                         
  11  14   5        390.12        424.61        27.86 o                         
  12  14   5        587.03        518.61        21.85 o                         
  13  14   5        884.20        730.52        34.38 o                         
 -13  15   5        137.22        167.24        14.23 o                         
 -12  15   5       1453.33       1523.18        35.08 o                         
 -11  15   5        396.99        442.92        27.93 o                         
 -10  15   5        588.37        709.52        39.53 o                         
  -9  15   5       2742.69       2846.69        58.87 o                         
  -8  15   5       1169.93       1293.11        46.09 o                         
  -7  15   5        483.10        490.35        24.77 o                         
  -6  15   5       1131.30       1291.82        38.58 o                         
  -5  15   5       1152.39       1102.78        34.33 o                         
  -4  15   5       5426.24       5097.92       140.67 o                         
  -3  15   5       3639.92       3792.39       207.36 o                         
  -2  15   5       3129.54       3129.69       127.44 o                         
  -1  15   5       1180.87       1063.40        95.83 o                         
   0  15   5       3345.55       3228.97       126.73 o                         
   1  15   5       1110.71        878.33        62.46 o                         
   2  15   5       3051.84       2970.83       189.97 o                         
   3  15   5       3516.39       3537.28       214.17 o                         
   4  15   5       5540.82       5015.69       262.64 o                         
   5  15   5       1154.21       1102.18        41.90 o                         
   6  15   5       1026.94       1187.36        30.89 o                         
   7  15   5        591.66        600.25        25.06 o                         
   8  15   5       1123.95       1250.26        32.54 o                         
   9  15   5       2613.30       2685.69        64.17 o                         
  10  15   5        611.17        757.77        39.05 o                         
  11  15   5        391.04        478.97        28.05 o                         
  12  15   5       1532.87       1795.55        47.76 o                         
 -12  16   5          0.35         -1.65         6.41 o                         
 -11  16   5        571.42        554.60        23.23 o                         
 -10  16   5        162.75        188.32        22.43 o                         
  -9  16   5        777.57        781.93        43.71 o                         
  -8  16   5        372.83        304.18        31.08 o                         
  -7  16   5       2350.25       2170.31        77.22 o                         
  -6  16   5       3020.93       3006.58        65.04 o                         
  -5  16   5        219.75        201.51        15.80 o                         
  -4  16   5        679.45        855.22        29.86 o                         
  -3  16   5      30725.09      31049.87       399.54 o                         
  -2  16   5        371.66        372.48        52.00 o                         
  -1  16   5       1559.54       1697.12       128.37 o                         
   0  16   5       1298.06       1400.56        82.32 o                         
   1  16   5       1628.78       1732.94       143.40 o                         
   2  16   5        371.00        390.33        70.93 o                         
   3  16   5      31092.23      31312.09       510.22 o                         
   4  16   5        755.70        962.94        38.15 o                         
   5  16   5        238.71        251.59        14.40 o                         
   6  16   5       3212.36       3260.92        50.90 o                         
   7  16   5       2368.94       2136.02        44.13 o                         
   8  16   5        434.17        379.25        20.59 o                         
   9  16   5        806.87        820.92        33.08 o                         
  10  16   5        119.86        159.60        19.57 o                         
  11  16   5        560.20        576.85        28.72 o                         
  12  16   5          2.38          6.50         6.91 o                         
 -12  17   5        708.69        770.56        23.98 o                         
 -11  17   5         56.30         45.94         8.31 o                         
 -10  17   5        780.47        797.02        29.90 o                         
  -9  17   5        342.14        399.18        28.80 o                         
  -8  17   5       2525.08       2361.01        78.64 o                         
  -7  17   5       1461.90       1279.90        57.89 o                         
  -6  17   5        105.59         99.15        16.63 o                         
  -5  17   5         50.12         52.44        11.53 o                         
  -4  17   5       1274.78       1275.21        42.29 o                         
  -3  17   5       6182.14       5886.73        77.74 o                         
  -2  17   5       4914.49       4957.13        75.94 o                         
  -1  17   5        162.86        180.46        14.49 o                         
   0  17   5        144.99        143.74        20.94 o                         
   1  17   5        183.04        224.91        23.75 o                         
   2  17   5       4775.22       4887.10       175.65 o                         
   3  17   5       6105.28       5930.22       116.97 o                         
   4  17   5       1282.20       1276.72        39.37 o                         
   5  17   5         54.46         47.97         8.34 o                         
   6  17   5         61.89         75.79         9.85 o                         
   7  17   5       1359.69       1199.65        35.76 o                         
   8  17   5       2554.19       2376.96        50.34 o                         
   9  17   5        394.94        391.13        20.47 o                         
  10  17   5        804.43        859.69        36.94 o                         
  11  17   5         53.29         46.70        15.72 o                         
  12  17   5        720.26        949.21        41.73 o                         
 -11  18   5        616.50        624.62        24.73 o                         
 -10  18   5        158.42        160.15        13.60 o                         
  -9  18   5       1477.15       1494.08        36.32 o                         
  -8  18   5       8506.43       9078.04       177.54 o                         
  -7  18   5       1797.63       1995.43        71.46 o                         
  -6  18   5       1198.52       1170.57        80.76 o                         
  -5  18   5        337.82        250.77        21.70 o                         
  -4  18   5        461.17        600.99        38.22 o                         
  -3  18   5       1435.67       1376.16        41.16 o                         
  -2  18   5       1902.21       1965.46        59.95 o                         
  -1  18   5        161.92        200.34        17.13 o                         
   0  18   5       2281.57       2233.69        53.12 o                         
   1  18   5        106.27        110.65        12.29 o                         
   2  18   5       2063.70       2222.17        65.16 o                         
   3  18   5       1695.76       1770.39        58.10 o                         
   4  18   5        514.08        661.54        37.80 o                         
   5  18   5        332.92        272.69        18.30 o                         
   6  18   5       1146.30       1109.76        30.23 o                         
   7  18   5       1838.49       1933.57        45.08 o                         
   8  18   5       8561.03       8963.26       116.00 o                         
   9  18   5       1496.46       1577.49        40.65 o                         
  10  18   5        186.18        183.94        17.43 o                         
  11  18   5        608.33        665.35        39.50 o                         
 -11  19   5         22.69         56.33        13.66 o                         
 -10  19   5        291.92        281.40        16.43 o                         
  -9  19   5       2995.26       3006.42        78.72 o                         
  -8  19   5       1245.13       1115.40        67.88 o                         
  -7  19   5       1155.08       1204.20        53.21 o                         
  -6  19   5        792.88        849.35        54.16 o                         
  -5  19   5        192.67        201.93        20.00 o                         
  -4  19   5       1120.67       1155.45        42.95 o                         
  -3  19   5       2098.96       1915.53        45.83 o                         
  -2  19   5        809.31        984.60        45.79 o                         
  -1  19   5        906.98        920.83        34.82 o                         
   0  19   5         28.23         52.27         9.44 o                         
   1  19   5       1034.70       1034.51        46.54 o                         
   2  19   5        903.67       1085.91        48.57 o                         
   3  19   5       2104.10       1968.77        67.12 o                         
   4  19   5       1112.50       1254.59        52.64 o                         
   5  19   5        178.99        196.85        16.28 o                         
   6  19   5        744.51        806.01        29.05 o                         
   7  19   5       1035.81       1063.85        31.39 o                         
   8  19   5       1268.53       1147.66        30.67 o                         
   9  19   5       3005.09       3188.65        58.79 o                         
  10  19   5        299.51        328.81        31.15 o                         
  11  19   5         31.06         40.72         6.84 o                         
 -10  20   5        406.08        325.77        28.86 o                         
  -9  20   5        154.32        151.90        12.86 o                         
  -8  20   5       1581.93       1631.20        45.11 o                         
  -7  20   5       1786.34       1972.05       104.37 o                         
  -6  20   5       2340.83       2039.08        76.89 o                         
  -5  20   5        771.62        748.48        34.45 o                         
  -4  20   5        650.69        627.98        31.50 o                         
  -3  20   5       1250.03       1274.62        36.56 o                         
  -2  20   5        592.49        616.07        36.64 o                         
  -1  20   5        461.49        385.29        22.79 o                         
   0  20   5        167.72        186.29        14.36 o                         
   1  20   5        493.93        408.68        46.52 o                         
   2  20   5        778.75        822.60        42.63 o                         
   3  20   5       1178.99       1121.06        49.97 o                         
   4  20   5        556.39        523.41        34.09 o                         
   5  20   5        747.65        728.53        27.93 o                         
   6  20   5       2329.84       2072.85        54.22 o                         
   7  20   5       1747.37       1894.33        38.79 o                         
   8  20   5       1725.38       1820.61        54.22 o                         
   9  20   5        194.02        217.13        16.17 o                         
  10  20   5        375.24        298.22        25.63 o                         
 -10  21   5         13.27         16.15        10.23 o                         
  -9  21   5       1302.84       1372.64        40.17 o                         
  -8  21   5        630.34        546.07        23.67 o                         
  -7  21   5       1365.10       1518.34        36.98 o                         
  -6  21   5        876.06        852.49        86.10 o                         
  -5  21   5       3155.49       3356.90       163.79 o                         
  -4  21   5       1155.59       1188.20        42.10 o                         
  -3  21   5       3100.77       3256.34        71.05 o                         
  -2  21   5       1117.16       1006.06        46.39 o                         
  -1  21   5        360.82        330.16        21.10 o                         
   0  21   5       1419.46       1482.17        38.02 o                         
   1  21   5        311.84        270.33        19.30 o                         
   2  21   5        952.92        872.95        43.49 o                         
   3  21   5       3062.82       3155.98        87.60 o                         
   4  21   5       1128.40       1169.84        49.54 o                         
   5  21   5       2981.58       3111.98        81.02 o                         
   6  21   5        816.66        779.83        26.24 o                         
   7  21   5       1376.76       1545.36        34.40 o                         
   8  21   5        632.00        518.02        25.78 o                         
   9  21   5       1473.21       1544.13        58.51 o                         
  10  21   5         20.97         24.62         7.63 o                         
  -9  22   5       1106.33        942.57        86.48 o                         
  -8  22   5        158.25        164.19        15.47 o                         
  -7  22   5        450.16        449.22        21.10 o                         
  -6  22   5       3329.64       3285.09        83.92 o                         
  -5  22   5        368.89        426.44        41.05 o                         
  -4  22   5        855.57        916.70        58.50 o                         
  -3  22   5       3659.03       3779.14        93.73 o                         
  -2  22   5        465.94        588.00        34.99 o                         
  -1  22   5        137.86        137.51        16.80 o                         
   0  22   5       2855.30       2766.64        54.71 o                         
   1  22   5        181.78        183.18        15.94 o                         
   2  22   5        455.76        582.52        27.39 o                         
   3  22   5       3608.72       3812.39        96.09 o                         
   4  22   5        998.07        908.67        52.91 o                         
   5  22   5        409.83        437.05        24.36 o                         
   6  22   5       3403.55       3425.83        63.25 o                         
   7  22   5        513.49        529.03        20.26 o                         
   8  22   5        156.16        187.19        14.52 o                         
   9  22   5       1056.34       1022.80        56.33 o                         
  -8  23   5        518.21        477.45        21.21 o                         
  -7  23   5        552.37        551.24        24.74 o                         
  -6  23   5         43.27         55.55        10.01 o                         
  -5  23   5        353.74        390.90        26.02 o                         
  -4  23   5        642.58        725.43        35.75 o                         
  -3  23   5        275.89        289.59        39.54 o                         
  -2  23   5       2326.49       2716.14        83.87 o                         
  -1  23   5       3189.26       3094.33        93.39 o                         
   0  23   5       1370.60       1475.43        42.82 o                         
   1  23   5       3069.96       3045.77        63.81 o                         
   2  23   5       2388.15       3029.13        70.42 o                         
   3  23   5        292.35        340.35        21.21 o                         
   4  23   5        703.86        795.27        34.37 o                         
   5  23   5        415.35        471.08        23.26 o                         
   6  23   5         58.58         83.73        10.41 o                         
   7  23   5        580.36        612.68        29.78 o                         
   8  23   5        521.86        486.16        19.94 o                         
   9  23   5         42.99         29.22         7.58 o                         
  -7  24   5         37.68         21.03         5.85 o                         
  -6  24   5        149.39        140.77        15.14 o                         
  -5  24   5        924.85        908.72        29.03 o                         
  -4  24   5        186.09        145.07        17.76 o                         
  -3  24   5        633.58        631.09        30.73 o                         
  -2  24   5       4857.79       4883.70       248.56 o                         
  -1  24   5       4621.15       4826.89       132.15 o                         
   0  24   5       2814.26       3152.87        80.44 o                         
   1  24   5       4635.19       4782.00       182.53 o                         
   2  24   5       4743.51       4968.00       122.21 o                         
   3  24   5        597.99        631.38        25.74 o                         
   4  24   5        187.44        183.09        12.86 o                         
   5  24   5        906.00        910.00        30.77 o                         
   6  24   5        166.13        189.19        12.36 o                         
   7  24   5         34.78         32.54         7.82 o                         
   8  24   5        863.81        876.40        34.08 o                         
  -7  25   5        733.06        679.81        30.94 o                         
  -6  25   5        579.50        633.76        24.14 o                         
  -5  25   5        244.69        273.38        19.08 o                         
  -4  25   5         45.82         58.19        14.19 o                         
  -3  25   5        838.83        744.93        26.91 o                         
  -2  25   5        837.11        871.22        29.88 o                         
  -1  25   5       1639.60       1647.15        53.07 o                         
   0  25   5       5602.53       5365.60       139.78 o                         
   1  25   5       1688.35       1841.70        53.71 o                         
   2  25   5        784.38        878.36        36.41 o                         
   3  25   5        881.90        840.49        36.91 o                         
   4  25   5         46.10         81.64         8.60 o                         
   5  25   5        253.34        331.87        15.78 o                         
   6  25   5        628.27        740.56        25.46 o                         
   7  25   5        705.39        673.00        24.81 o                         
  -6  26   5        365.95        381.35        22.31 o                         
  -5  26   5         13.81         18.61         6.71 o                         
  -4  26   5       2196.66       2036.46        55.94 o                         
  -3  26   5        556.37        599.61        43.81 o                         
  -2  26   5         22.60         37.71         7.24 o                         
  -1  26   5        456.79        362.88        32.83 o                         
   0  26   5        936.79        927.73       132.29 o                         
   1  26   5        548.98        591.14        26.84 o                         
   2  26   5         27.53         51.39         7.85 o                         
   3  26   5        548.10        567.26        38.74 o                         
   4  26   5       2227.84       2264.50        52.34 o                         
   5  26   5          9.67         18.44         5.23 o                         
   6  26   5        423.95        443.66        23.83 o                         
  -4  27   5        940.87        940.79        63.38 o                         
  -3  27   5        877.18        755.02        54.79 o                         
  -2  27   5        451.09        304.61        14.55 o                         
  -1  27   5        492.47        420.41        20.59 o                         
   0  27   5        132.77         98.82        11.13 o                         
   1  27   5        539.34        321.53        17.97 o                         
   2  27   5        407.54        381.30        27.83 o                         
   3  27   5        877.62        888.93        37.46 o                         
   4  27   5        884.33        956.91        27.25 o                         
  -2  28   5         22.73          9.56         6.79 o                         
  -1  28   5        904.42        672.12        30.18 o                         
   0  28   5        141.78        141.72        14.29 o                         
   1  28   5        812.58        750.53        33.79 o                         
   2  28   5         13.28         21.56         7.89 o                         
   0   0   6      18861.78      13647.01       212.06 o                         
   1   0   6      65497.70      63641.35       763.59 o                         
   2   0   6        782.25        739.38        29.27 o                         
   3   0   6       3804.73       3964.77        78.02 o                         
   4   0   6      19954.78      18647.80       253.34 o                         
   5   0   6        162.47        545.20        43.38 o                         
   6   0   6       1577.06       2300.19        95.50 o                         
   7   0   6       2614.84       2352.89       116.80 o                         
   8   0   6        520.89        394.57        69.56 o                         
   9   0   6       2815.37       2637.43        92.08 o                         
  10   0   6        435.77        518.15        24.23 o                         
  11   0   6       6230.29       5834.31        92.22 o                         
  12   0   6        555.53        556.79        24.46 o                         
  13   0   6         80.36         99.89        11.53 o                         
  14   0   6        332.75        265.34        15.35 o                         
  15   0   6       1698.35       1564.23       178.05 o                         
 -15   1   6        841.39        812.31        61.86 o                         
 -14   1   6        276.72        257.53        20.08 o                         
 -13   1   6        348.98        378.69        19.18 o                         
 -12   1   6        987.00       1038.13        33.33 o                         
 -11   1   6        554.66        509.06        24.69 o                         
 -10   1   6       1538.36       1382.69        37.53 o                         
  -9   1   6       1501.55       1484.16        51.12 o                         
  -8   1   6       3422.30       3822.59       217.38 o                         
  -7   1   6        268.81        203.02        47.33 o                         
  -6   1   6       1635.89       1862.40        83.32 o                         
  -5   1   6      17858.66      18399.34       323.99 o                         
  -4   1   6       1734.85       1600.49        43.83 o                         
  -3   1   6       5030.20       3864.15        74.33 o                         
  -2   1   6      15619.06      13387.06       233.80 o                         
  -1   1   6       1388.81       1289.67        60.12 o                         
   0   1   6      11363.93      10175.10       199.59 o                         
   1   1   6       1270.84       1317.10       175.50 o                         
   2   1   6      15086.07      12613.60       250.32 o                         
   3   1   6       4901.68       3761.21        93.35 o                         
   4   1   6       1776.88       1647.91        50.77 o                         
   5   1   6      17475.77      17434.52       227.29 o                         
   6   1   6       1793.28       1805.11        83.55 o                         
   7   1   6        240.19        226.37        35.72 o                         
   8   1   6       3343.52       3586.25       202.33 o                         
   9   1   6       1442.48       1335.22       125.96 o                         
  10   1   6       1341.96       1219.46        30.81 o                         
  11   1   6        463.10        428.51        19.35 o                         
  12   1   6       1036.92       1090.53        34.12 o                         
  13   1   6        404.99        433.39        19.88 o                         
  14   1   6        263.70        241.50        14.30 o                         
  15   1   6        844.02        868.82        40.26 o                         
 -15   2   6        365.32        440.27        18.68 o                         
 -14   2   6        248.41        202.20        18.44 o                         
 -13   2   6        118.05        130.87        12.17 o                         
 -12   2   6       1958.67       2077.07        43.66 o                         
 -11   2   6        570.98        527.18        24.75 o                         
 -10   2   6        790.81        872.84        30.97 o                         
  -9   2   6       1734.63       1923.46        50.59 o                         
  -8   2   6       2348.48       2305.54       169.60 o                         
  -7   2   6        895.47        874.48        62.17 o                         
  -6   2   6       5122.25       5646.59       207.41 o                         
  -5   2   6       2672.23       3183.33        88.59 o                         
  -4   2   6      12668.31      11279.69       137.12 o                         
  -3   2   6        783.99       1091.00        30.22 o                         
  -2   2   6      10144.54       9457.86       169.07 o                         
  -1   2   6      38837.35      37641.11       744.22 o                         
   0   2   6     262991.44     262479.28      3342.50 o                         
   1   2   6      38132.79      35302.90       865.45 o                         
   2   2   6      10423.59       9869.89       153.92 o                         
   3   2   6        702.09       1008.28        39.22 o                         
   4   2   6      12667.59      11228.62       174.49 o                         
   5   2   6       2645.02       3111.99        63.84 o                         
   6   2   6       4849.75       5309.23       149.07 o                         
   7   2   6        860.45        791.63        61.57 o                         
   8   2   6       2270.20       2296.41       111.28 o                         
   9   2   6       1614.77       1768.87       144.24 o                         
  10   2   6        677.54        773.32        21.59 o                         
  11   2   6        681.52        627.95        23.26 o                         
  12   2   6       2013.23       2129.50        42.20 o                         
  13   2   6         97.34        120.81        10.40 o                         
  14   2   6        265.59        221.86        14.23 o                         
  15   2   6        334.78        362.03        25.20 o                         
 -15   3   6       1335.75       1308.13        33.79 o                         
 -14   3   6        612.98        684.08        31.49 o                         
 -13   3   6        136.12        175.25        13.95 o                         
 -12   3   6         63.22         51.17        10.30 o                         
 -11   3   6       3396.28       3246.24        64.06 o                         
 -10   3   6       7727.34       7578.04       104.15 o                         
  -9   3   6       2175.17       2396.23        57.71 o                         
  -8   3   6        572.76        497.50        80.81 o                         
  -7   3   6        955.03        831.66        61.11 o                         
  -6   3   6       1207.42        782.41        71.45 o                         
  -5   3   6        897.35        725.70        38.81 o                         
  -4   3   6         78.69         38.02         7.29 o                         
  -3   3   6       3620.85       2966.63        97.13 o                         
  -2   3   6       4021.01       3148.67       113.29 o                         
  -1   3   6       1613.87       1193.93        64.93 o                         
   0   3   6       7044.05       6396.82       165.27 o                         
   1   3   6       1488.58       1220.59        93.81 o                         
   2   3   6       3949.58       3097.85        88.74 o                         
   3   3   6       3844.59       3313.12        88.95 o                         
   4   3   6         80.05         39.85        11.58 o                         
   5   3   6       1136.96       1012.61        42.95 o                         
   6   3   6       1261.24        828.66        35.17 o                         
   7   3   6        861.47        780.52        61.09 o                         
   8   3   6        548.85        374.88        46.11 o                         
   9   3   6       2186.06       2229.86       151.14 o                         
  10   3   6       7950.94       7611.43        85.83 o                         
  11   3   6       3272.44       3133.36        45.12 o                         
  12   3   6         76.53         69.10         8.95 o                         
  13   3   6        134.23        161.21        13.08 o                         
  14   3   6        608.91        632.96        22.42 o                         
  15   3   6       1418.47       1414.69        51.86 o                         
 -15   4   6        229.52        303.15        21.49 o                         
 -14   4   6        794.29        823.08        37.65 o                         
 -13   4   6         21.42          5.99         9.90 o                         
 -12   4   6        383.52        341.55        19.84 o                         
 -11   4   6        259.34        317.41        19.32 o                         
 -10   4   6       1870.65       1816.72        54.88 o                         
  -9   4   6       8244.86       7892.41       121.62 o                         
  -8   4   6        377.88        422.94        55.05 o                         
  -7   4   6        909.65        765.64        59.16 o                         
  -6   4   6       1658.09       1345.02        95.06 o                         
  -5   4   6      11312.00      12645.71       285.17 o                         
  -4   4   6      15835.74      14293.46       290.83 o                         
  -3   4   6       2921.15       2509.32        74.57 o                         
  -2   4   6       6210.04       4974.39       140.53 o                         
  -1   4   6      72208.86      71663.45       958.58 o                         
   0   4   6      17706.70      22300.96       332.62 o                         
   1   4   6      74418.91      74110.15       985.01 o                         
   2   4   6       6330.19       4699.69       101.11 o                         
   3   4   6       2717.12       2312.71       105.71 o                         
   4   4   6      16308.56      14853.88       365.23 o                         
   5   4   6      11069.45      12620.82       251.27 o                         
   6   4   6       1615.65       1339.18        55.88 o                         
   7   4   6       1005.04        783.55        61.02 o                         
   8   4   6        409.00        500.03        76.01 o                         
   9   4   6       8378.60       7805.47       113.67 o                         
  10   4   6       1945.66       1932.86        44.33 o                         
  11   4   6        271.76        300.92        14.63 o                         
  12   4   6        433.63        390.65        17.52 o                         
  13   4   6         42.26         43.33         7.41 o                         
  14   4   6        768.43        794.10        24.69 o                         
  15   4   6        188.92        215.65        18.79 o                         
 -15   5   6        858.62       1057.47        39.83 o                         
 -14   5   6        509.69        569.69        21.30 o                         
 -13   5   6         35.05         20.17        10.56 o                         
 -12   5   6         93.81        119.84        17.45 o                         
 -11   5   6        634.12        602.36        31.97 o                         
 -10   5   6        573.65        511.17        28.90 o                         
  -9   5   6         80.52         75.66        12.69 o                         
  -8   5   6        365.11        311.88        42.21 o                         
  -7   5   6        480.37        280.79        37.59 o                         
  -6   5   6       6300.98       6305.93       228.81 o                         
  -5   5   6       6982.75       7471.96       195.86 o                         
  -4   5   6       9923.17      10753.96       201.49 o                         
  -3   5   6       6864.88       5802.14       129.55 o                         
  -2   5   6       6779.69       8484.41       164.84 o                         
  -1   5   6       5070.74       4963.99       156.84 o                         
   0   5   6      48556.20      47959.19       664.29 o                         
   1   5   6       4798.94       4847.84       104.47 o                         
   2   5   6       6656.65       8327.08       151.83 o                         
   3   5   6       6966.42       5596.66       229.94 o                         
   4   5   6       9803.29      10592.94       294.73 o                         
   5   5   6       6676.93       7081.34       177.83 o                         
   6   5   6       5995.10       5834.87       130.06 o                         
   7   5   6        557.69        403.93        78.20 o                         
   8   5   6        373.49        366.31        70.57 o                         
   9   5   6         63.28         48.16        10.41 o                         
  10   5   6        444.93        395.18        20.07 o                         
  11   5   6        594.90        567.44        21.31 o                         
  12   5   6         88.28        107.26        10.79 o                         
  13   5   6         36.14         31.04         6.31 o                         
  14   5   6        517.78        643.05        27.65 o                         
  15   5   6        884.77       1006.26        39.41 o                         
 -14   6   6        508.71        469.15        19.17 o                         
 -13   6   6        274.95        308.84        20.36 o                         
 -12   6   6       1546.63       1593.97        50.05 o                         
 -11   6   6       3582.05       3721.67        83.80 o                         
 -10   6   6       1171.20       1083.32        71.81 o                         
  -9   6   6       1582.42       1526.38        58.66 o                         
  -8   6   6       3076.14       2942.40       128.35 o                         
  -7   6   6       1605.68       1486.78       129.66 o                         
  -6   6   6       1102.18       1087.12        89.82 o                         
  -5   6   6       6943.77       8092.08       264.71 o                         
  -4   6   6        795.00        515.01        35.89 o                         
  -3   6   6        664.65        525.36        35.48 o                         
  -2   6   6        341.92        542.53        36.14 o                         
  -1   6   6      25901.07      21678.54       341.66 o                         
   0   6   6       1962.65       1040.34        46.71 o                         
   1   6   6      24717.62      20260.22       315.77 o                         
   2   6   6        434.86        626.61        32.10 o                         
   3   6   6        673.23        502.83        38.63 o                         
   4   6   6        750.21        494.71        55.06 o                         
   5   6   6       7171.14       7961.20       174.25 o                         
   6   6   6       1143.62       1109.02        52.65 o                         
   7   6   6       1519.86       1441.12       134.76 o                         
   8   6   6       3162.46       3266.22       208.27 o                         
   9   6   6       1366.88       1328.70        39.93 o                         
  10   6   6       1174.69       1171.38        34.55 o                         
  11   6   6       3555.00       3704.95        59.39 o                         
  12   6   6       1592.95       1654.94        36.10 o                         
  13   6   6        246.50        270.99        12.94 o                         
  14   6   6        552.60        534.75        45.01 o                         
 -14   7   6       1694.62       1678.67        42.42 o                         
 -13   7   6        438.34        408.04        22.76 o                         
 -12   7   6       2223.51       2298.28        50.52 o                         
 -11   7   6       2837.59       2824.96        71.17 o                         
 -10   7   6       1927.93       1830.57        51.71 o                         
  -9   7   6       1142.57       1050.81        37.98 o                         
  -8   7   6       2496.67       2550.12       120.54 o                         
  -7   7   6        379.92        373.98        43.31 o                         
  -6   7   6        159.74        115.48        25.44 o                         
  -5   7   6       5291.45       4459.00       190.29 o                         
  -4   7   6       8930.78       9496.30       194.45 o                         
  -3   7   6       3253.47       2127.04        77.62 o                         
  -2   7   6        986.08       1079.33        52.87 o                         
  -1   7   6      25755.51      25810.92       403.33 o                         
   0   7   6      16231.05      17529.13       292.22 o                         
   1   7   6      26352.62      26744.23       406.98 o                         
   2   7   6        887.58        964.64        47.94 o                         
   3   7   6       3118.30       1909.47       112.60 o                         
   4   7   6       9262.43       9071.27       287.29 o                         
   5   7   6       5689.95       4716.52       239.25 o                         
   6   7   6        155.43        156.26        31.06 o                         
   7   7   6        340.63        371.90        44.97 o                         
   8   7   6       2407.25       2420.05       182.71 o                         
   9   7   6       1308.58       1245.60        34.92 o                         
  10   7   6       1983.18       1925.98        45.78 o                         
  11   7   6       2911.80       2987.64        80.03 o                         
  12   7   6       2144.74       2183.57        42.12 o                         
  13   7   6        432.03        420.20        17.30 o                         
  14   7   6       1628.80       1598.95        66.44 o                         
 -14   8   6        878.18        879.25        24.65 o                         
 -13   8   6       2357.52       2456.83        73.78 o                         
 -12   8   6       2038.69       1914.33        45.01 o                         
 -11   8   6        539.39        529.76        25.15 o                         
 -10   8   6        661.14        634.85        27.81 o                         
  -9   8   6       9295.10       8832.90       134.95 o                         
  -8   8   6        763.91        703.43        32.87 o                         
  -7   8   6       3582.76       3556.00       139.93 o                         
  -6   8   6      13276.95      13413.50       368.36 o                         
  -5   8   6        265.95        360.86        56.37 o                         
  -4   8   6      17197.82      16746.44       300.86 o                         
  -3   8   6      11266.68      12168.96       237.36 o                         
  -2   8   6       1663.37       1693.24        70.75 o                         
  -1   8   6        538.97        629.26        49.23 o                         
   0   8   6        238.05         -4.54        12.36 o                         
   1   8   6        463.62        495.01        34.20 o                         
   2   8   6       1500.55       1590.38        58.94 o                         
   3   8   6      11596.11      12241.39       357.70 o                         
   4   8   6      17524.05      16334.68       445.46 o                         
   5   8   6        246.33        326.78        37.57 o                         
   6   8   6      13387.53      13575.79       309.36 o                         
   7   8   6       3593.53       3615.74       143.19 o                         
   8   8   6        736.75        669.46        25.00 o                         
   9   8   6       9347.86       9311.92       119.46 o                         
  10   8   6        553.79        516.01        23.62 o                         
  11   8   6        486.90        496.89        26.44 o                         
  12   8   6       2083.80       1941.86        38.99 o                         
  13   8   6       2407.09       2426.74        43.78 o                         
  14   8   6        897.61        918.51        46.45 o                         
 -14   9   6          2.84         10.57         9.98 o                         
 -13   9   6          4.70          9.71        10.47 o                         
 -12   9   6        371.10        395.93        17.46 o                         
 -11   9   6        696.56        838.70        30.97 o                         
 -10   9   6        367.65        417.47        23.19 o                         
  -9   9   6       4351.10       4089.03        66.79 o                         
  -8   9   6       1543.79       1583.48        35.00 o                         
  -7   9   6       4092.51       4024.64       151.53 o                         
  -6   9   6       5044.68       4929.32       163.11 o                         
  -5   9   6      20947.91      19182.30       516.89 o                         
  -4   9   6       1150.58       1319.45        65.56 o                         
  -3   9   6        347.99        353.51        35.01 o                         
  -2   9   6       5355.51       5024.19       136.90 o                         
  -1   9   6        554.64        718.70        46.88 o                         
   0   9   6        552.01        745.60        47.03 o                         
   1   9   6        574.90        700.14        43.48 o                         
   2   9   6       5294.56       4845.68       120.55 o                         
   3   9   6        264.47        324.36        54.05 o                         
   4   9   6        894.27       1061.88        93.70 o                         
   5   9   6      20854.82      18606.91       360.58 o                         
   6   9   6       4857.96       4483.42       211.97 o                         
   7   9   6       4039.54       3696.14       149.53 o                         
   8   9   6       1594.50       1772.01        42.58 o                         
   9   9   6       4109.56       4017.68        62.28 o                         
  10   9   6        279.09        299.51        21.89 o                         
  11   9   6        724.81        875.34        34.49 o                         
  12   9   6        430.33        483.28        18.80 o                         
  13   9   6          5.29          9.01         5.96 o                         
  14   9   6         23.12         34.65        12.64 o                         
 -14  10   6         80.07         48.55        10.40 o                         
 -13  10   6       1124.38       1176.01        41.08 o                         
 -12  10   6         43.00         60.14         8.65 o                         
 -11  10   6        803.04        804.17        26.56 o                         
 -10  10   6        831.23        845.86        31.88 o                         
  -9  10   6       2257.69       2261.89        47.49 o                         
  -8  10   6       8586.33       8264.16        95.65 o                         
  -7  10   6       4934.69       4846.82       170.48 o                         
  -6  10   6       7333.06       7567.08       213.05 o                         
  -5  10   6        489.05        703.28        57.16 o                         
  -4  10   6        923.19        830.29        53.80 o                         
  -3  10   6       1141.55       1028.84        60.34 o                         
  -2  10   6       6195.76       6109.34       246.29 o                         
  -1  10   6       4359.58       4233.28       127.31 o                         
   0  10   6         63.01        107.68        21.62 o                         
   1  10   6       4631.58       4500.75       125.04 o                         
   2  10   6       6573.67       6690.53       154.31 o                         
   3  10   6       1253.30       1030.76        94.78 o                         
   4  10   6        965.57        953.02        92.65 o                         
   5  10   6        442.81        596.40        53.41 o                         
   6  10   6       7448.74       8025.66       309.11 o                         
   7  10   6       4984.44       4730.65       250.55 o                         
   8  10   6       8449.10       8413.48       107.67 o                         
   9  10   6       2265.92       2301.10        45.76 o                         
  10  10   6        925.30        900.36        36.34 o                         
  11  10   6        732.76        732.44        27.21 o                         
  12  10   6         29.02         48.74         8.23 o                         
  13  10   6       1073.56       1125.90        48.13 o                         
  14  10   6         76.56         65.06        12.79 o                         
 -14  11   6         92.23        104.36        11.62 o                         
 -13  11   6        396.00        427.39        20.48 o                         
 -12  11   6        437.94        441.28        17.54 o                         
 -11  11   6        321.91        293.61        16.40 o                         
 -10  11   6       7189.71       6798.93       103.48 o                         
  -9  11   6      13340.58      12165.60       139.85 o                         
  -8  11   6       1127.63       1189.39        30.74 o                         
  -7  11   6       1456.26       1449.58        30.13 o                         
  -6  11   6        741.16        763.67        71.85 o                         
  -5  11   6       1261.71       1421.06        82.37 o                         
  -4  11   6        659.44        466.16        35.20 o                         
  -3  11   6       7246.14       7745.11       215.38 o                         
  -2  11   6       1217.78       1269.33        69.96 o                         
  -1  11   6       8536.10       8173.20       196.53 o                         
   0  11   6      15262.31      16090.86       306.12 o                         
   1  11   6       8463.31       8027.32       186.88 o                         
   2  11   6       1286.00       1437.38        65.39 o                         
   3  11   6       7421.34       7859.87       298.97 o                         
   4  11   6        594.19        406.70        64.69 o                         
   5  11   6       1292.47       1475.76       124.30 o                         
   6  11   6        647.39        713.67        88.39 o                         
   7  11   6       1327.27       1441.15        40.80 o                         
   8  11   6       1083.50       1172.42        31.60 o                         
   9  11   6      13316.03      12633.31       140.40 o                         
  10  11   6       7175.67       6881.38       117.46 o                         
  11  11   6        344.71        333.46        21.85 o                         
  12  11   6        400.22        383.17        17.27 o                         
  13  11   6        386.83        457.81        23.67 o                         
  14  11   6         85.22         75.86        10.91 o                         
 -13  12   6       1516.56       1402.69        79.55 o                         
 -12  12   6        933.21       1023.37        27.97 o                         
 -11  12   6       1060.42        979.48        27.88 o                         
 -10  12   6       1284.42       1103.07        31.81 o                         
  -9  12   6      10523.98       9832.61       119.68 o                         
  -8  12   6       5087.37       4477.41        70.57 o                         
  -7  12   6       1300.27       1109.63        26.62 o                         
  -6  12   6       2521.39       2785.12       124.89 o                         
  -5  12   6        673.19        732.41        60.51 o                         
  -4  12   6       7721.93       8195.35       210.52 o                         
  -3  12   6       4425.81       4740.49       117.05 o                         
  -2  12   6       8131.77       7827.57       199.10 o                         
  -1  12   6       2828.67       2443.74       101.08 o                         
   0  12   6        141.30        112.31        23.93 o                         
   1  12   6       2745.98       2448.56        95.89 o                         
   2  12   6       7936.12       7023.87       284.78 o                         
   3  12   6       4086.84       4280.39       218.68 o                         
   4  12   6       7563.71       7875.46       222.22 o                         
   5  12   6        704.14        699.03        86.95 o                         
   6  12   6       2519.02       2799.82       182.49 o                         
   7  12   6       1361.70       1222.15        27.34 o                         
   8  12   6       4871.72       4491.66        69.08 o                         
   9  12   6      10349.89       9980.50       118.42 o                         
  10  12   6       1245.38       1096.10        39.72 o                         
  11  12   6       1065.91       1074.19        37.42 o                         
  12  12   6        835.43        935.62        35.94 o                         
  13  12   6       1525.76       1537.86        42.91 o                         
 -13  13   6        647.39        668.80        36.15 o                         
 -12  13   6       2094.17       2051.73        71.48 o                         
 -11  13   6       1198.49       1196.73        30.09 o                         
 -10  13   6        792.46        780.41        25.98 o                         
  -9  13   6        973.28        884.22        28.64 o                         
  -8  13   6        370.93        360.72        18.40 o                         
  -7  13   6       1409.75       1194.72        26.31 o                         
  -6  13   6        523.42        504.00        21.37 o                         
  -5  13   6       6419.24       6195.45       188.32 o                         
  -4  13   6       8534.08       8938.39       335.76 o                         
  -3  13   6       1671.16       1693.64        87.56 o                         
  -2  13   6       7554.10       7913.61       206.65 o                         
  -1  13   6       3943.11       3624.80       129.82 o                         
   0  13   6       2015.27       2042.95        93.60 o                         
   1  13   6       4110.72       3918.25       130.30 o                         
   2  13   6       7761.94       8433.11       328.39 o                         
   3  13   6       1688.64       1896.12       148.18 o                         
   4  13   6       8580.97       8789.92       348.58 o                         
   5  13   6       6548.51       6511.68       297.31 o                         
   6  13   6        578.08        561.59        18.69 o                         
   7  13   6       1309.92       1145.77        27.01 o                         
   8  13   6        444.61        454.44        20.41 o                         
   9  13   6        969.86        927.98        28.63 o                         
  10  13   6        774.42        796.55        58.75 o                         
  11  13   6       1157.82       1255.71        48.50 o                         
  12  13   6       2031.38       2029.65        46.87 o                         
  13  13   6        687.68        762.77        63.23 o                         
 -13  14   6       3191.72       2982.31        81.60 o                         
 -12  14   6         66.01         60.54         8.90 o                         
 -11  14   6        617.59        769.07        29.86 o                         
 -10  14   6        291.21        249.30        15.09 o                         
  -9  14   6       3680.35       3810.68        62.91 o                         
  -8  14   6        507.20        541.78        20.49 o                         
  -7  14   6        778.58        785.32        26.95 o                         
  -6  14   6        187.22        134.17        13.22 o                         
  -5  14   6       2220.15       2051.68        54.13 o                         
  -4  14   6       2140.87       2014.86       149.51 o                         
  -3  14   6      13193.54      12736.92       287.45 o                         
  -2  14   6       3229.67       3620.13       135.68 o                         
  -1  14   6       3734.90       3839.51       138.23 o                         
   0  14   6       5864.01       6832.05       190.76 o                         
   1  14   6       3869.89       3956.77       134.99 o                         
   2  14   6       3244.58       3884.60       218.08 o                         
   3  14   6      13315.85      12838.55       319.99 o                         
   4  14   6       2125.77       1976.93       157.22 o                         
   5  14   6       2208.85       2082.80        59.69 o                         
   6  14   6        166.08        132.61        13.80 o                         
   7  14   6        949.70       1038.04        32.13 o                         
   8  14   6        543.00        630.38        23.07 o                         
   9  14   6       3729.87       3928.02        82.53 o                         
  10  14   6        302.00        259.41        24.65 o                         
  11  14   6        589.64        759.67        36.38 o                         
  12  14   6         59.05         70.88        10.51 o                         
  13  14   6       3255.23       2642.12        75.59 o                         
 -12  15   6        974.75        947.23        26.53 o                         
 -11  15   6        288.80        236.77        21.18 o                         
 -10  15   6       1758.50       1944.38        66.29 o                         
  -9  15   6       1690.28       1775.29        44.98 o                         
  -8  15   6        751.54        679.85        28.24 o                         
  -7  15   6       2150.44       2132.31        52.35 o                         
  -6  15   6       2233.64       2293.52        60.36 o                         
  -5  15   6        489.63        525.33        27.83 o                         
  -4  15   6      14084.52      14079.37       183.33 o                         
  -3  15   6       3676.21       3646.97       139.33 o                         
  -2  15   6       6014.88       6630.37       196.11 o                         
  -1  15   6        826.41        633.25        56.77 o                         
   0  15   6        771.94        917.90        66.73 o                         
   1  15   6        791.05        878.32       104.74 o                         
   2  15   6       6088.60       6418.96       289.36 o                         
   3  15   6       3692.30       3605.10       218.44 o                         
   4  15   6      13983.05      14637.51       412.60 o                         
   5  15   6        493.20        525.90        18.99 o                         
   6  15   6       2264.39       2382.19        45.37 o                         
   7  15   6       1991.01       1957.18        41.97 o                         
   8  15   6        734.08        695.80        26.99 o                         
   9  15   6       1707.29       1739.20        50.44 o                         
  10  15   6       1733.49       1945.58        62.08 o                         
  11  15   6        286.12        281.98        22.22 o                         
  12  15   6        931.22        919.35        26.85 o                         
 -12  16   6        277.99        342.63        14.17 o                         
 -11  16   6        173.30        172.57        13.50 o                         
 -10  16   6       1805.04       1862.91        62.66 o                         
  -9  16   6          1.38         -3.28        15.58 o                         
  -8  16   6       7920.28       8029.77       169.02 o                         
  -7  16   6       1648.07       1473.73        51.48 o                         
  -6  16   6       2642.37       2444.90        58.33 o                         
  -5  16   6        668.96        713.39        28.69 o                         
  -4  16   6        131.81        108.08        12.45 o                         
  -3  16   6       2591.48       2818.33        69.28 o                         
  -2  16   6       5141.31       4916.81       236.99 o                         
  -1  16   6        261.01        302.29        46.07 o                         
   0  16   6          0.73         16.04        21.04 o                         
   1  16   6        257.54        218.92        52.37 o                         
   2  16   6       5132.34       4888.27       258.68 o                         
   3  16   6       2513.10       2796.10        72.27 o                         
   4  16   6        144.24         92.09        17.18 o                         
   5  16   6        736.24        787.12        24.58 o                         
   6  16   6       2483.27       2225.19        44.45 o                         
   7  16   6       1697.35       1502.72        40.90 o                         
   8  16   6       7630.51       7719.55       108.01 o                         
   9  16   6          0.45          5.90        11.87 o                         
  10  16   6       1846.45       1900.13        66.38 o                         
  11  16   6        166.06        208.93        18.33 o                         
  12  16   6        337.18        405.93        62.88 o                         
 -12  17   6         77.06         77.90         7.83 o                         
 -11  17   6        312.61        274.95        15.06 o                         
 -10  17   6        522.75        528.44        24.43 o                         
  -9  17   6       6943.00       7240.56       149.61 o                         
  -8  17   6       1375.85       1349.04        58.64 o                         
  -7  17   6       2058.66       2015.19        73.84 o                         
  -6  17   6       1087.16       1091.86        38.08 o                         
  -5  17   6          0.73          9.85        17.90 o                         
  -4  17   6         15.62         26.54         9.80 o                         
  -3  17   6       2689.92       2497.69        47.52 o                         
  -2  17   6        149.86        164.71        13.54 o                         
  -1  17   6       7595.27       7229.55        96.78 o                         
   0  17   6       1547.06       1252.69        35.65 o                         
   1  17   6       7472.47       7375.79       111.72 o                         
   2  17   6        176.97        174.76        19.33 o                         
   3  17   6       2715.65       2609.92        71.12 o                         
   4  17   6         37.37         23.75        10.91 o                         
   5  17   6          0.95         11.97         7.84 o                         
   6  17   6       1243.35       1211.07        31.61 o                         
   7  17   6       2087.22       2164.92        51.88 o                         
   8  17   6       1428.59       1385.24        42.89 o                         
   9  17   6       6868.01       7084.33        95.15 o                         
  10  17   6        495.80        522.28        28.67 o                         
  11  17   6        299.33        267.14        23.23 o                         
 -11  18   6         52.02         75.95        12.71 o                         
 -10  18   6        815.20        769.24        29.05 o                         
  -9  18   6        132.25         97.26        10.60 o                         
  -8  18   6       4608.06       4819.64       138.14 o                         
  -7  18   6       1872.46       1757.04        66.97 o                         
  -6  18   6       5068.75       4889.69       100.57 o                         
  -5  18   6        569.75        574.22        31.36 o                         
  -4  18   6        832.08        874.15        44.34 o                         
  -3  18   6       1919.41       1819.11        39.17 o                         
  -2  18   6       1071.43        903.39        29.80 o                         
  -1  18   6         81.10         64.84         8.68 o                         
   0  18   6          4.35         19.67         6.64 o                         
   1  18   6         86.30         68.74        10.85 o                         
   2  18   6       1250.37       1095.07        44.39 o                         
   3  18   6       1603.13       1547.54        58.15 o                         
   4  18   6        874.99        967.48        45.16 o                         
   5  18   6        593.47        603.49        28.77 o                         
   6  18   6       4871.87       4757.02        69.71 o                         
   7  18   6       1811.92       1707.62        42.05 o                         
   8  18   6       4667.21       4969.38        76.56 o                         
   9  18   6        119.05        113.91        10.69 o                         
  10  18   6        856.30        934.12        35.34 o                         
  11  18   6         46.80         53.38         6.51 o                         
 -11  19   6        696.59        678.98        35.00 o                         
 -10  19   6        399.84        377.32        21.40 o                         
  -9  19   6        423.36        354.85        18.68 o                         
  -8  19   6       1031.55       1112.23        48.71 o                         
  -7  19   6        895.87        949.31        46.90 o                         
  -6  19   6       2967.99       2919.55        87.51 o                         
  -5  19   6        302.33        237.57        21.47 o                         
  -4  19   6       7772.13       7389.75       163.18 o                         
  -3  19   6       1947.63       1914.83        73.71 o                         
  -2  19   6       1241.79       1229.87        51.83 o                         
  -1  19   6       1102.43       1287.46        41.75 o                         
   0  19   6        332.64        363.71        18.90 o                         
   1  19   6       1207.11       1385.58        44.45 o                         
   2  19   6        978.06        927.92        71.73 o                         
   3  19   6       1978.37       2089.98        69.20 o                         
   4  19   6       7765.95       7550.88       152.79 o                         
   5  19   6        273.50        187.73        15.88 o                         
   6  19   6       3058.97       3087.47        51.94 o                         
   7  19   6        942.55        999.59        30.30 o                         
   8  19   6       1116.55       1209.36        31.36 o                         
   9  19   6        433.05        391.30        18.33 o                         
  10  19   6        374.96        392.06        32.61 o                         
  11  19   6        760.74        677.55       144.02 o                         
 -10  20   6         21.23         25.91        12.87 o                         
  -9  20   6         81.83         88.29        10.27 o                         
  -8  20   6        799.11        851.28        31.78 o                         
  -7  20   6       1839.78       1631.78        90.55 o                         
  -6  20   6        983.36        964.16        54.95 o                         
  -5  20   6       1283.45       1480.90        48.84 o                         
  -4  20   6       1948.39       1689.26        51.73 o                         
  -3  20   6       3310.17       3720.95        78.00 o                         
  -2  20   6         14.91         23.42        16.74 o                         
  -1  20   6       1756.27       1799.16        50.27 o                         
   0  20   6        285.24        236.65        15.93 o                         
   1  20   6       1638.55       1673.12        41.64 o                         
   2  20   6         46.34         47.81        14.24 o                         
   3  20   6       3335.86       3728.62       114.71 o                         
   4  20   6       2072.07       1883.92        89.79 o                         
   5  20   6       1223.97       1343.80        46.66 o                         
   6  20   6        999.43       1041.12        31.68 o                         
   7  20   6       1748.90       1565.00        43.90 o                         
   8  20   6        678.52        740.86        26.85 o                         
   9  20   6         94.55        117.61        14.57 o                         
  10  20   6         34.31         36.75         8.06 o                         
 -10  21   6        176.45        198.82        18.59 o                         
  -9  21   6        265.60        209.93        15.44 o                         
  -8  21   6         85.95        144.75        13.33 o                         
  -7  21   6       1210.71       1194.68        47.13 o                         
  -6  21   6        610.71        672.63        36.82 o                         
  -5  21   6       2461.98       2414.94        89.28 o                         
  -4  21   6        188.07        129.65        16.34 o                         
  -3  21   6       1425.50       1392.12        44.23 o                         
  -2  21   6        578.78        494.88        46.90 o                         
  -1  21   6        869.39        907.65        34.57 o                         
   0  21   6        865.98        919.59        29.83 o                         
   1  21   6        724.82        764.77        27.54 o                         
   2  21   6        569.93        461.01        31.40 o                         
   3  21   6       1581.40       1590.42        58.98 o                         
   4  21   6        156.03        112.10        16.46 o                         
   5  21   6       2579.06       2599.93        64.17 o                         
   6  21   6        635.82        646.33        23.42 o                         
   7  21   6       1291.83       1337.58        43.27 o                         
   8  21   6        106.42        161.71        15.34 o                         
   9  21   6        175.17        162.19        10.24 o                         
  10  21   6        137.78        155.04        13.11 o                         
  -9  22   6         10.61         14.40         5.93 o                         
  -8  22   6       1467.30       1545.81        58.96 o                         
  -7  22   6        355.38        357.14        19.00 o                         
  -6  22   6        159.13        184.35        29.40 o                         
  -5  22   6       1483.82       1589.39        79.48 o                         
  -4  22   6       1759.45       1533.39        57.78 o                         
  -3  22   6        948.94       1005.66        54.45 o                         
  -2  22   6        768.77        806.83        43.28 o                         
  -1  22   6        727.89        873.38        33.25 o                         
   0  22   6         16.10         42.54         9.54 o                         
   1  22   6        749.70        881.65        39.16 o                         
   2  22   6        784.23        877.35        33.48 o                         
   3  22   6        972.39        999.96        35.74 o                         
   4  22   6       1713.37       1581.43        58.94 o                         
   5  22   6       1531.05       1549.89        62.24 o                         
   6  22   6        143.71        155.99        15.49 o                         
   7  22   6        354.55        345.39        17.09 o                         
   8  22   6       1497.28       1542.87        55.36 o                         
   9  22   6         27.40         58.24         7.79 o                         
  -8  23   6        125.32        122.48        11.22 o                         
  -7  23   6       1166.01       1342.41        33.08 o                         
  -6  23   6       1093.69       1193.95        39.18 o                         
  -5  23   6        219.80        191.48        19.79 o                         
  -4  23   6        767.27        765.10        49.25 o                         
  -3  23   6       1114.53       1266.15        47.68 o                         
  -2  23   6        440.42        496.05        31.39 o                         
  -1  23   6        360.64        323.34        17.44 o                         
   0  23   6       2405.81       2392.41        55.63 o                         
   1  23   6        380.49        373.72        21.83 o                         
   2  23   6        444.55        494.99        28.38 o                         
   3  23   6       1143.65       1278.13        39.01 o                         
   4  23   6        688.93        686.26        25.03 o                         
   5  23   6        165.67        152.03        12.35 o                         
   6  23   6       1117.70       1198.56        34.04 o                         
   7  23   6       1195.56       1447.52        41.63 o                         
   8  23   6        122.37        150.90        11.62 o                         
  -7  24   6        753.53        533.56        40.02 o                         
  -6  24   6        989.41        983.25        27.88 o                         
  -5  24   6        206.31        210.34        15.52 o                         
  -4  24   6         11.13         -9.05        16.07 o                         
  -3  24   6       2146.29       2149.56        60.12 o                         
  -2  24   6         16.97         43.80        11.05 o                         
  -1  24   6         48.84         53.41        10.96 o                         
   0  24   6       3173.28       3102.65        74.69 o                         
   1  24   6         54.15         72.95         9.30 o                         
   2  24   6         15.21         40.18         8.11 o                         
   3  24   6       2003.35       2144.34        48.86 o                         
   4  24   6          2.98         14.70         7.54 o                         
   5  24   6        182.38        184.01        11.70 o                         
   6  24   6        993.09       1027.16        27.03 o                         
   7  24   6        698.95        667.53        24.12 o                         
   8  24   6        144.00        149.37        13.15 o                         
  -7  25   6         70.57         68.33        10.10 o                         
  -6  25   6        361.77        401.44        18.72 o                         
  -5  25   6       2055.20       1974.94        51.88 o                         
  -4  25   6        261.25        272.91        20.02 o                         
  -3  25   6        168.41        202.73        13.95 o                         
  -2  25   6        940.68        898.05        29.75 o                         
  -1  25   6        450.60        478.42        27.15 o                         
   0  25   6          0.80         25.65         8.80 o                         
   1  25   6        507.13        663.12        49.26 o                         
   2  25   6        947.34        889.84        33.02 o                         
   3  25   6        180.18        223.82        21.19 o                         
   4  25   6        285.92        330.85        16.49 o                         
   5  25   6       2017.37       1992.46        39.25 o                         
   6  25   6        340.95        395.25        22.73 o                         
   7  25   6         79.92         94.73        11.03 o                         
  -6  26   6        468.89        437.91        22.98 o                         
  -5  26   6        127.39         95.43        10.04 o                         
  -4  26   6       1146.98       1066.57        35.59 o                         
  -3  26   6        654.56        549.14        25.74 o                         
  -2  26   6        261.26        185.69        12.45 o                         
  -1  26   6       1386.72       1392.00       103.56 o                         
   0  26   6        570.45        477.73        53.58 o                         
   1  26   6       1165.97       1232.83        60.37 o                         
   2  26   6        268.45        201.78        19.00 o                         
   3  26   6        685.62        585.72        48.53 o                         
   4  26   6       1128.93       1155.72        34.03 o                         
   5  26   6        115.91         83.48         6.90 o                         
  -4  27   6         65.93         56.67         7.28 o                         
  -3  27   6         44.13         36.66         9.51 o                         
  -2  27   6          0.58          4.23         4.92 o                         
  -1  27   6       1341.95       1149.23        45.41 o                         
   0  27   6       1621.96       1139.40       205.54 o                         
   1  27   6       1425.37        911.40       136.67 o                         
   2  27   6          4.76          3.15         8.77 o                         
   3  27   6         57.98         50.77        10.23 o                         
   4  27   6         71.41         81.09        11.67 o                         
   1  28   6        466.79        488.28        26.16 o                         
   2  28   6        925.33        781.15        32.56 o                         
   1   0   7      12257.76      11831.48       131.34 o                         
   2   0   7        123.86        190.95        21.17 o                         
   3   0   7      10153.34       9577.30       148.64 o                         
   4   0   7      23578.22      23200.54       386.19 o                         
   5   0   7       1763.75       2161.20        90.06 o                         
   6   0   7        154.57         86.76        33.45 o                         
   7   0   7       3250.02       3356.32       160.40 o                         
   8   0   7        324.21        401.86        72.03 o                         
   9   0   7        166.57        238.80        24.11 o                         
  10   0   7        183.37        184.86        14.04 o                         
  11   0   7         26.12         58.18        11.21 o                         
  12   0   7         80.25         78.67        11.22 o                         
  13   0   7          0.23          6.92         7.69 o                         
  14   0   7          3.64         23.75        11.12 o                         
  15   0   7         56.34         57.99        10.41 o                         
 -15   1   7       1607.82       1523.63        97.75 o                         
 -14   1   7        586.70        649.43        30.86 o                         
 -13   1   7       1870.15       1952.87        42.69 o                         
 -12   1   7        224.07        279.82        17.83 o                         
 -11   1   7       1893.84       1716.07        44.38 o                         
 -10   1   7       1250.61       1347.81        36.90 o                         
  -9   1   7       2121.14       1991.88        51.97 o                         
  -8   1   7       4443.56       4030.18       227.73 o                         
  -7   1   7       2444.46       2405.64       108.96 o                         
  -6   1   7       1352.70       1211.91        70.00 o                         
  -5   1   7      21715.14      24372.51       481.87 o                         
  -4   1   7        248.75        248.60        18.70 o                         
  -3   1   7       1986.93       1895.09        51.16 o                         
  -2   1   7       5360.99       5522.14        96.61 o                         
  -1   1   7      11417.78      11788.93       270.23 o                         
   0   1   7      22027.59      17752.24       281.76 o                         
   1   1   7      11263.32      11599.74       165.63 o                         
   2   1   7       5282.89       5404.51       100.20 o                         
   3   1   7       1783.05       1692.94        52.28 o                         
   4   1   7        262.81        250.17        21.19 o                         
   5   1   7      22067.47      25293.07       392.48 o                         
   6   1   7       1224.33       1132.27        76.74 o                         
   7   1   7       2342.44       2308.67        83.89 o                         
   8   1   7       4694.36       4496.91       234.33 o                         
   9   1   7       2195.19       2097.92        83.99 o                         
  10   1   7       1434.28       1484.79        38.94 o                         
  11   1   7       1997.19       1774.01        45.07 o                         
  12   1   7        232.82        253.84        20.66 o                         
  13   1   7       1747.07       1824.76        36.64 o                         
  14   1   7        549.26        620.09        29.97 o                         
  15   1   7       1552.24       1537.84        54.41 o                         
 -15   2   7        193.10        179.95        15.33 o                         
 -14   2   7        173.48        108.63        14.29 o                         
 -13   2   7         71.07         93.16        14.42 o                         
 -12   2   7       2163.38       2250.26        49.90 o                         
 -11   2   7       2314.37       2311.30        52.63 o                         
 -10   2   7       5253.27       4911.61        98.26 o                         
  -9   2   7       2605.77       2574.52        60.35 o                         
  -8   2   7        101.21        -32.06        32.06 o                         
  -7   2   7       1526.89       1561.21        88.32 o                         
  -6   2   7         42.29         44.29        25.70 o                         
  -5   2   7       1390.59       1529.42        62.43 o                         
  -4   2   7      11416.60      11290.46       142.64 o                         
  -3   2   7        507.62        446.98        22.78 o                         
  -2   2   7       1140.99       1126.16        38.70 o                         
  -1   2   7      93638.05      91736.55      1719.62 o                         
   0   2   7      33827.20      31972.96       461.04 o                         
   1   2   7      94276.43      89443.89      3250.16 o                         
   2   2   7        934.81        857.19        31.69 o                         
   3   2   7        501.75        459.13        29.15 o                         
   4   2   7      11614.92      11753.16       184.86 o                         
   5   2   7       1316.12       1450.65        52.60 o                         
   6   2   7        104.17        102.08        32.15 o                         
   7   2   7       1682.95       1727.45        92.74 o                         
   8   2   7        100.33         34.02        20.95 o                         
   9   2   7       2720.68       2668.45       180.07 o                         
  10   2   7       5036.94       4658.19        59.45 o                         
  11   2   7       2326.12       2302.04        45.50 o                         
  12   2   7       2125.00       2256.70        49.54 o                         
  13   2   7         65.80         73.84         9.08 o                         
  14   2   7        223.39        140.28        11.27 o                         
  15   2   7        177.42        169.28        16.94 o                         
 -15   3   7        256.87        254.31        13.49 o                         
 -14   3   7         71.34         42.70        22.08 o                         
 -13   3   7       4719.06       4886.35        90.80 o                         
 -12   3   7        367.66        365.42        25.13 o                         
 -11   3   7        442.58        380.35        29.32 o                         
 -10   3   7       5709.87       5910.99       110.44 o                         
  -9   3   7       2653.32       2756.25        63.12 o                         
  -8   3   7       2364.93       2250.08       170.79 o                         
  -7   3   7       3774.12       3216.19       137.07 o                         
  -6   3   7       1100.68       1123.41        90.21 o                         
  -5   3   7       3594.77       3397.79        96.66 o                         
  -4   3   7       4325.75       4398.21        80.22 o                         
  -3   3   7      23226.38      24205.92       372.68 o                         
  -2   3   7        321.91        293.83        25.32 o                         
  -1   3   7     189946.92     200045.62      2575.14 o                         
   0   3   7     307418.56     323331.72      4107.73 o                         
   1   3   7     189210.98     193297.98      2486.20 o                         
   2   3   7        425.22        412.96        23.37 o                         
   3   3   7      23668.69      26055.45       563.29 o                         
   4   3   7       4370.82       4481.12        99.26 o                         
   5   3   7       3582.29       3406.80        86.39 o                         
   6   3   7       1250.78       1238.32        82.94 o                         
   7   3   7       3950.97       3317.58       131.54 o                         
   8   3   7       2405.49       2186.01       110.18 o                         
   9   3   7       2639.47       2541.73        45.57 o                         
  10   3   7       5712.66       5835.16        77.70 o                         
  11   3   7        482.15        444.62        15.96 o                         
  12   3   7        376.96        354.66        18.42 o                         
  13   3   7       4705.45       4862.10        84.84 o                         
  14   3   7         63.53         28.49         6.35 o                         
  15   3   7        239.03        245.69        19.66 o                         
 -15   4   7        330.93        390.81        22.90 o                         
 -14   4   7        480.74        474.93        21.50 o                         
 -13   4   7         58.56         84.45        13.34 o                         
 -12   4   7       1374.00       1433.34        48.08 o                         
 -11   4   7       2212.08       2209.87        61.64 o                         
 -10   4   7       3727.27       3941.42        85.76 o                         
  -9   4   7       5814.42       5793.85       100.05 o                         
  -8   4   7       2918.15       2743.18       125.64 o                         
  -7   4   7       2521.06       2678.71       115.88 o                         
  -6   4   7       1830.20       1954.74       120.42 o                         
  -5   4   7       6956.81       7702.00       163.78 o                         
  -4   4   7       8247.93       8244.11       169.17 o                         
  -3   4   7        427.50        443.85        31.77 o                         
  -2   4   7       6501.95       7293.10       148.86 o                         
  -1   4   7      58532.28      64329.42       908.58 o                         
   0   4   7      21362.80      23330.06       352.48 o                         
   1   4   7      57904.02      63424.68       858.73 o                         
   2   4   7       6234.34       6624.21       259.91 o                         
   3   4   7        482.21        470.32        48.05 o                         
   4   4   7       7950.22       7807.91       294.77 o                         
   5   4   7       7381.86       8530.34       196.16 o                         
   6   4   7       1817.41       2047.72        86.82 o                         
   7   4   7       2522.76       2633.63       115.73 o                         
   8   4   7       2844.99       2485.35       116.91 o                         
   9   4   7       5722.21       5492.67        78.26 o                         
  10   4   7       3860.71       4103.48        69.25 o                         
  11   4   7       2158.86       2250.40        40.40 o                         
  12   4   7       1423.20       1491.00        37.91 o                         
  13   4   7         61.18         80.28        13.69 o                         
  14   4   7        465.40        441.93        17.76 o                         
  15   4   7        308.19        384.63        23.58 o                         
 -14   5   7       1285.77       1317.03        41.82 o                         
 -13   5   7        164.22        209.31        18.16 o                         
 -12   5   7       2552.26       2595.07        82.94 o                         
 -11   5   7       2037.04       2037.68        59.84 o                         
 -10   5   7       2293.88       2020.55        58.29 o                         
  -9   5   7       2248.22       2254.76        57.05 o                         
  -8   5   7       8653.90       8285.88       236.03 o                         
  -7   5   7        472.99        421.43        46.23 o                         
  -6   5   7        295.99        627.63        69.43 o                         
  -5   5   7       8558.98       9828.39       196.46 o                         
  -4   5   7         15.47        129.09        19.91 o                         
  -3   5   7        500.74        406.61        31.20 o                         
  -2   5   7      16373.53      15026.52       473.39 o                         
  -1   5   7       5185.10       5901.34       129.61 o                         
   0   5   7         63.76        498.21        46.43 o                         
   1   5   7       5274.53       5992.36       125.62 o                         
   2   5   7      16533.92      14758.87       245.34 o                         
   3   5   7        553.08        453.35        24.12 o                         
   4   5   7         27.59        168.15        33.35 o                         
   5   5   7       8535.42       9747.49       222.51 o                         
   6   5   7        315.01        582.26        31.73 o                         
   7   5   7        445.85        415.39        45.35 o                         
   8   5   7       8759.96       8310.93       350.08 o                         
   9   5   7       2161.92       2102.19        44.02 o                         
  10   5   7       2168.77       1854.55        39.25 o                         
  11   5   7       2142.87       2243.20        43.69 o                         
  12   5   7       2604.31       2651.64        52.60 o                         
  13   5   7        155.43        166.53        11.87 o                         
  14   5   7       1238.18       1137.38        62.29 o                         
  15   5   7       1408.16       1351.99        45.69 o                         
 -14   6   7       1388.14       1316.13        34.03 o                         
 -13   6   7        201.27        244.13        18.86 o                         
 -12   6   7        468.95        524.06        29.15 o                         
 -11   6   7        525.89        523.68        30.09 o                         
 -10   6   7       9355.84       9326.38       185.60 o                         
  -9   6   7        936.52        903.07        37.42 o                         
  -8   6   7       1180.18       1281.18        85.52 o                         
  -7   6   7       5004.59       5198.62       170.57 o                         
  -6   6   7      13418.91      14024.40       404.20 o                         
  -5   6   7       6954.13       7667.37       169.43 o                         
  -4   6   7      19827.07      22508.62       367.98 o                         
  -3   6   7       6438.64       7111.35       188.82 o                         
  -2   6   7        878.41        823.28        56.73 o                         
  -1   6   7       3598.55       2911.58        87.21 o                         
   0   6   7       2687.79       2106.02        70.04 o                         
   1   6   7       3590.15       2785.26        80.05 o                         
   2   6   7        862.37        847.07        40.51 o                         
   3   6   7       6590.92       7010.64       233.92 o                         
   4   6   7      19700.77      21584.14       522.67 o                         
   5   6   7       6894.62       7468.65       194.52 o                         
   6   6   7      13720.69      14005.61       200.43 o                         
   7   6   7       4857.58       4752.02       256.13 o                         
   8   6   7       1260.69       1301.50       132.36 o                         
   9   6   7        954.33        942.85        29.68 o                         
  10   6   7       9642.40       9720.30       144.94 o                         
  11   6   7        538.41        478.51        25.75 o                         
  12   6   7        434.92        430.37        18.17 o                         
  13   6   7        204.37        268.48        12.70 o                         
  14   6   7       1374.50       1388.88        62.07 o                         
 -14   7   7        383.23        399.11        16.69 o                         
 -13   7   7       1178.55       1195.35        37.61 o                         
 -12   7   7         15.79         20.86        10.39 o                         
 -11   7   7       2326.22       2152.50        60.71 o                         
 -10   7   7       2483.93       2430.75        55.92 o                         
  -9   7   7        659.22        550.49        28.08 o                         
  -8   7   7       1969.54       2009.04        57.22 o                         
  -7   7   7       7715.27       7145.93       207.85 o                         
  -6   7   7       5380.00       5888.30       238.57 o                         
  -5   7   7       1046.16       1044.92        88.51 o                         
  -4   7   7      14109.04      16065.61       308.43 o                         
  -3   7   7       5792.38       5156.20       133.11 o                         
  -2   7   7       2490.19       2080.54        77.03 o                         
  -1   7   7       6123.19       5804.82       138.27 o                         
   0   7   7       6249.41       6353.43       153.44 o                         
   1   7   7       5890.03       5506.90       127.37 o                         
   2   7   7       2361.14       2016.69        66.22 o                         
   3   7   7       5385.47       4689.85       191.42 o                         
   4   7   7      14024.39      16298.10       436.20 o                         
   5   7   7        934.58        790.63        75.66 o                         
   6   7   7       5053.84       5451.62       173.39 o                         
   7   7   7       7872.37       7417.24       336.82 o                         
   8   7   7       2138.79       2108.70        84.14 o                         
   9   7   7        529.55        409.29        18.09 o                         
  10   7   7       2351.16       2465.87        52.39 o                         
  11   7   7       2393.69       2233.27        56.30 o                         
  12   7   7         16.65         15.02         7.94 o                         
  13   7   7       1226.69       1210.28        29.11 o                         
  14   7   7        430.92        485.96        35.11 o                         
 -14   8   7        147.13        169.87        12.27 o                         
 -13   8   7         35.97         32.88        10.13 o                         
 -12   8   7        186.10        235.34        16.43 o                         
 -11   8   7       1512.71       1356.82        39.54 o                         
 -10   8   7       2513.06       2819.09        60.69 o                         
  -9   8   7        278.67        159.73        15.04 o                         
  -8   8   7       4102.60       4183.34        76.71 o                         
  -7   8   7       1544.62       1563.55        92.66 o                         
  -6   8   7       6569.66       6385.70       188.85 o                         
  -5   8   7      14874.33      15440.34       437.34 o                         
  -4   8   7        860.53        343.72        34.28 o                         
  -3   8   7        464.77        609.57        44.04 o                         
  -2   8   7       6323.65       6548.94       158.41 o                         
  -1   8   7       2721.65       3066.39        98.89 o                         
   0   8   7          8.13          9.46        14.21 o                         
   1   8   7       2467.27       2900.77        89.74 o                         
   2   8   7       6479.49       6722.68       146.13 o                         
   3   8   7        452.57        592.65        67.41 o                         
   4   8   7        912.52        424.07        59.09 o                         
   5   8   7      15136.04      15573.09       439.91 o                         
   6   8   7       6617.86       6512.10       218.22 o                         
   7   8   7       1572.04       1756.66        98.29 o                         
   8   8   7       4036.97       4349.74        63.05 o                         
   9   8   7        332.68        224.60        14.48 o                         
  10   8   7       2667.33       3071.62        69.41 o                         
  11   8   7       1342.81       1285.06        36.25 o                         
  12   8   7        209.35        277.81        14.86 o                         
  13   8   7         37.16         39.67         8.65 o                         
  14   8   7        134.96        164.77        21.24 o                         
 -14   9   7         74.61         74.44        14.45 o                         
 -13   9   7        492.47        477.85        26.48 o                         
 -12   9   7        872.86        927.56        29.72 o                         
 -11   9   7        858.14        818.57        30.53 o                         
 -10   9   7       3147.21       2828.27        60.69 o                         
  -9   9   7       3951.13       3748.82       109.13 o                         
  -8   9   7       2810.65       2885.95        49.31 o                         
  -7   9   7        887.32        922.88        71.66 o                         
  -6   9   7       5385.46       5120.74       169.09 o                         
  -5   9   7       1368.85       1225.01       104.01 o                         
  -4   9   7       7958.48       8503.50       196.30 o                         
  -3   9   7       2663.80       2459.44       121.33 o                         
  -2   9   7        261.98        312.57        33.01 o                         
  -1   9   7       5998.15       6107.15       154.22 o                         
   0   9   7       2599.13       3576.94       109.56 o                         
   1   9   7       6339.60       6270.67       149.67 o                         
   2   9   7        204.63        289.35        26.79 o                         
   3   9   7       2686.23       2611.19       149.49 o                         
   4   9   7       8087.88       8280.42       296.73 o                         
   5   9   7       1452.94       1386.40        79.12 o                         
   6   9   7       5254.18       4787.35       173.40 o                         
   7   9   7        910.45        916.45        73.79 o                         
   8   9   7       2711.64       2970.63        56.96 o                         
   9   9   7       4191.26       4172.56        74.21 o                         
  10   9   7       3348.19       3102.74        70.35 o                         
  11   9   7        998.50        963.94        42.31 o                         
  12   9   7        847.81        917.40        25.42 o                         
  13   9   7        471.15        492.51        20.19 o                         
  14   9   7        130.32        146.22        18.77 o                         
 -14  10   7         16.76          4.38         6.62 o                         
 -13  10   7        832.49        700.77        36.95 o                         
 -12  10   7        530.38        604.36        25.38 o                         
 -11  10   7        564.70        536.88        21.57 o                         
 -10  10   7       3225.81       2854.81        60.68 o                         
  -9  10   7       2151.57       2010.06        49.15 o                         
  -8  10   7        983.03        859.87        26.17 o                         
  -7  10   7        241.26        141.20        28.87 o                         
  -6  10   7       3087.04       3590.92       173.19 o                         
  -5  10   7       1531.29       1601.37       123.44 o                         
  -4  10   7        846.25        761.98        53.74 o                         
  -3  10   7       4723.23       4563.50       142.88 o                         
  -2  10   7        197.99        235.22        31.75 o                         
  -1  10   7       9865.36      11062.58       245.22 o                         
   0  10   7      24641.62      25641.88       428.11 o                         
   1  10   7       9402.29      10858.76       244.76 o                         
   2  10   7        139.17        172.42        27.68 o                         
   3  10   7       4549.48       4014.10       197.39 o                         
   4  10   7        780.27        717.23        83.39 o                         
   5  10   7       1449.35       1342.66        81.64 o                         
   6  10   7       3217.10       3693.83       201.63 o                         
   7  10   7        261.01        205.99        18.40 o                         
   8  10   7       1116.34       1004.46        27.99 o                         
   9  10   7       2214.38       2145.10        43.91 o                         
  10  10   7       2919.64       2700.76        65.02 o                         
  11  10   7        463.76        442.56        21.19 o                         
  12  10   7        611.48        716.64        21.95 o                         
  13  10   7        830.53        753.51        23.84 o                         
  14  10   7         13.11          0.30         8.26 o                         
 -14  11   7        232.01        177.50        14.30 o                         
 -13  11   7        246.47        264.58        19.11 o                         
 -12  11   7        335.19        315.30        17.66 o                         
 -11  11   7       2326.44       2108.89        42.92 o                         
 -10  11   7        948.40       1025.14        40.02 o                         
  -9  11   7       1044.24       1051.07        35.92 o                         
  -8  11   7       3287.52       3430.68        55.51 o                         
  -7  11   7        470.76        410.79        16.15 o                         
  -6  11   7       1846.32       2196.01       109.89 o                         
  -5  11   7       2252.18       2222.50       106.49 o                         
  -4  11   7       5917.08       5864.37       165.67 o                         
  -3  11   7       1157.35       1249.94        71.57 o                         
  -2  11   7       5606.90       6245.92       183.19 o                         
  -1  11   7      11511.77      11512.04       248.82 o                         
   0  11   7       1279.78       1470.94        73.70 o                         
   1  11   7      11901.19      11922.04       245.75 o                         
   2  11   7       5686.85       6243.76       154.78 o                         
   3  11   7       1087.08       1110.44       106.14 o                         
   4  11   7       5772.06       5626.45       253.08 o                         
   5  11   7       2333.45       2398.43       114.07 o                         
   6  11   7       1892.10       2345.93       161.41 o                         
   7  11   7        479.69        472.10        18.32 o                         
   8  11   7       3409.01       3771.44        59.65 o                         
   9  11   7       1149.63       1157.25        40.39 o                         
  10  11   7        936.28       1040.57        38.71 o                         
  11  11   7       2378.44       2236.42        48.08 o                         
  12  11   7        348.05        305.42        22.16 o                         
  13  11   7        247.22        294.69        29.99 o                         
 -13  12   7       3096.21       2810.87       152.19 o                         
 -12  12   7        115.73         93.35         9.43 o                         
 -11  12   7        604.93        581.55        23.25 o                         
 -10  12   7       1493.46       1458.29        40.54 o                         
  -9  12   7       3934.86       3813.01        64.23 o                         
  -8  12   7        955.81        905.27        28.65 o                         
  -7  12   7       2481.30       2125.87        52.80 o                         
  -6  12   7       3152.49       3496.37       108.88 o                         
  -5  12   7       1943.74       2033.30       102.50 o                         
  -4  12   7       5984.57       6058.56       178.66 o                         
  -3  12   7       5965.05       6368.80       179.54 o                         
  -2  12   7       4233.48       4130.11       138.59 o                         
  -1  12   7        818.54        902.13        61.16 o                         
   0  12   7        245.62        213.00        29.67 o                         
   1  12   7        825.12        873.95        56.41 o                         
   2  12   7       4143.86       3956.08       208.97 o                         
   3  12   7       6054.02       6275.31       275.99 o                         
   4  12   7       6225.59       6178.38       277.57 o                         
   5  12   7       1882.02       1745.80       142.58 o                         
   6  12   7       3092.08       3473.17       106.03 o                         
   7  12   7       2601.68       2428.65        40.11 o                         
   8  12   7        960.17        968.72        29.76 o                         
   9  12   7       4066.25       4121.52        74.52 o                         
  10  12   7       1571.20       1653.28        48.91 o                         
  11  12   7        636.57        659.85        40.19 o                         
  12  12   7        122.13        106.79        15.09 o                         
  13  12   7       3094.89       3087.00        96.73 o                         
 -13  13   7        473.40        415.53        24.27 o                         
 -12  13   7        184.25        171.93        16.16 o                         
 -11  13   7         74.87         53.06         8.15 o                         
 -10  13   7         39.82         55.09         9.35 o                         
  -9  13   7       3948.51       3681.17        71.59 o                         
  -8  13   7       2560.16       2869.85        53.73 o                         
  -7  13   7       2974.51       2653.46        43.26 o                         
  -6  13   7       1896.74       1743.95        40.77 o                         
  -5  13   7       2876.84       2856.03       123.78 o                         
  -4  13   7      11581.46      11555.13       393.89 o                         
  -3  13   7       4351.08       4812.32       156.52 o                         
  -2  13   7       2796.66       3082.39       121.45 o                         
  -1  13   7       3301.05       3320.19       125.36 o                         
   0  13   7       1246.70       1120.28        68.94 o                         
   1  13   7       3029.50       3038.81       113.40 o                         
   2  13   7       2864.45       3252.50       194.58 o                         
   3  13   7       4359.63       4513.19       236.69 o                         
   4  13   7      11446.86      11218.54       288.60 o                         
   5  13   7       2799.39       2650.98       183.71 o                         
   6  13   7       2014.92       1950.44        39.41 o                         
   7  13   7       2939.37       2764.01        48.92 o                         
   8  13   7       2566.41       3091.66        62.71 o                         
   9  13   7       3907.74       3698.51        80.69 o                         
  10  13   7         47.46         72.97        19.02 o                         
  11  13   7         83.32        103.37        17.57 o                         
  12  13   7        178.79        177.44        11.51 o                         
  13  13   7        440.32        429.67        29.66 o                         
 -13  14   7        169.66        205.23        17.19 o                         
 -12  14   7        553.00        509.99        24.49 o                         
 -11  14   7       1025.69       1064.82        44.03 o                         
 -10  14   7        950.55        963.93        27.87 o                         
  -9  14   7       1475.48       1640.40        45.68 o                         
  -8  14   7         26.26         36.46         8.27 o                         
  -7  14   7        334.03        405.16        24.01 o                         
  -6  14   7       1237.53       1250.86        36.42 o                         
  -5  14   7      12819.48      12220.06       167.09 o                         
  -4  14   7       1894.69       1763.57       140.61 o                         
  -3  14   7        151.47        235.60        36.21 o                         
  -2  14   7       3170.57       2930.15       121.66 o                         
  -1  14   7        967.06       1089.28        72.35 o                         
   0  14   7         10.84         -5.25        16.48 o                         
   1  14   7        910.27       1063.07        67.19 o                         
   2  14   7       3021.69       2679.34       182.06 o                         
   3  14   7        123.88        139.99        44.88 o                         
   4  14   7       1806.52       1707.29       149.63 o
[truncated: 938,548 more chars]
